# Supplementary material for: Dynamic metabolic reprogramming in dendritic cells: An early response to influenza infection that is essential for effector function
Source: PLoS Pathog. 2020 Oct 26;16(10):e1008957. doi: 10.1371/journal.ppat.1008957 (PMC7707590; doi:10.1371/journal.ppat.1008957)
Supplement: S1 File — Approximately 25,000 peptides were detected with corresponding reporter ions (available in the PRIDE repository). (A) 7,520 confidently identified peptides from the stable isotopically labeled (SIL) and isobaric tagged (iTRAQ) proteomes were mapped to National Center for Biotechnology Information (NCBI) reference sequence accession numbers. (B-C) Confidently identified protein identifiers from the soluble and insoluble fractions were segregated into upregulated (B) or downregulated (C) based on 2-fold or greater abundances changes and submitted to DAVID for KEGG pathway analysis. Significantly enriched KEGG pathways are listed and gene symbols associated with NCBI accession numbers are provided along with corresponding KEGG class and subclass from the BRITE hierarchy (colored circles correspond to subclasses from Fig 1). (XLSX) [file ppat.1008957.s008.xlsx]

## Sheet: A
Identifier	Log 2 ratio	pvalue	F.C.	Fraction	Labeling	Protein Name	ENTREZID	ENSEMBL
IPI00110658	-0.558504	0.133572	-1	Insoluble	SIL	hemoglobin alpha, adult chain 1	5122	ENSMUSG00000069919
NP_038482	-0.308268	0.693	-1	Insoluble	iTRAQ	ATP-binding cassette, sub-family A (ABC1), member 1	11303	ENSMUSG00000015243
NP_033722	-0.658995	5.7e-06	-2	Insoluble	iTRAQ	ATP-binding cassette, sub-family B (MDR/TAP), member 7	11306	ENSMUSG00000031333
NP_033723	0.142268	0.749	1	Insoluble	iTRAQ	ATP-binding cassette, sub-family G (WHITE), member 1	11307	ENSMUSG00000024030
IPI00894588	0.0331987	1.11714	1	Insoluble	SIL	acyl-Coenzyme A dehydrogenase, long-chain	11363	ENSMUSG00000026003
NP_031407	-0.732021	6.86e-05	-2	Insoluble	iTRAQ	acyl-Coenzyme A dehydrogenase, long-chain	11363	ENSMUSG00000026003
IPI00134961	-0.311328	0.349768	-1	Insoluble	SIL	acyl-Coenzyme A dehydrogenase, medium chain	11364	ENSMUSG00000062908
NP_031408	-0.661667	0.0108	-2	Insoluble	iTRAQ	acyl-Coenzyme A dehydrogenase, medium chain	11364	ENSMUSG00000062908
IPI00119203	-0.464456	0.198743	-1	Insoluble	SIL	acyl-Coenzyme A dehydrogenase, very long chain	11370	ENSMUSG00000018574
IPI00649885	-0.436283	0.222189	-1	Insoluble	SIL	acyl-Coenzyme A dehydrogenase, very long chain	11370	ENSMUSG00000018574
NP_059062	-0.124333	0.685	-1	Insoluble	iTRAQ	acyl-Coenzyme A dehydrogenase, very long chain	11370	ENSMUSG00000018574
IPI00116591	-0.250886	0.425538	-1	Insoluble	SIL	acyl-Coenzyme A dehydrogenase, short chain	11409	ENSMUSG00000029545
NP_031409	-0.707296	0.000755	-2	Insoluble	iTRAQ	acyl-Coenzyme A dehydrogenase, short chain	11409	ENSMUSG00000029545
NP_056543	-1.54997	0.000546	-3	Insoluble	iTRAQ	solute carrier family 33 (acetyl-CoA transporter), member 1	11416	ENSMUSG00000027822
NP_033730	-0.0696873	0.515	-1	Insoluble	iTRAQ	microtubule-actin crosslinking factor 1	11426	ENSMUSG00000028649
NP_031412	0.793224	0.0588	2	Insoluble	iTRAQ	aconitase 1	11428	ENSMUSG00000028405
IPI00116074	-0.480162	0.186485	-1	Insoluble	SIL	aconitase 2, mitochondrial	11429	ENSMUSG00000022477
NP_542364	-0.372576	0.00425	-1	Insoluble	iTRAQ	aconitase 2, mitochondrial	11429	ENSMUSG00000022477
IPI00828479	-0.18766	0.514212	-1	Insoluble	SIL	acyl-Coenzyme A oxidase 1, palmitoyl	11430	ENSMUSG00000020777
NP_056544	-0.0209531	0.947	-1	Insoluble	iTRAQ	acyl-Coenzyme A oxidase 1, palmitoyl	11430	ENSMUSG00000020777
IPI00154056	-0.253907	0.421537	-1	Insoluble	SIL	acid phosphatase 2, lysosomal	11432	ENSMUSG00000002103
NP_031413	0.431412	0.292	1	Insoluble	iTRAQ	acid phosphatase 2, lysosomal	11432	ENSMUSG00000002103
IPI00405130	0.279437	0.677673	1	Insoluble	SIL	cholinergic receptor, nicotinic, delta polypeptide	11447	ENSMUSG00000026251
IPI00110827	-0.0129445	0.800393	-1	Insoluble	SIL	actin, alpha 1, skeletal muscle	11459	ENSMUSG00000031972
IPI00110850	0.167984	0.872233	1	Insoluble	SIL	actin, beta	11461	ENSMUSG00000029580
IPI00261467	0.443202	0.429492	1	Insoluble	SIL	adenosine deaminase	11486	ENSMUSG00000017697
NP_031425	0.0213644	0.958	1	Insoluble	iTRAQ	a disintegrin and metallopeptidase domain 10	11487	ENSMUSG00000054693
NP_033745	-1.15283	2.57e-09	-2	Insoluble	iTRAQ	a disintegrin and metallopeptidase domain 17	11491	ENSMUSG00000052593
NP_031429	-0.430981	0.0276	-1	Insoluble	iTRAQ	a disintegrin and metallopeptidase domain 8	11501	ENSMUSG00000025473
NP_031430	-0.608975	0.202	-2	Insoluble	iTRAQ	a disintegrin and metallopeptidase domain 9 (meltrin gamma)	11502	ENSMUSG00000031555
NP_031434	0.488499	0.142	1	Insoluble	iTRAQ	adipose differentiation related protein	11520	ENSMUSG00000028494
IPI00134435	0.168836	0.870698	1	Insoluble	SIL	alcohol dehydrogenase 7 (class IV), mu or sigma polypeptide	11529	ENSMUSG00000055301
NP_031436	0.327212	0.136	1	Insoluble	iTRAQ	alcohol dehydrogenase 5 (class III), chi polypeptide	11532	ENSMUSG00000028138
NP_598840	0.642618	0.0451	2	Insoluble	iTRAQ	adenosine kinase	11534	ENSMUSG00000039197
NP_033758	-0.758595	0.000344	-2	Insoluble	iTRAQ	dolichol-phosphate (beta-D) mannosyltransferase 1	11538	ENSMUSG00000051149
NP_031440	1.32566	0.000276	3	Insoluble	iTRAQ	ADP-ribosylarginine hydrolase	11544	ENSMUSG00000002844
NP_031441	-0.582061	0.0021	-1	Insoluble	iTRAQ	poly (ADP-ribose) polymerase family, member 1	11545	ENSMUSG00000026496
IPI00850891	0.540955	0.310795	1	Insoluble	SIL	adrenergic receptor, alpha 2c	11553	ENSMUSG00000045318
NP_033764	1.95731	0.000224	4	Insoluble	iTRAQ	adenylosuccinate lyase	11564	ENSMUSG00000022407
NP_031447	0.623762	0.0242	2	Insoluble	iTRAQ	adenylosuccinate synthetase like 1	11565	ENSMUSG00000011148
NP_031448	0.483482	0.0137	1	Insoluble	iTRAQ	adenylosuccinate synthetase, non muscle	11566	ENSMUSG00000015961
NP_001005847	0.0173862	0.866	1	Insoluble	iTRAQ	aspartylglucosaminidase	11593	ENSMUSG00000031521
NP_031451	-3.88449	0.0119	-15	Insoluble	iTRAQ	advanced glycosylation end product-specific receptor	11596	ENSMUSG00000015452
NP_067617	-1.03391	0.292	-2	Insoluble	iTRAQ	agrin	11603	ENSMUSG00000041936
NP_038491	-0.704557	0.21	-2	Insoluble	iTRAQ	galactosidase, alpha	11605	ENSMUSG00000031266
NP_038493	0.241971	0.442	1	Insoluble	iTRAQ	alpha-2-HS-glycoprotein	11625	ENSMUSG00000022868
NP_062340	-0.448965	0.708	-1	Insoluble	iTRAQ	allograft inflammatory factor 1	11629	ENSMUSG00000024397
IPI00117178	0.429419	0.448123	1	Insoluble	SIL	aryl-hydrocarbon receptor-interacting protein	11632	ENSMUSG00000024847
NP_057875	-0.0760795	0.835	-1	Insoluble	iTRAQ	aryl-hydrocarbon receptor-interacting protein	11632	ENSMUSG00000024847
IPI00648318	0.279741	0.677165	1	Insoluble	SIL	adenylate kinase 2	11637	ENSMUSG00000028792
NP_065584	-1.09331	2.31e-07	-2	Insoluble	iTRAQ	aminolevulinic acid synthase 1	11655	ENSMUSG00000032786
IPI00131695	-0.0709102	0.699966	-1	Insoluble	SIL	albumin	11657	ENSMUSG00000029368
NP_033785	-0.217574	0.441	-1	Insoluble	iTRAQ	activated leukocyte cell adhesion molecule	11658	ENSMUSG00000022636
IPI00112111	0.744087	0.139413	2	Insoluble	SIL	ATP-binding cassette, sub-family D (ALD), member 1	11666	ENSMUSG00000031378
NP_031461	-0.0846979	0.773	-1	Insoluble	iTRAQ	ATP-binding cassette, sub-family D (ALD), member 1	11666	ENSMUSG00000031378
IPI00111218	-0.147668	0.574893	-1	Insoluble	SIL	aldehyde dehydrogenase 2, mitochondrial	11669	ENSMUSG00000029455
NP_033786	-0.473133	0.0642	-1	Insoluble	iTRAQ	aldehyde dehydrogenase 2, mitochondrial	11669	ENSMUSG00000029455
NP_031463	0.0157805	0.966	1	Insoluble	iTRAQ	aldehyde dehydrogenase family 3, subfamily A2	11671	ENSMUSG00000010025
NP_033787	0.390108	0.0886	1	Insoluble	iTRAQ	aldolase C, fructose-bisphosphate	11676	ENSMUSG00000017390
IPI00223757	0.231173	0.760143	1	Insoluble	SIL	aldo-keto reductase family 1, member B3 (aldose reductase)	11677	ENSMUSG00000001642
IPI00119488	-0.271799	0.398298	-1	Insoluble	SIL	arachidonate 12-lipoxygenase, 12R type	11686	ENSMUSG00000032807
NP_033790	0.150236	0.85	1	Insoluble	iTRAQ	arachidonate 15-lipoxygenase	11687	ENSMUSG00000018924
NP_033792	-0.185204	0.386	-1	Insoluble	iTRAQ	arachidonate 5-lipoxygenase	11689	ENSMUSG00000025701
IPI00129296	-0.298699	0.364848	-1	Insoluble	SIL	arachidonate 5-lipoxygenase activating protein	11690	ENSMUSG00000060063
NP_033793	-0.253034	0.633	-1	Insoluble	iTRAQ	arachidonate 5-lipoxygenase activating protein	11690	ENSMUSG00000060063
NP_033797	0.984441	0.0758	2	Insoluble	iTRAQ	adenosine monophosphate deaminase 3	11717	ENSMUSG00000005686
NP_033801	0.43458	0.00143	1	Insoluble	iTRAQ	ankyrin repeat and FYVE domain containing 1	11736	ENSMUSG00000020790
NP_033802	1.5801	0.000113	3	Insoluble	iTRAQ	acidic (leucine-rich) nuclear phosphoprotein 32 family, member A	11737	ENSMUSG00000032249
IPI00115564	0.190495	0.83188	1	Insoluble	SIL	solute carrier family 25 (mitochondrial carrier, adenine nucleotide translocator), member 4	11739	ENSMUSG00000031633
NP_031476	-0.114154	0.841	-1	Insoluble	iTRAQ	solute carrier family 25 (mitochondrial carrier, adenine nucleotide translocator), member 4	11739	ENSMUSG00000031633
IPI00658303	-0.169919	0.540714	-1	Insoluble	SIL	solute carrier family 25 (mitochondrial carrier, adenine nucleotide translocator), member 5	11740	ENSMUSG00000016319
NP_031477	-0.5265	0.084	-1	Insoluble	iTRAQ	solute carrier family 25 (mitochondrial carrier, adenine nucleotide translocator), member 5	11740	ENSMUSG00000016319
IPI00124264	-0.152094	0.568014	-1	Insoluble	SIL	annexin A11	11744	ENSMUSG00000021866
NP_038497	0.843769	0.178	2	Insoluble	iTRAQ	annexin A11	11744	ENSMUSG00000021866
NP_038498	-0.121958	0.581	-1	Insoluble	iTRAQ	annexin A3	11745	ENSMUSG00000029484
IPI00653565	0.0837592	1.02532	1	Insoluble	SIL	annexin A3	11745	ENSMUSG00000029484
IPI00473555	-0.0698543	0.701755	-1	Insoluble	SIL	annexin A4	11746	ENSMUSG00000029994
IPI00830586	-0.113305	0.629596	-1	Insoluble	SIL	annexin A4	11746	ENSMUSG00000029994
IPI00830660	0.0948854	1.00503	1	Insoluble	SIL	annexin A4	11746	ENSMUSG00000029994
NP_038499	-0.73441	1.93e-06	-2	Insoluble	iTRAQ	annexin A4	11746	ENSMUSG00000029994
IPI00317309	0.0569543	1.07412	1	Insoluble	SIL	annexin A5	11747	ENSMUSG00000027712
NP_033803	-0.856797	0.00602	-2	Insoluble	iTRAQ	annexin A5	11747	ENSMUSG00000027712
IPI00875218	-0.0597866	0.718896	-1	Insoluble	SIL	annexin A6	11749	ENSMUSG00000018340
NP_038500	1.00064	0.0407	2	Insoluble	iTRAQ	annexin A6	11749	ENSMUSG00000018340
IPI00653636	-0.304268	0.358149	-1	Insoluble	SIL	annexin A7	11750	ENSMUSG00000021814
IPI00116192	-0.141238	0.584957	-1	Insoluble	SIL	peroxiredoxin 3	11757	ENSMUSG00000024997
NP_031478	0.628807	0.0385	2	Insoluble	iTRAQ	peroxiredoxin 3	11757	ENSMUSG00000024997
IPI00404031	0.680136	0.182937	2	Insoluble	SIL	peroxiredoxin 6	11758	ENSMUSG00000026701
NP_031479	1.36771	0.0163	3	Insoluble	iTRAQ	Peroxiredoxin-6 (Antioxidant protein 2) (1-Cys peroxiredoxin) (1-Cys PRX) (Acidic calcium-independent phospholipase A2) (aiPLA2) (Non-selenium glutathione peroxidase) (NSGPx)	11758	ENSMUSG00000026701
NP_031480	0.12479	0.292	1	Insoluble	iTRAQ	adaptor protein complex AP-1, beta 1 subunit	11764	ENSMUSG00000009090
NP_033807	1.02831	2.64e-05	2	Insoluble	iTRAQ	adaptor protein complex AP-1, gamma 1 subunit	11765	ENSMUSG00000031731
NP_031482	-0.86155	0.174	-2	Insoluble	iTRAQ	adaptor-related protein complex AP-1, mu subunit 1	11767	ENSMUSG00000003033
NP_077717	0.821568	0.00939	2	Insoluble	iTRAQ	fatty acid binding protein 4, adipocyte	11770	ENSMUSG00000062515
IPI00622911	1.55643	0.000852179	3	Insoluble	SIL	adaptor protein complex AP-2, alpha 1 subunit	11771	ENSMUSG00000060279
NP_031485	0.384309	0.249	1	Insoluble	iTRAQ	adaptor protein complexaP-2,alpha 2 subunit	11772	ENSMUSG00000002957
IPI00622811	-0.240592	0.439336	-1	Insoluble	SIL	adaptor protein complexaP-2, mu1	11773	ENSMUSG00000022841
NP_033809	-0.372259	0.0623	-1	Insoluble	iTRAQ	adaptor protein complexaP-2, mu1	11773	ENSMUSG00000022841
NP_033810	0.653641	0.0283	2	Insoluble	iTRAQ	adaptor-related protein complex 3, beta 1 subunit	11774	ENSMUSG00000021686
IPI00117811	-0.368271	0.286772	-1	Insoluble	SIL	adaptor-related protein complex 3, delta 1 subunit	11776	ENSMUSG00000020198
NP_031486	0.968652	0.000525	2	Insoluble	iTRAQ	adaptor-related protein complex 3, delta 1 subunit	11776	ENSMUSG00000020198
NP_033811	0.460794	0.00354	1	Insoluble	iTRAQ	adaptor-related protein complex 3, sigma 1 subunit	11777	ENSMUSG00000024480
NP_033817	0.244034	0.439	1	Insoluble	iTRAQ	apurinic/apyrimidinic endonuclease 1	11792	ENSMUSG00000035960
NP_444299	1.27791	0.0431	2	Insoluble	iTRAQ	autophagy-related 5 (yeast)	11793	ENSMUSG00000038160
IPI00754418	-0.550238	0.138536	-1	Insoluble	SIL	apoptosis inhibitor 5	11800	ENSMUSG00000027193
NP_031492	0.582106	0.0404	1	Insoluble	iTRAQ	apoptosis inhibitor 5	11800	ENSMUSG00000027193
IPI00323571	0.766428	0.12625	2	Insoluble	SIL	apolipoprotein E	11816	ENSMUSG00000002985
NP_033826	0.0922826	0.742	1	Insoluble	iTRAQ	apolipoprotein E	11816	ENSMUSG00000002985
NP_031497	-0.359867	0.167	-1	Insoluble	iTRAQ	amyloid beta (A4) precursor protein	11820	ENSMUSG00000022892
NP_033828	1.30658	0.0242	2	Insoluble	iTRAQ	adenine phosphoribosyl transferase	11821	ENSMUSG00000006589
NP_033832	-0.0512628	0.816	-1	Insoluble	iTRAQ	aquarius	11834	ENSMUSG00000040383
IPI00314950	1.0575	0.0281966	2	Insoluble	SIL	ribosomal protein, large, P0	11837	ENSMUSG00000067274
IPI00752782	-0.0873765	0.672285	-1	Insoluble	SIL	ribosomal protein, large, P0	11837	ENSMUSG00000067274
IPI00135730	0.887033	0.0711056	2	Insoluble	SIL	ADP-ribosylation factor 2	11841	ENSMUSG00000062421
IPI00876029	-0.526772	0.153402	-1	Insoluble	SIL	ADP-ribosylation factor 4	11843	ENSMUSG00000021877
NP_031505	2.05818	0.012	4	Insoluble	iTRAQ	ADP-ribosylation factor 4	11843	ENSMUSG00000021877
IPI00754018	0.323788	0.605128	1	Insoluble	SIL	ADP-ribosylation factor 5	11844	ENSMUSG00000020440
NP_031506	2.8151	0.0182	7	Insoluble	iTRAQ	ADP-ribosylation factor 5	11844	ENSMUSG00000020440
NP_031507	0.595268	0.0633	2	Insoluble	iTRAQ	ADP-ribosylation factor 6	11845	ENSMUSG00000044147
IPI00117914	1.72585	0.000197183	3	Insoluble	SIL	arginase 1	11846	ENSMUSG00000019987
NP_031508	0.443167	0.16	1	Insoluble	iTRAQ	arginase 1	11846	ENSMUSG00000019987
NP_033835	-0.00131604	0.998	-1	Insoluble	iTRAQ	arginase 2-mitochondrial	11847	ENSMUSG00000021125
NP_031510	-0.585932	0.288	-2	Insoluble	iTRAQ	ras homolog gene family, member C	11853	ENSMUSG00000002233
IPI00122568	0.849979	0.0854169	2	Insoluble	SIL	Rho, GDP dissociation inhibitor (GDI) beta	11857	ENSMUSG00000030220
NP_031512	1.01609	4.02e-06	2	Insoluble	iTRAQ	Rho, GDP dissociation inhibitor (GDI) beta	11857	ENSMUSG00000030220
IPI00125143	0.779878	0.118805	2	Insoluble	SIL	actin related protein 2/3 complex, subunit 1B	11867	ENSMUSG00000029622
IPI00885242	0.787737	0.114616	2	Insoluble	SIL	actin related protein 2/3 complex, subunit 1B	11867	ENSMUSG00000029622
NP_075631	-0.680693	0.0033	-2	Insoluble	iTRAQ	actin related protein 2/3 complex, subunit 1B	11867	ENSMUSG00000029622
NP_033842	1.58223	0.0129	3	Insoluble	iTRAQ	arylsulfatase B	11881	ENSMUSG00000042082
NP_033843	0.153539	0.392	1	Insoluble	iTRAQ	arylsulfatase A	11883	ENSMUSG00000022620
IPI00125266	-1.01217	0.0111684	-2	Insoluble	SIL	N-acylsphingosine amidohydrolase 1	11886	ENSMUSG00000031591
NP_062708	0.0169713	0.944	1	Insoluble	iTRAQ	N-acylsphingosine amidohydrolase 1	11886	ENSMUSG00000031591
NP_076124	0.309314	0.35	1	Insoluble	iTRAQ	RAB27A, member RAS oncogene family	11891	ENSMUSG00000032202
IPI00134746	0.220889	0.778112	1	Insoluble	SIL	argininosuccinate synthetase 1	11898	ENSMUSG00000076441
NP_031520	-0.210925	0.297	-1	Insoluble	iTRAQ	argininosuccinate synthetase 1	11898	ENSMUSG00000076441
NP_543120	0.75977	0.267	2	Insoluble	iTRAQ	serine (or cysteine) peptidase inhibitor, clade C (antithrombin), member 1	11905	ENSMUSG00000026715
NP_031522	-1.06464	0.00534	-2	Insoluble	iTRAQ	zinc finger homeobox 3	11906	ENSMUSG00000038872
NP_033850	0.0281852	0.905	1	Insoluble	iTRAQ	Copper transport protein ATOX1	11927	ENSMUSG00000018585
IPI00311682	-0.0398147	0.753314	-1	Insoluble	SIL	ATPase, Na+/K+ transporting, alpha 1 polypeptide	11928	ENSMUSG00000033161
NP_659149	-0.531138	6.73e-06	-1	Insoluble	iTRAQ	ATPase, Na+/K+ transporting, alpha 1 polypeptide	11928	ENSMUSG00000033161
IPI00121550	-0.89787	0.0228421	-2	Insoluble	SIL	ATPase, Na+/K+ transporting, beta 1 polypeptide	11931	ENSMUSG00000026576
NP_031528	0.563333	0.297	1	Insoluble	iTRAQ	ATPase, Na+/K+ transporting, beta 3 polypeptide	11933	ENSMUSG00000032412
IPI00338964	0.775382	0.121254	2	Insoluble	SIL	ATPase, Ca++ transporting, cardiac muscle, slow twitch 2	11938	ENSMUSG00000029467
NP_001103610	0.218257	0.699	1	Insoluble	iTRAQ	ATPase, Ca++ transporting, cardiac muscle, slow twitch 2	11938	ENSMUSG00000029467
IPI00130280	0.272271	0.689705	1	Insoluble	SIL	ATP synthase, H+ transporting, mitochondrial F1 complex, alpha subunit, isoform 1	11946	ENSMUSG00000025428
NP_031531	-0.905977	3.86e-07	-2	Insoluble	iTRAQ	ATP synthase, H+ transporting, mitochondrial F1 complex, alpha subunit, isoform 1	11946	ENSMUSG00000025428
IPI00468481	-1.27982	0.0016365	-2	Insoluble	SIL	ATP synthase, H+ transporting mitochondrial F1 complex, beta subunit	11947	ENSMUSG00000025393
NP_058054	-0.061967	0.725	-1	Insoluble	iTRAQ	ATP synthase, H+ transporting mitochondrial F1 complex, beta subunit	11947	ENSMUSG00000025393
IPI00313475	-0.427105	0.230239	-1	Insoluble	SIL	ATP synthase, H+ transporting, mitochondrial F1 complex, gamma polypeptide 1	11949	ENSMUSG00000025781
IPI00341282	0.0448367	1.0961	1	Insoluble	SIL	ATP synthase, H+ transporting, mitochondrial F0 complex, subunit b, isoform 1	11950	ENSMUSG00000000563
NP_033855	-1.4767	2.84e-06	-3	Insoluble	iTRAQ	ATP synthase, H+ transporting, mitochondrial F0 complex, subunit b, isoform 1	11950	ENSMUSG00000000563
IPI00125460	0.257714	0.714384	1	Insoluble	SIL	ATP synthase, H+ transporting, mitochondrial F0 complex, subunit F pseudogene	11957	ENSMUSG00000022890
NP_058035	-1.34205	0.00082	-3	Insoluble	iTRAQ	ATP synthase, H+ transporting, mitochondrial F0 complex, subunit F pseudogene	11957	ENSMUSG00000022890
IPI00111770	-0.338216	0.319001	-1	Insoluble	SIL	ATP synthase, H+ transporting, mitochondrial F1F0 complex, subunit e	11958	ENSMUSG00000050856
NP_031533	-1.86958	0.00507	-4	Insoluble	iTRAQ	ATP synthase, H+ transporting, mitochondrial F1F0 complex, subunit e	11958	ENSMUSG00000050856
IPI00407692	-0.253099	0.422605	-1	Insoluble	SIL	ATPase, H+ transporting, lysosomal V1 subunit A	11964	ENSMUSG00000052459
IPI00844689	0.126774	0.946897	1	Insoluble	SIL	ATPase, H+ transporting, lysosomal V1 subunit A	11964	ENSMUSG00000052459
NP_031534	0.0257587	0.87	1	Insoluble	iTRAQ	ATPase, H+ transporting, lysosomal V1 subunit A	11964	ENSMUSG00000052459
IPI00119113	0.161578	0.883782	1	Insoluble	SIL	ATPase, H+ transporting, lysosomal V1 subunit B2	11966	ENSMUSG00000006273
NP_031535	-0.407696	0.0214	-1	Insoluble	iTRAQ	ATPase, H+ transporting, lysosomal V1 subunit B2	11966	ENSMUSG00000006273
IPI00313841	0.140475	0.921989	1	Insoluble	SIL	ATPase, H+ transporting, lysosomal V0 subunit D1	11972	ENSMUSG00000013160
NP_038505	-0.453295	0.453	-1	Insoluble	iTRAQ	ATPase, H+ transporting, lysosomal V0 subunit D1	11972	ENSMUSG00000013160
IPI00119115	0.251901	0.724326	1	Insoluble	SIL	ATPase, H+ transporting, lysosomal V1 subunit E1	11973	ENSMUSG00000019210
NP_031536	-0.413119	0.159	-1	Insoluble	iTRAQ	ATPase, H+ transporting, lysosomal V1 subunit E1	11973	ENSMUSG00000019210
IPI00130187	-0.465112	0.198219	-1	Insoluble	SIL	ATPase, H+ transporting, lysosomal V0 subunit A1	11975	ENSMUSG00000019302
NP_058616	-0.223352	0.147	-1	Insoluble	iTRAQ	ATPase, H+ transporting, lysosomal V0 subunit A1	11975	ENSMUSG00000019302
NP_033857	-0.545871	0.037	-1	Insoluble	iTRAQ	ATPase, aminophospholipid transporter (APLT), class I, type 8A, member 1	11980	ENSMUSG00000037685
IPI00127598	0.889575	0.0702005	2	Insoluble	SIL	ATPase inhibitory factor 1	11983	ENSMUSG00000054428
NP_031538	-1.90632	4.08e-10	-4	Insoluble	iTRAQ	ATPase inhibitory factor 1	11983	ENSMUSG00000054428
NP_033859	0.604815	6.71e-05	2	Insoluble	iTRAQ	V-type proton ATPase 16 kDa proteolipid subunit	11984	ENSMUSG00000024121
IPI00336873	-0.12068	0.617668	-1	Insoluble	SIL	heterogeneous nuclear ribonucleoprotein D	11991	ENSMUSG00000000568
NP_057918	0.0161689	0.973	1	Insoluble	iTRAQ	AU RNA binding protein/enoyl-coenzyme A hydratase	11992	ENSMUSG00000021460
NP_031543	-0.266858	0.41	-1	Insoluble	iTRAQ	ancient ubiquitous protein 1	11993	ENSMUSG00000068328
NP_033864	-0.0797858	0.679	-1	Insoluble	iTRAQ	5-azacytidine induced gene 1	12009	ENSMUSG00000039781
IPI00109966	1.87539	4.81e-05	4	Insoluble	SIL	beta-2 microglobulin	12010	ENSMUSG00000060802
NP_033865	0.353626	0.424	1	Insoluble	iTRAQ	beta-2 microglobulin	12010	ENSMUSG00000060802
NP_031546	0.085064	0.65	1	Insoluble	iTRAQ	BTB and CNC homology 1	12013	ENSMUSG00000025612
NP_031549	-0.244207	0.686	-1	Insoluble	iTRAQ	BCL2-antagonist/killer 1	12018	ENSMUSG00000057789
IPI00120684	0.299838	0.643878	1	Insoluble	SIL	BCL2-associated X protein	12028	ENSMUSG00000003873
NP_031553	-0.181793	0.378	-1	Insoluble	iTRAQ	BCL2-associated X protein	12028	ENSMUSG00000003873
IPI00321718	-0.313075	0.347713	-1	Insoluble	SIL	prohibitin 2	12034	ENSMUSG00000004264
IPI00651865	-0.199127	0.497447	-1	Insoluble	SIL	prohibitin 2	12034	ENSMUSG00000004264
IPI00880826	-0.364074	0.291135	-1	Insoluble	SIL	prohibitin 2	12034	ENSMUSG00000004264
IPI00880977	0.0264603	1.12928	1	Insoluble	SIL	prohibitin 2	12034	ENSMUSG00000004264
NP_031557	-0.80953	0.000358	-2	Insoluble	iTRAQ	prohibitin 2	12034	ENSMUSG00000004264
IPI00122442	-0.173342	0.535548	-1	Insoluble	SIL	branched chain aminotransferase 2, mitochondrial	12036	ENSMUSG00000030826
NP_033867	0.430148	0.0719	1	Insoluble	iTRAQ	branched chain aminotransferase 2, mitochondrial	12036	ENSMUSG00000030826
NP_031559	-0.793978	9.53e-05	-2	Insoluble	iTRAQ	branched chain ketoacid dehydrogenase E1, alpha polypeptide	12039	ENSMUSG00000060376
NP_033869	0.0387324	0.968	1	Insoluble	iTRAQ	branched chain ketoacid dehydrogenase kinase	12041	ENSMUSG00000030802
NP_033870	1.06875	0.0453	2	Insoluble	iTRAQ	B-cell leukemia/lymphoma 10	12042	ENSMUSG00000028191
IPI00135915	-0.233474	0.449025	-1	Insoluble	SIL	galactosidase, beta 1	12091	ENSMUSG00000045594
NP_033882	1.32271	0.000233	3	Insoluble	iTRAQ	galactosidase, beta 1	12091	ENSMUSG00000045594
NP_038509	-0.199296	0.463	-1	Insoluble	iTRAQ	block of proliferation 1	12181	ENSMUSG00000022557
IPI00132279	0.143531	0.916444	1	Insoluble	SIL	bone marrow stromal cell antigen 1	12182	ENSMUSG00000029082
NP_033893	0.406279	0.446	1	Insoluble	iTRAQ	bone marrow stromal cell antigen 1	12182	ENSMUSG00000029082
NP_031592	0.757687	0.0419	2	Insoluble	iTRAQ	baculoviral IAP repeat-containing 6	12211	ENSMUSG00000024073
NP_001070652	-1.25971	0.0366	-2	Insoluble	iTRAQ	basigin	12215	ENSMUSG00000023175
NP_038510	0.192345	0.367	1	Insoluble	iTRAQ	Bruton agammaglobulinemia tyrosine kinase	12229	ENSMUSG00000031264
NP_033904	-0.797533	0.00827	-2	Insoluble	iTRAQ	Mitotic checkpoint protein BUB3	12237	ENSMUSG00000066979
NP_680087	2.41757	0.00606	5	Insoluble	iTRAQ	COMM domain containing 3	12238	ENSMUSG00000051154
NP_031598	0.241931	0.78	1	Insoluble	iTRAQ	complement component 1, q subcomponent, alpha polypeptide	12259	ENSMUSG00000036887
IPI00775783	0.0608739	1.067	1	Insoluble	SIL	complement component 1, q subcomponent binding protein	12261	ENSMUSG00000018446
NP_031599	-1.06729	0.00218	-2	Insoluble	iTRAQ	complement component 1, q subcomponent binding protein	12261	ENSMUSG00000018446
NP_033909	-0.729746	0.000358	-2	Insoluble	iTRAQ	complement component 3a receptor 1	12267	ENSMUSG00000040552
IPI00123342	-0.128589	0.604989	-1	Insoluble	SIL	hypoxia up-regulated 1	12282	ENSMUSG00000032115
NP_067370	-0.602391	1.15e-05	-2	Insoluble	iTRAQ	hypoxia up-regulated 1	12282	ENSMUSG00000032115
IPI00318778	0.505756	0.350779	1	Insoluble	SIL	calcium binding protein 39	12283	ENSMUSG00000036707
NP_598542	1.45845	0.000807	3	Insoluble	iTRAQ	calcium binding protein 39	12283	ENSMUSG00000036707
NP_033916	0.956771	0.000223	2	Insoluble	iTRAQ	calcyclin binding protein	12301	ENSMUSG00000014226
IPI00271951	0.174744	0.860075	1	Insoluble	SIL	protein disulfide isomerase associated 4	12304	ENSMUSG00000025823
NP_033917	-0.324844	0.0869	-1	Insoluble	iTRAQ	protein disulfide isomerase associated 4	12304	ENSMUSG00000025823
NP_031611	-0.566268	6.62e-05	-1	Insoluble	iTRAQ	annexin A2	12306	ENSMUSG00000032231
IPI00605518	0.0199443	1.141	1	Insoluble	SIL	annexin A2	12306	ENSMUSG00000032231
IPI00885455	-0.202657	0.492345	-1	Insoluble	SIL	annexin A2	12306	ENSMUSG00000032231
IPI00761696	0.552965	0.297869	1	Insoluble	SIL	calmodulin	12313	ENSMUSG00000001175
IPI00123639	0.201474	0.812352	1	Insoluble	SIL	calreticulin	12317	ENSMUSG00000003814
NP_031617	-0.552287	0.00534	-1	Insoluble	iTRAQ	calreticulin	12317	ENSMUSG00000003814
IPI00458924	-1.21108	0.00277013	-2	Insoluble	SIL	Calregulin	12317	ENSMUSG00000003814
NP_031620	-1.36633	0.103	-3	Insoluble	iTRAQ	calumenin	12321	ENSMUSG00000029767
NP_908942	-0.0967514	0.858	-1	Insoluble	iTRAQ	calumenin	12321	ENSMUSG00000029767
IPI00119618	0.428055	0.449991	1	Insoluble	SIL	calnexin	12330	ENSMUSG00000020368
IPI00649994	0.650768	0.206006	2	Insoluble	SIL	Adenylyl cyclase-associated protein 1	12331	ENSMUSG00000028656
IPI00869430	0.690557	0.175228	2	Insoluble	SIL	Adenylyl cyclase-associated protein 1	12331	ENSMUSG00000028656
NP_031624	0.835324	1.38e-10	2	Insoluble	iTRAQ	Adenylyl cyclase-associated protein 1	12331	ENSMUSG00000028656
IPI00136906	0.450293	0.420086	1	Insoluble	SIL	Macrophage-capping protein	12332	ENSMUSG00000056737
IPI00831051	0.291483	0.657635	1	Insoluble	SIL	Macrophage-capping protein	12332	ENSMUSG00000056737
NP_033924	1.57054	8.5e-11	3	Insoluble	iTRAQ	calpain 2	12334	ENSMUSG00000026509
IPI00653841	0.583345	0.266795	1	Insoluble	SIL	capping protein (actin filament) muscle Z-line, alpha 1	12340	ENSMUSG00000070372
NP_033927	0.615906	0.278	2	Insoluble	iTRAQ	capping protein (actin filament) muscle Z-line, alpha 1	12340	ENSMUSG00000070372
IPI00111265	1.40786	0.00273911	3	Insoluble	SIL	capping protein (actin filament) muscle Z-line, alpha 2	12343	ENSMUSG00000015733
IPI00857651	0.283354	0.671132	1	Insoluble	SIL	capping protein (actin filament) muscle Z-line, alpha 2	12343	ENSMUSG00000015733
NP_031630	1.0337	1.62e-05	2	Insoluble	iTRAQ	capping protein (actin filament) muscle Z-line, alpha 2	12343	ENSMUSG00000015733
IPI00649604	0.525778	0.327652	1	Insoluble	SIL	capping protein (actin filament) muscle Z-line, beta	12345	ENSMUSG00000028745
IPI00776140	-0.0128815	0.800504	-1	Insoluble	SIL	capping protein (actin filament) muscle Z-line, beta	12345	ENSMUSG00000028745
NP_033928	2.03558	0.0198	4	Insoluble	iTRAQ	capping protein (actin filament) muscle Z-line, beta	12345	ENSMUSG00000028745
IPI00121534	0.251252	0.725439	1	Insoluble	SIL	carbonic anhydrase 2	12349	ENSMUSG00000027562
NP_033931	0.835688	0.226	2	Insoluble	iTRAQ	carbonic anhydrase 2	12349	ENSMUSG00000027562
IPI00874850	0.046336	1.09338	1	Insoluble	SIL	carbonic anhydrase 4	12351	ENSMUSG00000000805
NP_031633	0.53619	0.167	1	Insoluble	iTRAQ	carbonic anhydrase 4	12351	ENSMUSG00000000805
IPI00755311	-0.851356	0.0300281	-2	Insoluble	SIL	catalase	12359	ENSMUSG00000027187
IPI00869393	0.206829	0.802869	1	Insoluble	SIL	catalase	12359	ENSMUSG00000027187
NP_033934	0.0390637	0.873	1	Insoluble	iTRAQ	catalase	12359	ENSMUSG00000027187
IPI00125676	0.743163	0.139979	2	Insoluble	SIL	caspase 1	12362	ENSMUSG00000025888
NP_033937	0.732654	0.00782	2	Insoluble	iTRAQ	caspase 1	12362	ENSMUSG00000025888
NP_033940	0.816381	0.069	2	Insoluble	iTRAQ	caspase 3	12367	ENSMUSG00000031628
NP_033941	1.04489	0.0148	2	Insoluble	iTRAQ	caspase 6	12368	ENSMUSG00000027997
NP_031637	1.31572	0.0031	2	Insoluble	iTRAQ	caspase 7	12369	ENSMUSG00000025076
NP_033947	-0.785576	0.00182	-2	Insoluble	iTRAQ	calpastatin	12380	ENSMUSG00000021585
NP_033948	-0.853552	0.000145	-2	Insoluble	iTRAQ	catenin (cadherin associated protein), alpha 1	12385	ENSMUSG00000037815
NP_031642	0.471624	0.256	1	Insoluble	iTRAQ	caveolin 1, caveolae protein	12389	ENSMUSG00000007655
IPI00881651	2.44629	7.88e-08	5	Insoluble	SIL	core-binding factor, runt domain, alpha subunit 2, translocated to, 2 (human)	12396	ENSMUSG00000038533
NP_062706	-0.696321	0.248	-2	Insoluble	iTRAQ	runt related transcription factor 3	12399	ENSMUSG00000070691
NP_001154930	-0.502336	0.279	-1	Insoluble	iTRAQ	core binding factor beta	12400	ENSMUSG00000031885
NP_031645	0.202385	0.285	1	Insoluble	iTRAQ	Casitas B-lineage lymphoma	12402	ENSMUSG00000034342
NP_031648	-0.640709	0.0702	-2	Insoluble	iTRAQ	heterochromatin protein 1 beta	12412	ENSMUSG00000018666
IPI00123755	0.55171	0.299202	1	Insoluble	SIL	chromobox homolog 5 (Drosophila HP1a)	12419	ENSMUSG00000009575
NP_033962	-0.744964	0.121	-2	Insoluble	iTRAQ	cyclin K	12454	ENSMUSG00000021258
NP_058588	-0.345274	0.385	-1	Insoluble	iTRAQ	copper chaperone for superoxide dismutase	12460	ENSMUSG00000034108
NP_031662	0.683307	9.9e-08	2	Insoluble	iTRAQ	chaperonin containing Tcp1, subunit 2 (beta)	12461	ENSMUSG00000034024
IPI00653274	0.765993	0.126496	2	Insoluble	SIL	chaperonin containing Tcp1, subunit 2 (beta)	12461	ENSMUSG00000034024
IPI00116283	0.461557	0.405394	1	Insoluble	SIL	chaperonin containing Tcp1, subunit 3 (gamma)	12462	ENSMUSG00000001416
NP_033966	0.662228	1.68e-05	2	Insoluble	iTRAQ	chaperonin containing Tcp1, subunit 3 (gamma)	12462	ENSMUSG00000001416
IPI00116277	0.217367	0.784294	1	Insoluble	SIL	chaperonin containing Tcp1, subunit 4 (delta)	12464	ENSMUSG00000007739
NP_033967	0.290702	0.134	1	Insoluble	iTRAQ	chaperonin containing Tcp1, subunit 4 (delta)	12464	ENSMUSG00000007739
IPI00116279	0.165127	0.877381	1	Insoluble	SIL	chaperonin containing Tcp1, subunit 5 (epsilon)	12465	ENSMUSG00000022234
NP_031663	0.405882	0.0191	1	Insoluble	iTRAQ	chaperonin containing Tcp1, subunit 5 (epsilon)	12465	ENSMUSG00000022234
IPI00116281	-0.611818	0.104791	-2	Insoluble	SIL	chaperonin containing Tcp1, subunit 6a (zeta)	12466	ENSMUSG00000029447
NP_033968	1.18011	0.00275	2	Insoluble	iTRAQ	chaperonin containing Tcp1, subunit 6a (zeta)	12466	ENSMUSG00000029447
IPI00331174	2.63754	6.36e-09	6	Insoluble	SIL	chaperonin containing Tcp1, subunit 7 (eta)	12468	ENSMUSG00000030007
NP_031664	0.962013	1.27e-07	2	Insoluble	iTRAQ	chaperonin containing Tcp1, subunit 7 (eta)	12468	ENSMUSG00000030007
IPI00469268	-0.31373	0.346945	-1	Insoluble	SIL	chaperonin containing Tcp1, subunit 8 (theta)	12469	ENSMUSG00000025613
NP_033970	1.14676	1.81e-09	2	Insoluble	iTRAQ	chaperonin containing Tcp1, subunit 8 (theta)	12469	ENSMUSG00000025613
IPI00308990	-0.440442	0.218609	-1	Insoluble	SIL	CD14 antigen	12475	ENSMUSG00000051439
NP_033971	0.975097	0.0632	2	Insoluble	iTRAQ	CD14 antigen	12475	ENSMUSG00000051439
NP_033977	0.0517502	0.826	1	Insoluble	iTRAQ	CD2-associated protein	12488	ENSMUSG00000061665
IPI00331214	-0.322475	0.336791	-1	Insoluble	SIL	CD36 antigen	12491	ENSMUSG00000002944
IPI00127447	-0.297431	0.366385	-1	Insoluble	SIL	scavenger receptor class B, member 2	12492	ENSMUSG00000029426
NP_031672	-0.133985	0.81	-1	Insoluble	iTRAQ	CD38 antigen	12494	ENSMUSG00000029084
NP_033978	-0.274874	0.223	-1	Insoluble	iTRAQ	ectonucleoside triphosphate diphosphohydrolase 1	12495	ENSMUSG00000048120
IPI00466077	1.21019	0.0109703	2	Insoluble	SIL	CD44 antigen	12505	ENSMUSG00000005087
NP_031675	-1.10099	0.0932	-2	Insoluble	iTRAQ	CD48 antigen	12506	ENSMUSG00000015355
NP_033983	1.09226	0.0506	2	Insoluble	iTRAQ	CD68 antigen	12514	ENSMUSG00000018774
NP_033985	-0.747782	0.0498	-2	Insoluble	iTRAQ	CD80 antigen	12519	ENSMUSG00000075122
NP_598416	0.51921	0.682	1	Insoluble	iTRAQ	CD81 antigen	12520	ENSMUSG00000037706
NP_038517	-0.326922	0.165	-1	Insoluble	iTRAQ	CD84 antigen	12523	ENSMUSG00000038147
NP_062261	0.00898911	0.983	1	Insoluble	iTRAQ	CD86 antigen	12524	ENSMUSG00000022901
NP_031683	0.588621	0.661	2	Insoluble	iTRAQ	CD9 antigen	12527	ENSMUSG00000030342
NP_031685	-0.761921	0.0385	-2	Insoluble	iTRAQ	Cyclin-dependent kinase 1	12534	ENSMUSG00000019942
NP_031687	0.93979	0.0621	2	Insoluble	iTRAQ	Cyclin-dependent kinase 11B	12537	ENSMUSG00000029062
NP_058022	0.223772	0.342	1	Insoluble	iTRAQ	Hsp90 co-chaperone Cdc37	12539	ENSMUSG00000019471
IPI00113849	0.46702	0.398381	1	Insoluble	SIL	cell division cycle 42 homolog (S. cerevisiae)	12540	ENSMUSG00000006699
NP_033991	-0.0952739	0.707	-1	Insoluble	iTRAQ	cell division cycle 42 homolog (S. cerevisiae)	12540	ENSMUSG00000006699
NP_064656	0.16426	0.426	1	Insoluble	iTRAQ	Rho GTPase-activating protein 31	12549	ENSMUSG00000022799
NP_033994	-0.217662	0.22	-1	Insoluble	iTRAQ	cadherin 1	12550	ENSMUSG00000000303
NP_031694	-0.103221	0.715	-1	Insoluble	iTRAQ	cyclin-dependent kinase 5	12568	ENSMUSG00000028969
NP_034013	-0.45043	0.0857	-1	Insoluble	iTRAQ	CCAAT/enhancer binding protein (C/EBP), beta	12608	ENSMUSG00000056501
IPI00848816	0.677978	0.184563	2	Insoluble	SIL	cofilin 1, non-muscle	12631	ENSMUSG00000056201
NP_031713	1.18851	0.0491	2	Insoluble	iTRAQ	cofilin 1, non-muscle	12631	ENSMUSG00000056201
NP_031718	-0.220224	0.671	-1	Insoluble	iTRAQ	choline kinase beta	12651	ENSMUSG00000022617
IPI00157508	-0.000907514	0.821732	-1	Insoluble	SIL	Chitinase-3-like protein 3	12655	ENSMUSG00000040809
IPI00858295	-0.141403	0.584698	-1	Insoluble	SIL	Chitinase-3-like protein 3	12655	ENSMUSG00000040809
NP_034022	0.404174	0.235	1	Insoluble	iTRAQ	Chitinase-3-like protein 3	12655	ENSMUSG00000040809
NP_061288	1.18935	0.109	2	Insoluble	iTRAQ	choroidermia	12662	ENSMUSG00000025531
NP_031734	-1.08057	0.00246	-2	Insoluble	iTRAQ	citron	12704	ENSMUSG00000029516
IPI00136703	0.00347916	1.17046	1	Insoluble	SIL	creatine kinase, brain	12709	ENSMUSG00000001270
NP_067248	1.003	6.62e-05	2	Insoluble	iTRAQ	creatine kinase, brain	12709	ENSMUSG00000001270
IPI00323600	-1.11792	0.00544982	-2	Insoluble	SIL	coronin, actin binding protein 1A	12721	ENSMUSG00000030707
IPI00856473	0.80578	0.10544	2	Insoluble	SIL	coronin, actin binding protein 1A	12721	ENSMUSG00000030707
IPI00856886	0.0797184	1.03269	1	Insoluble	SIL	coronin, actin binding protein 1A	12721	ENSMUSG00000030707
NP_034028	0.0451871	0.811	1	Insoluble	iTRAQ	coronin, actin binding protein 1A	12721	ENSMUSG00000030707
NP_057900	-1.12911	0.00277	-2	Insoluble	iTRAQ	chloride channel 5	12728	ENSMUSG00000004317
NP_076160	-0.0479154	0.85	-1	Insoluble	iTRAQ	chloride channel, nucleotide-sensitive, 1A	12729	ENSMUSG00000025439
IPI00130661	-0.228845	0.455392	-1	Insoluble	SIL	tripeptidyl peptidase I	12751	ENSMUSG00000030894
NP_034036	0.198443	0.251	1	Insoluble	iTRAQ	tripeptidyl peptidase I	12751	ENSMUSG00000030894
IPI00114409	-0.0621015	0.714942	-1	Insoluble	SIL	clathrin, light polypeptide (Lca)	12757	ENSMUSG00000028478
IPI00322206	0.417452	0.464665	1	Insoluble	SIL	cytidine monophospho-N-acetylneuraminic acid synthetase	12764	ENSMUSG00000030282
NP_034038	0.232326	0.421	1	Insoluble	iTRAQ	cytidine monophospho-N-acetylneuraminic acid synthetase	12764	ENSMUSG00000030282
NP_034042	0.999631	0.012	2	Insoluble	iTRAQ	chemokine (C-C motif) receptor 1	12768	ENSMUSG00000025804
IPI00874610	0.337379	0.583613	1	Insoluble	SIL	chemokine (C-C motif) receptor 7	12775	ENSMUSG00000037944
NP_031751	-0.489963	0.0794	-1	Insoluble	iTRAQ	calponin 2	12798	ENSMUSG00000004665
NP_034062	-1.69453	0.00782	-3	Insoluble	iTRAQ	collagen, type IV, alpha 2	12827	ENSMUSG00000031503
NP_034063	-0.39232	0.7	-1	Insoluble	iTRAQ	collagen, type VI, alpha 1	12833	ENSMUSG00000001119
IPI00329872	-0.149976	0.571302	-1	Insoluble	SIL	collagen, type I, alpha 1	12842	ENSMUSG00000001506
NP_031768	-1.23756	0.0149	-2	Insoluble	iTRAQ	collagen, type I, alpha 1	12842	ENSMUSG00000001506
NP_031769	-2.85791	0.0262	-7	Insoluble	iTRAQ	collagen, type I, alpha 2	12843	ENSMUSG00000029661
IPI00229834	1.02124	0.0347176	2	Insoluble	SIL	coatomer protein complex subunit alpha	12847	ENSMUSG00000026553
NP_034068	0.657277	1.38e-10	2	Insoluble	iTRAQ	coatomer protein complex subunit alpha	12847	ENSMUSG00000026553
NP_034069	1.50851	2.98e-06	3	Insoluble	iTRAQ	COP9 signalosome complex subunit 2	12848	ENSMUSG00000027206
NP_001017429	-0.451197	0.33	-1	Insoluble	iTRAQ	Cytochrome c oxidase copper chaperone	12856	ENSMUSG00000046516
IPI00117978	0.00172178	1.17359	1	Insoluble	SIL	cytochrome c oxidase subunit IV isoform 1	12857	ENSMUSG00000031818
NP_034071	-0.304004	0.296	-1	Insoluble	iTRAQ	cytochrome c oxidase subunit IV isoform 1	12857	ENSMUSG00000031818
IPI00120719	-0.468397	0.195614	-1	Insoluble	SIL	cytochrome c oxidase, subunit Va	12858	ENSMUSG00000000088
NP_031773	0.896645	0.00673	2	Insoluble	iTRAQ	cytochrome c oxidase, subunit Va	12858	ENSMUSG00000000088
IPI00785410	-0.161765	0.553121	-1	Insoluble	SIL	cytochrome c oxidase, subunit Vb	12859	ENSMUSG00000061518
NP_031774	-0.355517	0.671	-1	Insoluble	iTRAQ	cytochrome c oxidase, subunit VI a, polypeptide 1	12861	ENSMUSG00000041697
IPI00622837	-0.340646	0.31631	-1	Insoluble	SIL	cytochromec oxidase, subunit VIc	12864	ENSMUSG00000014313
IPI00114377	-0.405362	0.25013	-1	Insoluble	SIL	cytochrome c oxidase, subunit VIIa 2	12866	ENSMUSG00000032330
NP_034075	-1.01931	0.12	-2	Insoluble	iTRAQ	cytochrome c oxidase, subunit VIIa 2	12866	ENSMUSG00000032330
NP_031780	-0.46312	0.0863	-1	Insoluble	iTRAQ	carboxypeptidase D	12874	ENSMUSG00000020841
NP_031783	-1.17809	0.000169	-2	Insoluble	iTRAQ	coproporphyrinogen oxidase	12892	ENSMUSG00000022742
NP_038523	0.422372	0.144	1	Insoluble	iTRAQ	carnitine palmitoyltransferase 1a, liver	12894	ENSMUSG00000024900
NP_034079	-0.0525488	0.896	-1	Insoluble	iTRAQ	carnitine palmitoyltransferase 2	12896	ENSMUSG00000028607
IPI00875497	0.689622	0.17591	2	Insoluble	SIL	carnitine acetyltransferase	12908	ENSMUSG00000026853
NP_031786	-1.34837	2.39e-08	-3	Insoluble	iTRAQ	carnitine acetyltransferase	12908	ENSMUSG00000026853
IPI00262488	0.103573	0.989182	1	Insoluble	SIL	cysteine-rich protein 1 (intestinal)	12925	ENSMUSG00000006360
NP_031789	0.310811	0.639	1	Insoluble	iTRAQ	cysteine-rich protein 1 (intestinal)	12925	ENSMUSG00000006360
NP_598417	0.516204	0.0303	1	Insoluble	iTRAQ	Adapter molecule crk	12928	ENSMUSG00000017776
NP_031790	0.406929	0.0565	1	Insoluble	iTRAQ	Adapter molecule crk	12929	ENSMUSG00000006134
IPI00875117	0.521022	0.333054	1	Insoluble	SIL	collapsin response mediator protein 1	12933	ENSMUSG00000029121
IPI00114375	0.0356137	1.11278	1	Insoluble	SIL	Dihydropyrimidinase-related protein 2	12934	ENSMUSG00000022048
NP_034085	0.847971	6.4e-05	2	Insoluble	iTRAQ	Dihydropyrimidinase-related protein 2	12934	ENSMUSG00000022048
NP_038527	0.253131	0.609	1	Insoluble	iTRAQ	Complement component receptor 1-like protein	12946	ENSMUSG00000016481
IPI00113141	-0.38834	0.266519	-1	Insoluble	SIL	citrate synthase	12974	ENSMUSG00000005683
NP_080720	-0.709575	0.0451	-2	Insoluble	iTRAQ	citrate synthase	12974	ENSMUSG00000005683
NP_001032948	-0.363436	0.0385	-1	Insoluble	iTRAQ	Macrophage colony-stimulating factor 1 receptor	12978	ENSMUSG00000024621
NP_031806	-0.549302	0.00132	-1	Insoluble	iTRAQ	Cytokine receptor common subunit beta	12983	ENSMUSG00000071713
NP_031807	-0.311983	0.688	-1	Insoluble	iTRAQ	Interleukin-3 receptor class 2 subunit beta	12984	ENSMUSG00000071714
NP_031809	0.182196	0.512	1	Insoluble	iTRAQ	c-src tyrosine kinase	12988	ENSMUSG00000032312
IPI00120162	0.418745	0.462862	1	Insoluble	SIL	casein kinase 2, alpha 1 polypeptide	12995	ENSMUSG00000074698
NP_031814	0.961105	0.0121	2	Insoluble	iTRAQ	casein kinase 2, alpha 1 polypeptide	12995	ENSMUSG00000074698
NP_034104	0.310395	0.296	1	Insoluble	iTRAQ	casein kinase 2, alpha prime polypeptide	13000	ENSMUSG00000046707
NP_034105	0.727506	0.0832	2	Insoluble	iTRAQ	casein kinase 2, beta polypeptide	13001	ENSMUSG00000024387
NP_058055	0.422374	0.11	1	Insoluble	iTRAQ	DnaJ (Hsp40) homolog, subfamily C, member 5	13002	ENSMUSG00000000826
NP_031816	-0.411191	0.00172	-1	Insoluble	iTRAQ	structural maintenace of chromosomes 3	13006	ENSMUSG00000024974
NP_031817	-0.681492	0.00131	-2	Insoluble	iTRAQ	cysteine and glycine-rich protein 1	13007	ENSMUSG00000026421
NP_034106	-0.550128	0.105	-1	Insoluble	iTRAQ	cystatin C	13010	ENSMUSG00000027447
IPI00125931	0.728125	0.149447	2	Insoluble	SIL	cystatin B	13014	ENSMUSG00000005054
NP_031819	0.749644	0.295	2	Insoluble	iTRAQ	cystatin B	13014	ENSMUSG00000005054
NP_038530	-0.307965	0.248	-1	Insoluble	iTRAQ	C-terminal binding protein 1	13016	ENSMUSG00000037373
NP_851839	-0.894781	0.000117	-2	Insoluble	iTRAQ	CCCTC-binding factor	13018	ENSMUSG00000005698
IPI00113517	0.129743	0.941495	1	Insoluble	SIL	cathepsin B	13030	ENSMUSG00000021939
NP_031824	0.259357	0.286	1	Insoluble	iTRAQ	cathepsin B	13030	ENSMUSG00000021939
IPI00894832	-0.174659	0.533568	-1	Insoluble	SIL	cathepsin C	13032	ENSMUSG00000030560
NP_034112	0.424975	0.211	1	Insoluble	iTRAQ	cathepsin C	13032	ENSMUSG00000030560
IPI00111013	0.404442	0.483027	1	Insoluble	SIL	cathepsin D	13033	ENSMUSG00000007891
NP_034113	0.164024	0.648	1	Insoluble	iTRAQ	cathepsin D	13033	ENSMUSG00000007891
IPI00118987	0.709416	0.161899	2	Insoluble	SIL	cathepsin H	13036	ENSMUSG00000032359
NP_031827	0.193939	0.363	1	Insoluble	iTRAQ	cathepsin H	13036	ENSMUSG00000032359
IPI00128154	0.108036	0.981043	1	Insoluble	SIL	cathepsin L	13039	ENSMUSG00000021477
NP_034114	0.486171	0.0064	1	Insoluble	iTRAQ	cathepsin L	13039	ENSMUSG00000021477
IPI00877231	-2.65535	3.09e-10	-6	Insoluble	SIL	cathepsin S	13040	ENSMUSG00000038642
NP_067256	-0.366239	0.151	-1	Insoluble	iTRAQ	cathepsin S	13040	ENSMUSG00000038642
NP_031829	-0.212076	0.639	-1	Insoluble	iTRAQ	cortactin	13043	ENSMUSG00000031078
NP_034116	0.511334	0.238	1	Insoluble	iTRAQ	Homeobox protein cut-like 1	13047	ENSMUSG00000029705
IPI00465527	0.511139	0.344461	1	Insoluble	SIL	cytochrome b-245, alpha polypeptide	13057	ENSMUSG00000006519
NP_031832	-0.314548	0.413	-1	Insoluble	iTRAQ	cytochrome b-245, alpha polypeptide	13057	ENSMUSG00000006519
IPI00117117	-0.139271	0.588051	-1	Insoluble	SIL	cytochrome b-245, beta polypeptide	13058	ENSMUSG00000015340
NP_031833	-0.136256	0.594	-1	Insoluble	iTRAQ	cytochrome b-245, beta polypeptide	13058	ENSMUSG00000015340
IPI00265239	-0.112869	0.630305	-1	Insoluble	SIL	cytochrome c, somatic	13063	ENSMUSG00000063694
NP_064394	-0.404098	0.361	-1	Insoluble	iTRAQ	cytochrome P450, family 51	13121	ENSMUSG00000001467
NP_075607	-0.03655	0.85	-1	Insoluble	iTRAQ	disabled homolog 2 (Drosophila)	13132	ENSMUSG00000022150
IPI00109082	-0.41146	0.244435	-1	Insoluble	SIL	defender against cell death 1	13135	ENSMUSG00000022174
NP_031855	0.470862	0.0766	1	Insoluble	iTRAQ	Fas death domain-associated protein	13163	ENSMUSG00000002307
IPI00378015	0.0541764	1.07916	1	Insoluble	SIL	drebrin-like	13169	ENSMUSG00000020476
IPI00130535	0.58384	0.266308	1	Insoluble	SIL	dihydrolipoamide branched chain transacylase E2	13171	ENSMUSG00000000340
NP_034152	-0.210111	0.19	-1	Insoluble	iTRAQ	dihydrolipoamide branched chain transacylase E2	13171	ENSMUSG00000000340
NP_034153	-0.643314	0.0154	-2	Insoluble	iTRAQ	dodecenoyl-Coenzyme A delta isomerase (3,2 trans-enoyl-Coenyme A isomerase)	13177	ENSMUSG00000024132
NP_031858	1.44605	0.111	3	Insoluble	iTRAQ	deoxycytidine kinase	13178	ENSMUSG00000029366
NP_031860	-0.296747	0.0554	-1	Insoluble	iTRAQ	Down syndrome critical region gene 3	13185	ENSMUSG00000022898
NP_031861	0.828602	1.48e-07	2	Insoluble	iTRAQ	dynactin 1	13191	ENSMUSG00000031865
NP_056550	0.713307	0.0074	2	Insoluble	iTRAQ	damage specific DNA binding protein 1	13194	ENSMUSG00000024740
NP_034156	-0.613952	0.0675	-2	Insoluble	iTRAQ	Arf-GAP with SH3 domain, ANK repeat and PH domain-containing protein 1	13196	ENSMUSG00000022377
IPI00675094	-0.329679	0.328571	-1	Insoluble	SIL	dendrin	13199	ENSMUSG00000059213
IPI00117705	1.82393	7.92e-05	4	Insoluble	SIL	dolichyl-di-phosphooligosaccharide-protein glycotransferase	13200	ENSMUSG00000028757
NP_034157	0.635515	0.0148	2	Insoluble	iTRAQ	D-dopachrome tautomerase	13202	ENSMUSG00000001666
IPI00775838	0.154809	0.896012	1	Insoluble	SIL	DEAH (Asp-Glu-Ala-His) box polypeptide 15	13204	ENSMUSG00000029169
NP_031865	-0.0431254	0.847	-1	Insoluble	iTRAQ	DEAH (Asp-Glu-Ala-His) box polypeptide 15	13204	ENSMUSG00000029169
IPI00230035	-0.593055	0.114299	-2	Insoluble	SIL	DEAD/H (Asp-Glu-Ala-Asp/His) box polypeptide 3, X-linked	13205	ENSMUSG00000000787
NP_034158	0.257025	0.285	1	Insoluble	iTRAQ	DEAD/H (Asp-Glu-Ala-Asp/His) box polypeptide 3, X-linked	13205	ENSMUSG00000000787
IPI00420363	0.360818	0.547371	1	Insoluble	SIL	DEAD (Asp-Glu-Ala-Asp) box polypeptide 5	13207	ENSMUSG00000020719
IPI00648763	-0.123757	0.612722	-1	Insoluble	SIL	DEAD (Asp-Glu-Ala-Asp) box polypeptide 5	13207	ENSMUSG00000020719
NP_031866	1.51492	0.0572	3	Insoluble	iTRAQ	DEAD (Asp-Glu-Ala-Asp) box polypeptide 5	13207	ENSMUSG00000020719
IPI00109932	-0.181783	0.522916	-1	Insoluble	SIL	DEAD (Asp-Glu-Ala-Asp) box polypeptide 6	13209	ENSMUSG00000032097
IPI00607914	-0.519228	0.158432	-1	Insoluble	SIL	DEAH (Asp-Glu-Ala-His) box polypeptide 9	13211	ENSMUSG00000042699
IPI00875791	1.00332	0.0383886	2	Insoluble	SIL	DEAH (Asp-Glu-Ala-His) box polypeptide 9	13211	ENSMUSG00000042699
NP_031868	-0.254545	0.205	-1	Insoluble	iTRAQ	DEAH (Asp-Glu-Ala-His) box polypeptide 9	13211	ENSMUSG00000042699
NP_031879	-0.0893958	0.753	-1	Insoluble	iTRAQ	Sphingolipid delta(4)-desaturase	13244	ENSMUSG00000038633
IPI00130102	0.275473	0.684318	1	Insoluble	SIL	desmin	13346	ENSMUSG00000026208
IPI00276926	-0.384522	0.270294	-1	Insoluble	SIL	solute carrier family 25 (mitochondrial carrier, citrate transporter), member 1	13358	ENSMUSG00000003528
IPI00885254	-0.12171	0.616011	-1	Insoluble	SIL	solute carrier family 25 (mitochondrial carrier, citrate transporter), member 1	13358	ENSMUSG00000003528
NP_694790	-0.285747	0.673	-1	Insoluble	iTRAQ	solute carrier family 25 (mitochondrial carrier, citrate transporter), member 1	13358	ENSMUSG00000003528
NP_031882	-0.241541	0.626	-1	Insoluble	iTRAQ	7-dehydrocholesterol reductase	13360	ENSMUSG00000058454
NP_034179	0.497923	0.00751	1	Insoluble	iTRAQ	dihydrofolate reductase	13361	ENSMUSG00000021707
NP_031884	0.82965	4.97e-08	2	Insoluble	iTRAQ	diaphanous homolog 1 (Drosophila)	13367	ENSMUSG00000024456
IPI00874456	0.324686	0.603695	1	Insoluble	SIL	dihydrolipoamide dehydrogenase	13382	ENSMUSG00000020664
NP_031887	-0.671462	4.33e-08	-2	Insoluble	iTRAQ	dihydrolipoamide dehydrogenase	13382	ENSMUSG00000020664
NP_031888	0.272802	0.276	1	Insoluble	iTRAQ	discs, large homolog 1 (Drosophila)	13383	ENSMUSG00000022770
NP_031895	0.282527	0.369	1	Insoluble	iTRAQ	DnaJ (Hsp40) homolog, subfamily C, member 1	13418	ENSMUSG00000026740
NP_034192	0.160402	0.579	1	Insoluble	iTRAQ	deoxyribonuclease II alpha	13423	ENSMUSG00000003812
IPI00119876	0.203219	0.80926	1	Insoluble	SIL	dynein cytoplasmic 1 heavy chain 1	13424	ENSMUSG00000018707
NP_084514	0.250861	0.000995	1	Insoluble	iTRAQ	dynein cytoplasmic 1 heavy chain 1	13424	ENSMUSG00000018707
IPI00131086	0.00759828	1.16311	1	Insoluble	SIL	dynein cytoplasmic 1 intermediate chain 2	13427	ENSMUSG00000027012
NP_034194	-0.288168	0.191	-1	Insoluble	iTRAQ	dynein cytoplasmic 1 intermediate chain 2	13427	ENSMUSG00000027012
NP_001034609	0.250861	0.372	1	Insoluble	iTRAQ	dynamin 2	13430	ENSMUSG00000033335
NP_034196	-0.0217015	0.917	-1	Insoluble	iTRAQ	DNA methyltransferase (cytosine-5) 1	13433	ENSMUSG00000004099
IPI00875924	-0.0714068	0.699125	-1	Insoluble	SIL	aspartyl aminopeptidase	13437	ENSMUSG00000026209
NP_034200	0.152239	0.58	1	Insoluble	iTRAQ	docking protein 1	13448	ENSMUSG00000068335
NP_034201	0.1229	0.504	1	Insoluble	iTRAQ	docking protein 2	13449	ENSMUSG00000022102
IPI00315463	0.155685	0.894429	1	Insoluble	SIL	receptor accessory protein 5	13476	ENSMUSG00000005873
NP_031900	0.132755	0.728	1	Insoluble	iTRAQ	receptor accessory protein 5	13476	ENSMUSG00000005873
NP_031901	-1.56933	0.00236	-3	Insoluble	iTRAQ	dolichyl-phosphate (UDP-N-acetylglucosamine) acetylglucosaminephosphotransferase 1 (GlcNAc-1-P transferase)	13478	ENSMUSG00000032123
IPI00115668	0.111063	0.975522	1	Insoluble	SIL	dolichol-phosphate (beta-D) mannosyltransferase 1	13480	ENSMUSG00000078919
NP_034202	0.287317	0.178	1	Insoluble	iTRAQ	dolichol-phosphate (beta-D) mannosyltransferase 1	13480	ENSMUSG00000078919
NP_080382	0.5124	0.103	1	Insoluble	iTRAQ	down-regulator of transcription 1	13486	ENSMUSG00000029265
IPI00263313	0.02982	1.12323	1	Insoluble	SIL	developmentally regulated GTP binding protein 1	13494	ENSMUSG00000020457
NP_031905	-0.208947	0.0961	-1	Insoluble	iTRAQ	developmentally regulated GTP binding protein 1	13494	ENSMUSG00000020457
NP_067329	0.331068	0.324	1	Insoluble	iTRAQ	developmentally regulated GTP binding protein 2	13495	ENSMUSG00000020537
NP_031911	-0.752908	0.0149	-2	Insoluble	iTRAQ	solute carrier family 26 (sulfate transporter), member 2	13521	ENSMUSG00000034320
NP_031921	0.249694	0.0698	1	Insoluble	iTRAQ	eosinophil-associated, ribonuclease A family, member 3	13587	ENSMUSG00000072596
NP_031922	0.199636	0.642	1	Insoluble	iTRAQ	microtubule-associated protein, RP/EB family,member 1	13589	ENSMUSG00000027479
IPI00137471	-0.33961	0.317455	-1	Insoluble	SIL	phenylalkylamine Ca2+ antagonist (emopamil) binding protein	13595	ENSMUSG00000031168
NP_068676	-0.290354	0.0665	-1	Insoluble	iTRAQ	embryonic ectoderm development	13626	ENSMUSG00000030619
IPI00831184	-0.0723137	0.69759	-1	Insoluble	SIL	eukaryotic translation elongation factor 1 alpha 1	13627	ENSMUSG00000037742
NP_034236	0.608149	0.00325	2	Insoluble	iTRAQ	eukaryotic translationelongation factor 1 alpha 1	13627	ENSMUSG00000037742
IPI00119667	0.108071	0.980979	1	Insoluble	SIL	eukaryotic translation elongation factor 1 alpha 2	13628	ENSMUSG00000016349
IPI00466069	0.598331	0.252319	2	Insoluble	SIL	eukaryotic translation elongation factor 2	13629	ENSMUSG00000034994
NP_031933	0.357807	0.00295	1	Insoluble	iTRAQ	eukaryotic translationelongation factor 2	13629	ENSMUSG00000034994
IPI00126083	0.415627	0.467216	1	Insoluble	SIL	EH-domain containing 1	13660	ENSMUSG00000024772
IPI00653573	-0.216077	0.47321	-1	Insoluble	SIL	EH-domain containing 1	13660	ENSMUSG00000024772
NP_034249	0.679751	0.00154	2	Insoluble	iTRAQ	EH-domain containing 1	13660	ENSMUSG00000024772
IPI00474446	-0.116596	0.624262	-1	Insoluble	SIL	eukaryotic translation initiation factor 2, subunit 1 alpha	13665	ENSMUSG00000021116
NP_080390	0.381309	0.169	1	Insoluble	iTRAQ	eukaryotic translation initiation factor 2, subunit 1 alpha	13665	ENSMUSG00000021116
IPI00129276	0.0039614	1.1696	1	Insoluble	SIL	eukaryotic translation initiation factor 3, subunit A	13669	ENSMUSG00000024991
NP_034253	0.461792	0.00019	1	Insoluble	iTRAQ	eukaryotic translation initiation factor 3, subunit A	13669	ENSMUSG00000024991
IPI00118676	0.0662584	1.0572	1	Insoluble	SIL	eukaryotic translation initiation factor 4A1	13681	ENSMUSG00000059796
NP_659207	0.394684	0.155	1	Insoluble	iTRAQ	eukaryotic translation initiation factor 4A1	13681	ENSMUSG00000059796
IPI00409918	0.370993	0.531993	1	Insoluble	SIL	eukaryotic translation initiation factor 4A2	13682	ENSMUSG00000022884
NP_031943	0.986856	0.0367	2	Insoluble	iTRAQ	eukaryotic translation initiation factor 4E	13684	ENSMUSG00000028156
IPI00750328	-0.338912	0.318228	-1	Insoluble	SIL	ETS-related transcription factor Elf-5	13711	ENSMUSG00000027186
NP_031952	0.40632	0.122	1	Insoluble	iTRAQ	aminoacyl tRNA synthetase complex-interacting multifunctional protein 1	13722	ENSMUSG00000028029
IPI00129968	-0.184764	0.518491	-1	Insoluble	SIL	embigin	13723	ENSMUSG00000021728
NP_034460	-0.381153	0.0515	-1	Insoluble	iTRAQ	embigin	13723	ENSMUSG00000021728
IPI00114401	0.899672	0.0666988	2	Insoluble	SIL	emerin	13726	ENSMUSG00000001964
NP_031953	0.532387	0.191	1	Insoluble	iTRAQ	emerin	13726	ENSMUSG00000001964
NP_034260	0.406548	0.246	1	Insoluble	iTRAQ	EGF-like module containing, mucin-like, hormone receptor-like sequence 1	13733	ENSMUSG00000004730
NP_031957	-1.02798	0.00859	-2	Insoluble	iTRAQ	endonuclease G	13804	ENSMUSG00000015337
IPI00648821	0.663303	0.195913	2	Insoluble	SIL	enolase 1, alpha non-neuron	13806	ENSMUSG00000063524
IPI00473227	2.43763	8.8e-08	5	Insoluble	SIL	Enolase	13806	ENSMUSG00000063524
NP_038539	-0.536814	0.00284	-1	Insoluble	iTRAQ	erythrocyte protein band 4.1-like 2	13822	ENSMUSG00000019978
IPI00323748	0.601733	0.24911	2	Insoluble	SIL	stomatin	13830	ENSMUSG00000026880
IPI00404017	-0.127454	0.606802	-1	Insoluble	SIL	stomatin	13830	ENSMUSG00000026880
NP_038543	-0.701639	0.000306	-2	Insoluble	iTRAQ	stomatin	13830	ENSMUSG00000026880
IPI00316509	-0.273453	0.39619	-1	Insoluble	SIL	epoxide hydrolase 1, microsomal	13849	ENSMUSG00000038776
NP_034275	0.0254081	0.879	1	Insoluble	iTRAQ	epoxide hydrolase 1, microsomal	13849	ENSMUSG00000038776
NP_031971	-0.167493	0.292	-1	Insoluble	iTRAQ	epidermal growth factor receptor pathway substrate 8	13860	ENSMUSG00000015766
IPI00113854	-0.324404	0.334577	-1	Insoluble	SIL	eosinophil peroxidase	13861	ENSMUSG00000052234
NP_031972	-1.23408	0.00194	-2	Insoluble	iTRAQ	eosinophil peroxidase	13861	ENSMUSG00000052234
NP_031975	-0.257993	0.514	-1	Insoluble	iTRAQ	excision repair cross-complementing rodent repair deficiency, complementation group 2	13871	ENSMUSG00000030400
NP_598419	-0.836342	0.00806	-2	Insoluble	iTRAQ	excision repair cross-complementing rodent repair deficiency, complementation group 3	13872	ENSMUSG00000024382
IPI00109142	0.297427	0.647836	1	Insoluble	SIL	esterase D/formylglutathione hydrolase	13885	ENSMUSG00000021996
IPI00850487	-1.31838	0.00120585	-2	Insoluble	SIL	esterase D/formylglutathione hydrolase	13885	ENSMUSG00000021996
NP_058599	0.630209	0.319	2	Insoluble	iTRAQ	esterase D/formylglutathione hydrolase	13885	ENSMUSG00000021996
IPI00122557	0.0112075	1.15666	1	Insoluble	SIL	esterase 31	13909	ENSMUSG00000062181
NP_031987	0.492845	0.595	1	Insoluble	iTRAQ	ets variant gene 6 (TEL oncogene)	14011	ENSMUSG00000030199
IPI00515527	-0.179484	0.526341	-1	Insoluble	SIL	Ewing sarcoma breakpoint region 1	14030	ENSMUSG00000009079
NP_031994	-0.350432	0.552	-1	Insoluble	iTRAQ	Ewing sarcoma breakpoint region 1	14030	ENSMUSG00000009079
NP_031996	-0.35864	0.373	-1	Insoluble	iTRAQ	Histone-lysine N-methyltransferase EZH1	14055	ENSMUSG00000006920
IPI00115454	-0.216491	0.472626	-1	Insoluble	SIL	sideroflexin 1	14057	ENSMUSG00000021474
NP_081600	-0.593448	0.00836	-2	Insoluble	iTRAQ	sideroflexin 1	14057	ENSMUSG00000021474
IPI00885899	-0.739563	0.0556044	-2	Insoluble	SIL	coagulation factor X	14058	ENSMUSG00000031444
NP_031998	-0.605426	0.0272	-2	Insoluble	iTRAQ	coagulation factor X	14058	ENSMUSG00000031444
IPI00112549	0.459317	0.408291	1	Insoluble	SIL	acyl-CoA synthetase long-chain family member 1	14081	ENSMUSG00000018796
NP_032007	-0.07395	0.79	-1	Insoluble	iTRAQ	acyl-CoA synthetase long-chain family member 1	14081	ENSMUSG00000018796
NP_032010	-0.20163	0.557	-1	Insoluble	iTRAQ	Fascin	14086	ENSMUSG00000029581
NP_032013	-1.19181	0.0248	-2	Insoluble	iTRAQ	Fas (TNF receptor superfamily member 6)	14102	ENSMUSG00000024778
NP_032014	0.683766	9.53e-10	2	Insoluble	iTRAQ	fatty acid synthase	14104	ENSMUSG00000025153
IPI00399483	0.329993	0.595261	1	Insoluble	SIL	Finkel-Biskis-Reilly murine sarcoma virus (FBR-MuSV) ubiquitously expressed (fox derived)	14109	ENSMUSG00000038274
IPI00848611	0.682748	0.180981	2	Insoluble	SIL	fibrillarin	14113	ENSMUSG00000046865
NP_032019	-1.34398	3.33e-05	-3	Insoluble	iTRAQ	fibrillin 1	14118	ENSMUSG00000027204
IPI00119293	0.270112	0.693344	1	Insoluble	SIL	Fc receptor, IgE, high affinity I, gamma polypeptide	14127	ENSMUSG00000058715
NP_034315	-1.4689	0.0378	-3	Insoluble	iTRAQ	Fc receptor, IgE, high affinity I, gamma polypeptide	14127	ENSMUSG00000058715
NP_034316	-0.143243	0.452	-1	Insoluble	iTRAQ	Fc receptor, IgG, high affinity I	14129	ENSMUSG00000015947
NP_034319	-0.676422	0.0407	-2	Insoluble	iTRAQ	Fc receptor, IgG, alpha chain transporter	14132	ENSMUSG00000003420
NP_032022	-1.56897	0.00163	-3	Insoluble	iTRAQ	ferredoxin 1	14148	ENSMUSG00000032051
NP_032023	-0.790295	0.00024	-2	Insoluble	iTRAQ	ferredoxin reductase	14149	ENSMUSG00000018861
NP_032024	-0.189941	0.452	-1	Insoluble	iTRAQ	ferrochelatase	14151	ENSMUSG00000024588
NP_032025	-0.368611	0.313	-1	Insoluble	iTRAQ	flap structure specific endonuclease 1	14156	ENSMUSG00000024742
NP_034324	-0.225185	0.236	-1	Insoluble	iTRAQ	Tyrosine-protein kinase Fes/Fps	14159	ENSMUSG00000053158
IPI00123708	-0.265881	0.405898	-1	Insoluble	SIL	Tyrosine-protein kinase Fgr	14191	ENSMUSG00000028874
NP_034338	-0.217458	0.475	-1	Insoluble	iTRAQ	Tyrosine-protein kinase Fgr	14191	ENSMUSG00000028874
IPI00759940	0.368424	0.535855	1	Insoluble	SIL	fumarate hydratase 1	14194	ENSMUSG00000026526
NP_034339	0.19403	0.305	1	Insoluble	iTRAQ	fumarate hydratase 1	14194	ENSMUSG00000026526
IPI00759856	0.533298	0.319226	1	Insoluble	SIL	interleukin 4 induced 1	14204	ENSMUSG00000074141
NP_032040	1.05769	0.00118	2	Insoluble	iTRAQ	protein phosphatase 1G (formerly 2C), magnesium-dependent, gamma isoform	14208	ENSMUSG00000029147
NP_032043	0.00107182	0.996	1	Insoluble	iTRAQ	structural maintenance of chromosomes 2	14211	ENSMUSG00000028312
NP_032045	0.362862	0.24	1	Insoluble	iTRAQ	FK506 binding protein 1a	14225	ENSMUSG00000032966
NP_034349	1.11094	0.000677	2	Insoluble	iTRAQ	FK506 binding protein 4	14228	ENSMUSG00000030357
IPI00857679	-0.117972	0.622037	-1	Insoluble	SIL	FK506 binding protein 5	14229	ENSMUSG00000024222
NP_034350	0.106843	0.609	1	Insoluble	iTRAQ	FK506 binding protein 5	14229	ENSMUSG00000024222
IPI00467104	-0.468506	0.195527	-1	Insoluble	SIL	cytoskeletal actin-modulating protein	14248	ENSMUSG00000002812
NP_071292	0.567057	0.00495	1	Insoluble	iTRAQ	cytoskeletal actin-modulating protein	14248	ENSMUSG00000002812
NP_032053	-0.292559	0.107	-1	Insoluble	iTRAQ	flotillin 1	14251	ENSMUSG00000059714
NP_032057	-0.049513	0.724	-1	Insoluble	iTRAQ	fragile X mental retardation syndrome 1 homolog	14265	ENSMUSG00000000838
NP_034363	-0.502144	1.54e-05	-1	Insoluble	iTRAQ	fibronectin 1	14268	ENSMUSG00000026193
NP_001074480	-0.0469758	0.737	-1	Insoluble	iTRAQ	SLIT-ROBO Rho GTPase activating protein 2	14270	ENSMUSG00000026425
NP_032059	1.92745	0.000118	4	Insoluble	iTRAQ	farnesyltransferase, CAAX box, alpha	14272	ENSMUSG00000015994
NP_032070	-1.1175	0.158	-2	Insoluble	iTRAQ	frataxin	14297	ENSMUSG00000059363
NP_038550	-0.503918	0.00439	-1	Insoluble	iTRAQ	FSHD region gene 1	14300	ENSMUSG00000031590
IPI00230145	0.410872	0.473902	1	Insoluble	SIL	ferritin heavy chain 1	14319	ENSMUSG00000024661
NP_034369	0.374882	0.0512	1	Insoluble	iTRAQ	ferritin heavy chain 1	14319	ENSMUSG00000024661
IPI00379258	0.350206	0.563641	1	Insoluble	SIL	Ferritin light chain 1	14325	ENSMUSG00000050708
NP_034370	0.673264	0.183	2	Insoluble	iTRAQ	ferritin light chain 1	14325	ENSMUSG00000050708
NP_062375	-1.38428	0.000807	-3	Insoluble	iTRAQ	dynein heavy chain domain 1	14356	ENSMUSG00000089847
IPI00115679	0.137365	0.927637	1	Insoluble	SIL	alpha glucosidase 2 alpha neutral subunit	14376	ENSMUSG00000071650
NP_032086	-0.0883099	0.648	-1	Insoluble	iTRAQ	alpha glucosidase 2 alpha neutral subunit	14376	ENSMUSG00000071650
IPI00857114	0.0673221	1.05527	1	Insoluble	SIL	glucose-6-phosphate dehydrogenase X-linked	14381	ENSMUSG00000031400
NP_032088	0.913725	1.09e-05	2	Insoluble	iTRAQ	glucose-6-phosphate dehydrogenase X-linked	14381	ENSMUSG00000031400
NP_032091	-0.279281	0.545	-1	Insoluble	iTRAQ	GA repeat binding protein, alpha	14390	ENSMUSG00000008976
NP_032105	-1.11346	0.158	-2	Insoluble	iTRAQ	galactosylceramidase	14420	ENSMUSG00000021003
IPI00122592	-0.185621	0.517222	-1	Insoluble	SIL	beta-1,4-N-acetyl-galactosaminyl transferase 1	14421	ENSMUSG00000006731
NP_034385	0.950322	0.0325	2	Insoluble	iTRAQ	guanidinoacetate methyltransferase	14431	ENSMUSG00000020150
IPI00135284	2.09931	4.73e-06	4	Insoluble	SIL	glyceraldehyde-3-phosphate dehydrogenase	14433	NSMUSG00000057666
IPI00108939	0.0203997	1.14018	1	Insoluble	SIL	glyceraldehyde-3-phosphate dehydrogenase, spermatogenic	14447	ENSMUSG00000061099
NP_034386	0.458422	0.00598	1	Insoluble	iTRAQ	phosphoribosylglycinamide formyltransferase	14450	ENSMUSG00000022962
IPI00135883	0.18117	0.848549	1	Insoluble	SIL	GATA binding protein 3	14462	ENSMUSG00000015619
IPI00108811	0.017512	1.14536	1	Insoluble	SIL	glucosidase, beta, acid	14466	ENSMUSG00000028048
IPI00115827	-0.141983	0.583787	-1	Insoluble	SIL	glioblastoma amplified sequence	14467	ENSMUSG00000029432
NP_032121	-0.758781	0.137	-2	Insoluble	iTRAQ	glioblastoma amplified sequence	14467	ENSMUSG00000029432
IPI00323251	0.0802228	1.03177	1	Insoluble	SIL	guanylate binding protein 2	14469	ENSMUSG00000028270
NP_034390	0.363299	0.165	1	Insoluble	iTRAQ	guanylate binding protein 2	14469	ENSMUSG00000028270
IPI00129399	-0.332727	0.325132	-1	Insoluble	SIL	Rab acceptor 1 (prenylated)	14470	ENSMUSG00000003380
NP_034391	-0.0366503	0.792	-1	Insoluble	iTRAQ	Rab acceptor 1 (prenylated)	14470	ENSMUSG00000003380
NP_081880	0.626499	0.00407	2	Insoluble	iTRAQ	ubiquitin specific peptidase 15	14479	ENSMUSG00000020124
NP_032124	0.992413	0.0338	2	Insoluble	iTRAQ	myotrophin	14489	ENSMUSG00000029840
IPI00458508	0.318519	0.613562	1	Insoluble	SIL	guanine deaminase	14544	ENSMUSG00000058624
NP_034396	1.06933	5.08e-06	2	Insoluble	iTRAQ	guanine deaminase	14544	ENSMUSG00000058624
NP_034399	-0.14855	0.59	-1	Insoluble	iTRAQ	ganglioside-induced differentiation-associated-protein 2	14547	ENSMUSG00000027865
NP_034403	1.61794	2.44e-05	3	Insoluble	iTRAQ	guanosine diphosphate (GDP) dissociation inhibitor 1	14567	ENSMUSG00000015291
IPI00122565	0.17061	0.867507	1	Insoluble	SIL	guanosine diphosphate (GDP) dissociation inhibitor 2	14569	ENSMUSG00000021218
NP_032138	1.0991	2.57e-09	2	Insoluble	iTRAQ	guanosine diphosphate (GDP) dissociation inhibitor 2	14569	ENSMUSG00000021218
IPI00876084	0.0184314	1.14371	1	Insoluble	SIL	glycerol phosphate dehydrogenase 2, mitochondrial	14571	ENSMUSG00000026827
IPI00117042	-0.558136	0.13379	-1	Insoluble	SIL	glial fibrillary acidic protein	14580	ENSMUSG00000020932
NP_038556	0.287115	0.106	1	Insoluble	iTRAQ	glutamine fructose-6-phosphate transaminase 1	14583	ENSMUSG00000029992
IPI00129243	0.561656	0.288742	1	Insoluble	SIL	gamma-glutamyl hydrolase	14590	ENSMUSG00000073987
NP_034411	0.559245	0.0559	1	Insoluble	iTRAQ	gamma-glutamyl hydrolase	14590	ENSMUSG00000073987
IPI00125658	0.336219	0.585436	1	Insoluble	SIL	glutamate-cysteine ligase, catalytic subunit	14629	ENSMUSG00000032350
NP_032155	0.777269	0.00115	2	Insoluble	iTRAQ	glutamate-cysteine ligase, modifier subunit	14630	ENSMUSG00000028124
NP_058601	0.119475	0.63	1	Insoluble	iTRAQ	galactokinase 1	14635	ENSMUSG00000020766
NP_032157	0.216778	0.24	1	Insoluble	iTRAQ	glutamate-ammonia ligase (glutamine synthetase)	14645	ENSMUSG00000026473
IPI00831512	-0.00752931	0.809976	-1	Insoluble	SIL	glutaminase	14660	ENSMUSG00000026103
NP_001106854	-0.542912	0.538	-1	Insoluble	iTRAQ	glutaminase	14660	ENSMUSG00000026103
IPI00114209	-0.00798709	0.809164	-1	Insoluble	SIL	glutamate dehydrogenase 1	14661	ENSMUSG00000021794
NP_032159	-0.905994	2.21e-07	-2	Insoluble	iTRAQ	glutamate dehydrogenase 1	14661	ENSMUSG00000021794
IPI00119095	1.76055	0.000143571	3	Insoluble	SIL	GM2 ganglioside activator protein	14667	ENSMUSG00000000594
NP_034429	0.884494	0.00281	2	Insoluble	iTRAQ	GM2 ganglioside activator protein	14667	ENSMUSG00000000594
NP_032162	0.292085	0.0548	1	Insoluble	iTRAQ	Guanine nucleotide-binding protein-like 1	14670	ENSMUSG00000024429
NP_034431	-0.433305	0.163	-1	Insoluble	iTRAQ	guanine nucleotide binding protein, alpha 11	14672	ENSMUSG00000034781
IPI00118569	0.301206	0.641638	1	Insoluble	SIL	guanine nucleotide binding protein, alpha 13	14674	ENSMUSG00000020611
NP_034433	0.516968	0.266	1	Insoluble	iTRAQ	guanine nucleotide binding protein, alpha 13	14674	ENSMUSG00000020611
NP_034434	-0.59428	0.000816	-2	Insoluble	iTRAQ	guanine nucleotide binding protein, alpha 15	14676	ENSMUSG00000034792
IPI00652902	-0.202243	0.492942	-1	Insoluble	SIL	guanine nucleotide binding protein (G protein), alpha inhibiting 2	14678	ENSMUSG00000032562
NP_032164	0.854869	0.00996	2	Insoluble	iTRAQ	guanine nucleotide binding protein (G protein), alpha inhibiting 2	14678	ENSMUSG00000032562
NP_034436	-0.343793	0.1	-1	Insoluble	iTRAQ	guanine nucleotide binding protein (G protein), alpha inhibiting 3	14679	ENSMUSG00000000001
IPI00272681	-0.185105	0.517986	-1	Insoluble	SIL	guanine nucleotide binding protein, alpha stimulating, olfactory type	14680	ENSMUSG00000024524
NP_032165	-0.941966	0.00265	-2	Insoluble	iTRAQ	guanine nucleotide binding protein, alpha q polypeptide	14682	ENSMUSG00000024639
IPI00119853	-0.85249	0.0298321	-2	Insoluble	SIL	GNAS (guanine nucleotide binding protein, alpha stimulating) complex locus	14683	ENSMUSG00000027523
IPI00756766	0.382354	0.515084	1	Insoluble	SIL	guanine nucleotide binding protein (G protein), beta 2	14693	ENSMUSG00000029713
IPI00758356	-0.181098	0.523935	-1	Insoluble	SIL	guanine nucleotide binding protein (G protein), beta 2	14693	ENSMUSG00000029713
NP_034442	-0.345869	0.454	-1	Insoluble	iTRAQ	guanine nucleotide binding protein (G protein), beta 2	14693	ENSMUSG00000029713
IPI00317740	-0.0078039	0.809489	-1	Insoluble	SIL	guanine nucleotide binding protein (G protein), beta polypeptide 2 like 1	14694	ENSMUSG00000020372
NP_032169	1.21763	0.00023	2	Insoluble	iTRAQ	guanine nucleotide binding protein (G protein), beta polypeptide 2 like 1	14694	ENSMUSG00000020372
IPI00116938	1.14998	0.0161287	2	Insoluble	SIL	guanine nucleotide binding protein (G protein), beta 3	14695	ENSMUSG00000023439
NP_038559	-0.541131	0.0351	-1	Insoluble	iTRAQ	guanine nucleotide binding protein (G protein), beta 4	14696	ENSMUSG00000027669
NP_079553	1.00873	0.151	2	Insoluble	iTRAQ	guanine nucleotide binding protein (G protein), gamma 10	14700	ENSMUSG00000038607
IPI00230194	0.678465	0.184195	2	Insoluble	SIL	guanine nucleotide binding protein (G protein), gamma 2	14702	ENSMUSG00000043004
IPI00115544	-0.0559658	0.725439	-1	Insoluble	SIL	guanine nucleotide binding protein (G protein), gamma 4	14706	ENSMUSG00000021303
IPI00468894	0.876197	0.0750716	2	Insoluble	SIL	guanine nucleotide binding protein (G protein), gamma transducing activity polypeptide 2	14710	ENSMUSG00000038811
NP_034452	-0.526949	0.246	-1	Insoluble	iTRAQ	glyceronephosphate O-acyltransferase	14712	ENSMUSG00000031985
NP_034454	0.768415	5.63e-05	2	Insoluble	iTRAQ	Glutamate oxaloacetate transaminase 1	14718	ENSMUSG00000025190
IPI00117312	0.284369	0.669441	1	Insoluble	SIL	Aspartate aminotransferase, mitochondrial	14719	ENSMUSG00000031672
NP_034455	-0.369702	0.0698	-1	Insoluble	iTRAQ	Aspartate aminotransferase, mitochondrial	14719	ENSMUSG00000031672
NP_038560	-1.24721	0.0908	-2	Insoluble	iTRAQ	leukocyte immunoglobulin-like receptor, subfamily B, member 4	14728	ENSMUSG00000062593
NP_034461	-2.1315	0.0377	-4	Insoluble	iTRAQ	Glycosylphosphatidylinositol anchor attachment 1 protein	14731	ENSMUSG00000022561
IPI00228633	0.213149	0.791715	1	Insoluble	SIL	glucose phosphate isomerase 1	14751	ENSMUSG00000036427
NP_032181	1.28266	0.0362	2	Insoluble	iTRAQ	glucose phosphate isomerase 1	14751	ENSMUSG00000036427
NP_067270	-0.329012	0.331	-1	Insoluble	iTRAQ	LanC (bacterial lantibiotic synthetase component C)-like 1	14768	ENSMUSG00000026000
NP_032186	0.989337	0.00606	2	Insoluble	iTRAQ	glutathione peroxidase 1	14775	ENSMUSG00000063856
IPI00760002	0.158699	0.88898	1	Insoluble	SIL	glutathione reductase	14782	ENSMUSG00000031584
NP_034474	0.210702	0.312	1	Insoluble	iTRAQ	glutathione reductase	14782	ENSMUSG00000031584
NP_032189	-0.141981	0.208	-1	Insoluble	iTRAQ	growth factor receptor bound protein 2	14784	ENSMUSG00000059923
NP_038564	-0.578227	0.00983	-1	Insoluble	iTRAQ	Ribosomal RNA small subunit methyltransferase	14791	ENSMUSG00000004268
IPI00380082	0.472066	0.391969	1	Insoluble	SIL	lysophosphatidylcholine acyltransferase 3	14792	ENSMUSG00000004270
NP_660112	0.590815	0.256	2	Insoluble	iTRAQ	lysophosphatidylcholine acyltransferase 3	14792	ENSMUSG00000004270
NP_032199	-0.210649	0.843	-1	Insoluble	iTRAQ	nuclear receptor subfamily 3, group C, member 1	14815	ENSMUSG00000024431
IPI00124640	-0.564152	0.13026	-1	Insoluble	SIL	granulin	14824	ENSMUSG00000034708
NP_032201	-1.08358	1.97e-06	-2	Insoluble	iTRAQ	granulin	14824	ENSMUSG00000034708
IPI00230108	0.240031	0.744769	1	Insoluble	SIL	protein disulfide isomerase associated 3	14827	ENSMUSG00000027248
IPI00885558	0.324165	0.604525	1	Insoluble	SIL	protein disulfide isomerase associated 3	14827	ENSMUSG00000027248
NP_031978	0.181708	0.4	1	Insoluble	iTRAQ	protein disulfide isomerase associated 3	14827	ENSMUSG00000027248
IPI00319992	0.0710336	1.04851	1	Insoluble	SIL	heat shock protein 5	14828	ENSMUSG00000026864
IPI00830999	0.817711	0.0996999	2	Insoluble	SIL	glutathione S-transferase, alpha 2 (Yc2)	14858	ENSMUSG00000057933
NP_034488	0.761593	8.4e-05	2	Insoluble	iTRAQ	glutathione S-transferase, mu 1	14862	ENSMUSG00000058135
NP_032209	0.229141	0.486	1	Insoluble	iTRAQ	glutathione S-transferase, mu 2	14863	ENSMUSG00000040562
IPI00165796	0.471705	0.392426	1	Insoluble	SIL	glutathione S-transferase, mu 4	14865	ENSMUSG00000027890
NP_038569	0.636677	0.152	2	Insoluble	iTRAQ	glutathione S-transferase, pi 2	14870	ENSMUSG00000060803
IPI00114285	1.03453	0.032191	2	Insoluble	SIL	glutathione S-transferase omega 1	14873	ENSMUSG00000025068
NP_034492	1.95916	0.000327	4	Insoluble	iTRAQ	glutathione S-transferase omega 1	14873	ENSMUSG00000025068
IPI00277519	-0.0405614	0.752018	-1	Insoluble	SIL	thyroid hormone receptor interactor 12	14897	ENSMUSG00000026219
NP_598736	-0.32926	0.0806	-1	Insoluble	iTRAQ	thyroid hormone receptor interactor 12	14897	ENSMUSG00000026219
NP_038846	0.228667	0.172	1	Insoluble	iTRAQ	GTP binding protein 1	14904	ENSMUSG00000042535
IPI00454120	-0.223921	0.462218	-1	Insoluble	SIL	membrane associated guanylate kinase, WW and PDZ domain containing 1	14924	ENSMUSG00000045095
NP_109603	1.5049	0.00336	3	Insoluble	iTRAQ	glycogen synthase 1, muscle	14936	ENSMUSG00000003865
IPI00112072	0.649753	0.20684	2	Insoluble	SIL	histocompatibility 13	14950	ENSMUSG00000019188
NP_663759	0.304467	0.818	1	Insoluble	iTRAQ	histone cluster 1, H1d	14957	ENSMUSG00000052565
NP_032223	-0.633452	0.0367	-2	Insoluble	iTRAQ	H1 histone family, member 0	14958	ENSMUSG00000096210
IPI00110849	0.652104	0.204913	2	Insoluble	SIL	histocompatibility 2, class II antigen A, alpha	14960	ENSMUSG00000036594
IPI00126346	-0.375151	0.279715	-1	Insoluble	SIL	histocompatibility 2, class II antigen A, alpha	14960	ENSMUSG00000036594
NP_034508	0.200894	0.591	1	Insoluble	iTRAQ	histocompatibility 2, class II antigen A, alpha	14960	ENSMUSG00000036594
IPI00110910	-0.397295	0.257808	-1	Insoluble	SIL	histocompatibility 2, class II antigen A, beta 1	14961	ENSMUSG00000073421
IPI00126585	-0.292589	0.372287	-1	Insoluble	SIL	histocompatibility 2, class II antigen A, beta 1	14961	ENSMUSG00000073421
NP_996988	-0.940476	4.05e-05	-2	Insoluble	iTRAQ	histocompatibility 2, class II antigen A, beta 1	14961	ENSMUSG00000073421
IPI00109996	0.113178	0.971667	1	Insoluble	SIL	histocompatibility 2, D region	14964	ENSMUSG00000073411
NP_034510	-0.0788384	0.85	-1	Insoluble	iTRAQ	histocompatibility 2, D region	14964	ENSMUSG00000073411
IPI00113299	-0.338022	0.319215	-1	Insoluble	SIL	histocompatibility 2, class II antigen E beta	14969	ENSMUSG00000060586
NP_034512	-0.764151	0.00312	-2	Insoluble	iTRAQ	histocompatibility 2, class II antigen E beta	14969	ENSMUSG00000060586
IPI00117041	0.245953	0.734546	1	Insoluble	SIL	histocompatibility 2, K1, K region	14972	ENSMUSG00000061232
NP_001001892	-0.217964	0.659	-1	Insoluble	iTRAQ	histocompatibility 2, K1, K region	14972	ENSMUSG00000061232
NP_038571	-0.714524	0.0362	-2	Insoluble	iTRAQ	H2-K region expressed gene 6	14979	ENSMUSG00000073422
NP_032230	-0.413575	0.429	-1	Insoluble	iTRAQ	histocompatibility 2, M region locus 2	14990	ENSMUSG00000016283
NP_038847	0.212565	0.6	1	Insoluble	iTRAQ	histocompatibility 2, M region locus 3	14991	ENSMUSG00000016206
IPI00116778	-0.300537	0.362628	-1	Insoluble	SIL	histocompatibility 2, class II, locus DMa	14998	ENSMUSG00000037649
NP_034516	0.162605	0.816	1	Insoluble	iTRAQ	histocompatibility 2, class II, locus DMa	14998	ENSMUSG00000037649
IPI00121908	-0.283716	0.383258	-1	Insoluble	SIL	histocompatibility 2, class II, locus Mb1	14999	ENSMUSG00000079547
IPI00121105	0.235082	0.753346	1	Insoluble	SIL	hydroxyacyl-Coenzyme A dehydrogenase	15107	ENSMUSG00000027984
NP_032238	-0.808959	0.0031	-2	Insoluble	iTRAQ	hydroxyacyl-Coenzyme A dehydrogenase	15107	ENSMUSG00000027984
IPI00830581	0.245901	0.734635	1	Insoluble	SIL	hydroxysteroid (17-beta) dehydrogenase 10	15108	ENSMUSG00000025260
NP_058043	-0.212757	0.373	-1	Insoluble	iTRAQ	hydroxysteroid (17-beta) dehydrogenase 10	15108	ENSMUSG00000025260
NP_032240	1.29154	0.00027	2	Insoluble	iTRAQ	histidyl-tRNA synthetase	15115	ENSMUSG00000001380
IPI00621417	-0.357472	0.298089	-1	Insoluble	SIL	hemoglobin, beta adult major chain	15129	ENSMUSG00000073940
NP_032248	0.170142	0.792	1	Insoluble	iTRAQ	holocytochrome c synthetase	15159	ENSMUSG00000031352
NP_032250	-0.364834	0.00494	-1	Insoluble	iTRAQ	transcription factor C1 (HCF)	15161	ENSMUSG00000031386
NP_032251	-0.0757939	0.589	-1	Insoluble	iTRAQ	hematopoietic cell specific Lyn substrate 1	15163	ENSMUSG00000022831
IPI00225419	-0.164585	0.548814	-1	Insoluble	SIL	protein tyrosine phosphatase, non-receptor type 6	15170	ENSMUSG00000004266
NP_032255	0.408167	0.168	1	Insoluble	iTRAQ	histone deacetylase 2	15182	ENSMUSG00000019777
NP_032257	0.0683335	0.506	1	Insoluble	iTRAQ	hepatoma-derived growth factor	15191	ENSMUSG00000004897
NP_034544	0.58721	0.285	2	Insoluble	iTRAQ	huntingtin	15194	ENSMUSG00000029104
IPI00125522	-0.0604817	0.717708	-1	Insoluble	SIL	hexosaminidase A	15211	ENSMUSG00000025232
NP_034551	1.04406	1.15e-05	2	Insoluble	iTRAQ	hexosaminidase A	15211	ENSMUSG00000025232
IPI00115530	0.13084	0.939499	1	Insoluble	SIL	hexosaminidase B	15212	ENSMUSG00000021665
NP_034552	0.0147911	0.947	1	Insoluble	iTRAQ	hexosaminidase B	15212	ENSMUSG00000021665
IPI00880795	1.1183	0.0196191	2	Insoluble	SIL	histidine triad nucleotide binding protein 1	15254	ENSMUSG00000020267
NP_032274	0.490594	0.495	1	Insoluble	iTRAQ	histidine triad nucleotide binding protein 1	15254	ENSMUSG00000020267
NP_034565	-1.4057	0.00326	-3	Insoluble	iTRAQ	HIRA protein	15260	ENSMUSG00000022702
IPI00890323	1.13194	0.0180429	2	Insoluble	SIL	histone cluster 2, H2aa1	15267	ENSMUSG00000064220
IPI00230264	1.22703	0.00981901	2	Insoluble	SIL	H2A histone family, member X	15270	ENSMUSG00000049932
NP_034566	-3.35881	0.00387	-10	Insoluble	iTRAQ	H2A histone family, member X	15270	ENSMUSG00000049932
IPI00283611	0.0819433	1.02863	1	Insoluble	SIL	hexokinase 1	15275	ENSMUSG00000037012
NP_001139572	0.200222	0.837	1	Insoluble	iTRAQ	hexokinase 1	15275	ENSMUSG00000037012
IPI00114342	0.355853	0.554955	1	Insoluble	SIL	hexokinase 2	15277	ENSMUSG00000000628
NP_038848	-0.197753	0.251	-1	Insoluble	iTRAQ	hexokinase 2	15277	ENSMUSG00000000628
NP_032275	-0.689531	0.0133	-2	Insoluble	iTRAQ	transcription factor B2, mitochondrial	15278	ENSMUSG00000026492
NP_032279	0.594806	0.598	2	Insoluble	iTRAQ	high mobility group box 3	15354	ENSMUSG00000015217
IPI00127625	-0.34094	0.315985	-1	Insoluble	SIL	3-hydroxy-3-methylglutaryl-Coenzyme A lyase	15356	ENSMUSG00000028672
NP_032280	0.245953	0.458	1	Insoluble	iTRAQ	3-hydroxy-3-methylglutaryl-Coenzyme A lyase	15356	ENSMUSG00000028672
NP_032281	-0.384235	0.48	-1	Insoluble	iTRAQ	3-hydroxy-3-methylglutaryl-Coenzyme A reductase	15357	ENSMUSG00000021670
IPI00314240	-0.150645	0.570262	-1	Insoluble	SIL	high mobility group AT-hook I, related sequence 1	15361	ENSMUSG00000046711
IPI00624711	-0.198152	0.498861	-1	Insoluble	SIL	high mobility group AT-hook I, related sequence 1	15361	ENSMUSG00000046711
IPI00131577	-0.188986	0.512258	-1	Insoluble	SIL	heme oxygenase (decycling) 1	15368	ENSMUSG00000005413
NP_034572	-0.282845	0.298	-1	Insoluble	iTRAQ	heme oxygenase (decycling) 1	15368	ENSMUSG00000005413
IPI00881090	0.316817	0.616298	1	Insoluble	SIL	heme oxygenase (decycling) 2	15369	ENSMUSG00000004070
IPI00223443	0.0767255	1.03814	1	Insoluble	SIL	heterogeneous nuclear ribonucleoprotein C	15381	ENSMUSG00000060373
IPI00817004	-0.208319	0.484222	-1	Insoluble	SIL	Heterogeneous nuclear ribonucleoprotein A1	15382	ENSMUSG00000046434
IPI00117288	-0.117846	0.622241	-1	Insoluble	SIL	heterogeneous nuclear ribonucleoprotein A/B	15384	ENSMUSG00000020358
IPI00224575	0.132585	0.936325	1	Insoluble	SIL	heterogeneous nuclear ribonucleoprotein K	15387	ENSMUSG00000021546
NP_079555	0.239308	0.168	1	Insoluble	iTRAQ	heterogeneous nuclear ribonucleoprotein K	15387	ENSMUSG00000021546
IPI00653643	-0.157809	0.55919	-1	Insoluble	SIL	glutathione peroxidase 4	15388	ENSMUSG00000015165
NP_796275	0.267024	0.253	1	Insoluble	iTRAQ	glutathione peroxidase 4	15388	ENSMUSG00000015165
IPI00649004	-0.482204	0.184933	-1	Insoluble	SIL	heterochromatin protein 1, binding protein 3	15441	ENSMUSG00000028759
IPI00649600	-0.307586	0.354194	-1	Insoluble	SIL	heterochromatin protein 1, binding protein 3	15441	ENSMUSG00000028759
NP_690016	-0.371893	0.165	-1	Insoluble	iTRAQ	heparanase	15442	ENSMUSG00000035273
NP_038584	0.992317	0.000136	2	Insoluble	iTRAQ	hypoxanthine guanine phosphoribosyl transferase 1	15452	ENSMUSG00000025630
NP_034602	-0.462019	0.0443	-1	Insoluble	iTRAQ	ArfGAP with FG repeats 1	15463	ENSMUSG00000026159
NP_062804	1.37882	0.000118	3	Insoluble	iTRAQ	protein arginine N-methyltransferase 1	15469	ENSMUSG00000109324
NP_032313	-0.577956	0.0766	-1	Insoluble	iTRAQ	heat-responsive protein 12	15473	ENSMUSG00000022323
IPI00323357	-0.311634	0.349407	-1	Insoluble	SIL	heat shock protein 8	15481	ENSMUSG00000015656
IPI00885277	1.35321	0.00409637	3	Insoluble	SIL	heat shock protein 8	15481	ENSMUSG00000015656
IPI00886297	0.044417	1.09686	1	Insoluble	SIL	heat shock protein 8	15481	ENSMUSG00000015656
NP_112442	1.07004	4.53e-07	2	Insoluble	iTRAQ	heat shock protein 8	15481	ENSMUSG00000015656
IPI00331628	-0.0720181	0.69809	-1	Insoluble	SIL	hydroxysteroid (17-beta) dehydrogenase 4	15488	ENSMUSG00000024507
NP_032318	-0.729017	2.35e-08	-2	Insoluble	iTRAQ	hydroxysteroid (17-beta) dehydrogenase 4	15488	ENSMUSG00000024507
NP_034606	-0.0509407	0.868	-1	Insoluble	iTRAQ	hydroxysteroid (17-beta) dehydrogenase 7	15490	ENSMUSG00000026675
IPI00830204	1.04879	0.0296569	2	Insoluble	SIL	heat shock 105kDa/110kDa protein 1	15505	ENSMUSG00000029657
NP_038587	0.725222	0.000402	2	Insoluble	iTRAQ	heat shock 105kDa/110kDa protein 1	15505	ENSMUSG00000029657
IPI00308885	-0.24552	0.4327	-1	Insoluble	SIL	heat shock protein 1 (chaperonin)	15510	ENSMUSG00000025980
IPI00461249	-0.377337	0.277498	-1	Insoluble	SIL	heat shock protein 1 (chaperonin)	15510	ENSMUSG00000025980
IPI00830313	-0.29062	0.374705	-1	Insoluble	SIL	heat shock protein 1 (chaperonin)	15510	ENSMUSG00000025980
NP_034607	-0.43859	0.00208	-1	Insoluble	iTRAQ	heat shock protein 1 (chaperonin)	15510	ENSMUSG00000025980
IPI00346073	0.433138	0.443051	1	Insoluble	SIL	heat shock protein 1A	15511	ENSMUSG00000090877
IPI00387494	-0.248703	0.428442	-1	Insoluble	SIL	heat shock protein 2	15512	ENSMUSG00000059970
IPI00229080	0.670747	0.190093	2	Insoluble	SIL	heat shock protein 90 alpha (cytosolic), class B member 1	15516	ENSMUSG00000023944
IPI00554929	0.437194	0.437557	1	Insoluble	SIL	heat shock protein 90 alpha (cytosolic), class B member 1	15516	ENSMUSG00000023944
IPI00830562	0.495545	0.362963	1	Insoluble	SIL	heat shock protein 90 alpha (cytosolic), class B member 1	15516	ENSMUSG00000023944
NP_032328	0.91207	1.34e-06	2	Insoluble	iTRAQ	heat shock protein 90 alpha (cytosolic), class B member 1	15516	ENSMUSG00000023944
IPI00330804	0.225714	0.769665	1	Insoluble	SIL	heat shock protein 90, alpha (cytosolic), class A member 1	15519	ENSMUSG00000021270
IPI00830977	0.694561	0.172332	2	Insoluble	SIL	heat shock protein 90, alpha (cytosolic), class A member 1	15519	ENSMUSG00000021270
NP_034610	1.37951	7.4e-14	3	Insoluble	iTRAQ	heat shock protein 90, alpha (cytosolic), class A member 1	15519	ENSMUSG00000021270
IPI00331556	-0.185517	0.517376	-1	Insoluble	SIL	heat shock protein 4	15525	ENSMUSG00000020361
NP_032326	1.11017	3.32e-11	2	Insoluble	iTRAQ	heat shock protein 4	15525	ENSMUSG00000020361
IPI00133903	0.0359109	1.11224	1	Insoluble	SIL	heat shock protein 9	15526	ENSMUSG00000024359
NP_034611	-0.629015	9.19e-05	-2	Insoluble	iTRAQ	heat shock protein 9	15526	ENSMUSG00000024359
IPI00120045	0.769317	0.124621	2	Insoluble	SIL	heat shock protein 1 (chaperonin 10)	15528	ENSMUSG00000073676
NP_032329	-1.58936	1.31e-05	-3	Insoluble	iTRAQ	heat shock protein 1 (chaperonin 10)	15528	ENSMUSG00000073676
NP_032331	-1.02477	0.00226	-2	Insoluble	iTRAQ	perlecan (heparan sulfate proteoglycan 2)	15530	ENSMUSG00000028763
IPI00108271	0.288202	0.663068	1	Insoluble	SIL	ELAV (embryonic lethal, abnormal vision, Drosophila)-like 1 (Hu antigen R)	15568	ENSMUSG00000040028
NP_034615	-0.0477775	0.891	-1	Insoluble	iTRAQ	ELAV (embryonic lethal, abnormal vision, Drosophila)-like 1 (Hu antigen R)	15568	ENSMUSG00000040028
NP_034623	-0.762136	0.0422	-2	Insoluble	iTRAQ	intercellular adhesion molecule 1	15894	ENSMUSG00000037405
NP_032346	-0.0282835	0.899	-1	Insoluble	iTRAQ	interferon regulatory factor 8	15900	ENSMUSG00000041515
NP_112419	1.01558	2.59e-06	2	Insoluble	iTRAQ	insulin degrading enzyme	15925	ENSMUSG00000056999
IPI00135231	0.361534	0.546282	1	Insoluble	SIL	isocitrate dehydrogenase 1 (NADP+), soluble	15926	ENSMUSG00000025950
IPI00830693	-0.0233265	0.782106	-1	Insoluble	SIL	isocitrate dehydrogenase 1 (NADP+), soluble	15926	ENSMUSG00000025950
NP_032349	-0.671051	0.0266	-2	Insoluble	iTRAQ	isocitrate dehydrogenase 3 (NAD+), gamma	15929	ENSMUSG00000002010
IPI00124558	-0.549863	0.138764	-1	Insoluble	SIL	indoleamine 2,3-dioxygenase 1	15930	ENSMUSG00000031551
NP_032351	0.286048	0.223	1	Insoluble	iTRAQ	iduronidase, alpha-L-	15932	ENSMUSG00000033540
IPI00120264	-0.668913	0.0796716	-2	Insoluble	SIL	immunity-related GTPase family M member 1	15944	ENSMUSG00000046879
NP_032352	0.278313	0.459	1	Insoluble	iTRAQ	immunity-related GTPase family M member 1	15944	ENSMUSG00000046879
NP_032355	-0.299447	0.169	-1	Insoluble	iTRAQ	myeloid cell nuclear differentiation antigen	15951	ENSMUSG00000073489
NP_032356	1.7358	0.00894	3	Insoluble	iTRAQ	interferon gamma inducible protein 47	15953	ENSMUSG00000078920
NP_032357	-0.374411	0.288	-1	Insoluble	iTRAQ	interferon-induced protein with tetratricopeptide repeats 1	15957	ENSMUSG00000034459
NP_034645	-0.848789	6.74e-06	-2	Insoluble	iTRAQ	insulin-like growth factor 2 receptor	16004	ENSMUSG00000023830
IPI00112487	-0.207723	0.485075	-1	Insoluble	SIL	insulin-like growth factor binding protein 4	16010	ENSMUSG00000017493
NP_061208	-0.495229	0.00962	-1	Insoluble	iTRAQ	interferon gamma induced GTPase	16145	ENSMUSG00000078853
IPI00115892	-1.6941	4.19e-05	-3	Insoluble	SIL	CD74 antigen (invariant polypeptide of major histocompatibility complex, class II antigen-associated)	16149	ENSMUSG00000024610
IPI00223264	0.0507884	1.08531	1	Insoluble	SIL	CD74 antigen (invariant polypeptide of major histocompatibility complex, class II antigen-associated)	16149	ENSMUSG00000024610
NP_001036070	0.175981	0.38	1	Insoluble	iTRAQ	CD74 antigen (invariant polypeptide of major histocompatibility complex, class II antigen-associated)	16149	ENSMUSG00000024610
NP_034675	-0.325733	0.468	-1	Insoluble	iTRAQ	CD74 antigen (invariant polypeptide of major histocompatibility complex, class II antigen-associated)	16149	ENSMUSG00000024610
NP_034681	0.354298	0.33	1	Insoluble	iTRAQ	interleukin 16	16170	ENSMUSG00000001741
NP_034685	-0.542398	0.195	-1	Insoluble	iTRAQ	interleukin 1 receptor, type II	16178	ENSMUSG00000026073
NP_032393	-0.23815	0.586	-1	Insoluble	iTRAQ	interleukin 2 receptor, alpha chain	16184	ENSMUSG00000026770
NP_038591	-0.453561	0.214	-1	Insoluble	iTRAQ	interleukin 2 receptor, gamma chain	16186	ENSMUSG00000031304
NP_032395	-0.461606	0.315	-1	Insoluble	iTRAQ	interleukin 3 receptor, alpha chain	16188	ENSMUSG00000068758
IPI00323881	0.418417	0.463318	1	Insoluble	SIL	karyopherin (importin) beta 1	16211	ENSMUSG00000001440
NP_032405	0.809032	1.17e-05	2	Insoluble	iTRAQ	karyopherin (importin) beta 1	16211	ENSMUSG00000001440
NP_032411	-0.825482	0.0738	-2	Insoluble	iTRAQ	Inositol polyphosphate-5-phosphatase B	16330	ENSMUSG00000028894
NP_032414	0.443086	0.0932	1	Insoluble	iTRAQ	eukaryotic translation initiation factor 3, subunit E	16341	ENSMUSG00000022336
IPI00331365	-0.330818	0.327284	-1	Insoluble	SIL	inversin	16348	ENSMUSG00000028344
NP_038702	-0.72611	0.00475	-2	Insoluble	iTRAQ	interferon regulatory factor 4	16364	ENSMUSG00000021356
IPI00111285	0.067316	1.05528	1	Insoluble	SIL	immunoresponsive gene 1	16365	ENSMUSG00000022126
NP_032418	-0.26916	0.323	-1	Insoluble	iTRAQ	immunoresponsive gene 1	16365	ENSMUSG00000022126
NP_032421	0.289843	0.455	1	Insoluble	iTRAQ	itchy, E3 ubiquitin protein ligase	16396	ENSMUSG00000027598
NP_034706	0.593243	0.109	2	Insoluble	iTRAQ	integrin alpha 4	16401	ENSMUSG00000027009
NP_034707	-0.237185	0.297	-1	Insoluble	iTRAQ	integrin alpha 5 (fibronectin receptor alpha)	16402	ENSMUSG00000000555
NP_032423	-0.950052	0.0501	-2	Insoluble	iTRAQ	integrin alpha 6	16403	ENSMUSG00000027111
NP_032426	0.0905575	0.762	1	Insoluble	iTRAQ	integrin alpha L	16408	ENSMUSG00000030830
IPI00415773	0.491406	0.367976	1	Insoluble	SIL	integrin alpha M	16409	ENSMUSG00000030786
NP_032428	-0.115753	0.503	-1	Insoluble	iTRAQ	integrin alpha V	16410	ENSMUSG00000027087
IPI00135010	-0.222005	0.46489	-1	Insoluble	SIL	integrin alpha X	16411	ENSMUSG00000030789
NP_067309	-0.76328	8.2e-05	-2	Insoluble	iTRAQ	integrin alpha X	16411	ENSMUSG00000030789
IPI00132474	-0.15135	0.569168	-1	Insoluble	SIL	integrin beta 1 (fibronectin receptor beta)	16412	ENSMUSG00000025809
NP_034708	-0.280642	0.246	-1	Insoluble	iTRAQ	integrin beta 1 (fibronectin receptor beta)	16412	ENSMUSG00000025809
IPI00776045	0.286471	0.665942	1	Insoluble	SIL	integrin beta 2	16414	ENSMUSG00000000290
IPI00830969	0.0928452	1.00875	1	Insoluble	SIL	integrin beta 2	16414	ENSMUSG00000000290
NP_032430	-0.590764	0.000102	-2	Insoluble	iTRAQ	integrin beta 2	16414	ENSMUSG00000000290
NP_034709	-0.233482	0.00126	-1	Insoluble	iTRAQ	eukaryotic translation initiation factor 6	16418	ENSMUSG00000027613
IPI00229516	-0.381465	0.273343	-1	Insoluble	SIL	integrin beta 5	16419	ENSMUSG00000022817
NP_038594	-0.644008	0.0571	-2	Insoluble	iTRAQ	integrin beta 7	16421	ENSMUSG00000001281
IPI00875877	0.614571	0.237259	2	Insoluble	SIL	CD47 antigen (Rh-related antigen, integrin-associated signal transducer)	16423	ENSMUSG00000055447
NP_034711	0.309343	0.00059	1	Insoluble	iTRAQ	CD47 antigen (Rh-related antigen, integrin-associated signal transducer)	16423	ENSMUSG00000055447
NP_032433	-0.312772	0.413	-1	Insoluble	iTRAQ	inter-alpha trypsin inhibitor, heavy chain 3	16426	ENSMUSG00000006522
IPI00129855	0.715791	0.157571	2	Insoluble	SIL	Intelectin-1a precursor (Intestinal lactoferrin receptor) (Galactofuranose-binding lectin)	16429	ENSMUSG00000038209
IPI00109108	-0.237488	0.443547	-1	Insoluble	SIL	STT3, subunit of the oligosaccharyltransferase complex, homolog A (S. cerevisiae)	16430	ENSMUSG00000032116
NP_032434	0.610765	0.0592	2	Insoluble	iTRAQ	STT3, subunit of the oligosaccharyltransferase complex, homolog A (S. cerevisiae)	16430	ENSMUSG00000032116
NP_032436	-0.417357	0.143	-1	Insoluble	iTRAQ	integral membrane protein 2B	16432	ENSMUSG00000022108
NP_080198	1.81727	2.24e-05	4	Insoluble	iTRAQ	inosine triphosphatase (nucleoside triphosphate pyrophosphatase)	16434	ENSMUSG00000074797
IPI00230018	-0.506959	0.166875	-1	Insoluble	SIL	inositol 1,4,5-triphosphate receptor 1	16438	ENSMUSG00000030102
NP_034715	-0.14624	0.557	-1	Insoluble	iTRAQ	inositol 1,4,5-triphosphate receptor 1	16438	ENSMUSG00000030102
NP_542120	0.247407	0.587	1	Insoluble	iTRAQ	inositol 1,4,5-triphosphate receptor 3	16440	ENSMUSG00000042644
NP_666257	-0.515348	0.000598	-1	Insoluble	iTRAQ	Janus kinase 1	16451	ENSMUSG00000028530
NP_766235	-0.183684	0.541	-1	Insoluble	iTRAQ	F11 receptor	16456	ENSMUSG00000038235
NP_032442	-0.53011	0.308	-1	Insoluble	iTRAQ	Jun-B oncogene	16477	ENSMUSG00000052837
NP_034728	0.0903729	0.689	1	Insoluble	iTRAQ	potassium voltage-gated channel, shaker-related subfamily, beta member 2	16498	ENSMUSG00000028931
IPI00113797	-0.409416	0.246334	-1	Insoluble	SIL	napsin A aspartic peptidase	16541	ENSMUSG00000002204
NP_032463	0.755707	0.0525	2	Insoluble	iTRAQ	napsin A aspartic peptidase	16541	ENSMUSG00000002204
IPI00876559	0.2417	0.741882	1	Insoluble	SIL	KH-type splicing regulatory protein	16549	ENSMUSG00000007670
NP_034743	-0.03115	0.87	-1	Insoluble	iTRAQ	KH-type splicing regulatory protein	16549	ENSMUSG00000007670
IPI00460687	-0.216305	0.472889	-1	Insoluble	SIL	kinesin family member 16B	16558	ENSMUSG00000038844
NP_001074602	0.582212	0.0969	1	Insoluble	iTRAQ	kinesin family member 16B	16558	ENSMUSG00000038844
IPI00648376	0.0589953	1.07041	1	Insoluble	SIL	kinesin family member 1C	16562	ENSMUSG00000020821
IPI00881566	-0.350609	0.305435	-1	Insoluble	SIL	kinesin family member 3A	16568	ENSMUSG00000018395
NP_032472	-0.742695	0.0386	-2	Insoluble	iTRAQ	kinesin family member 4	16571	ENSMUSG00000034311
IPI00124954	1.09714	0.0223024	2	Insoluble	SIL	kinesin family member 5B	16573	ENSMUSG00000006740
NP_032474	0.262608	0.121	1	Insoluble	iTRAQ	kinesin family member 5B	16573	ENSMUSG00000006740
NP_034764	0.876132	0.0021	2	Insoluble	iTRAQ	fatty acid binding protein 5, epidermal	16592	ENSMUSG00000027533
IPI00876563	-0.0718622	0.698354	-1	Insoluble	SIL	fatty acid binding protein 5, epidermal	16592	ENSMUSG00000027533
NP_034770	-0.213428	0.8	-1	Insoluble	iTRAQ	kallikrein 1-related peptidase b11	16613	ENSMUSG00000044485
NP_034775	-1.42393	0.0337	-3	Insoluble	iTRAQ	kallikrein 1-related peptidase b1	16623	ENSMUSG00000063133
NP_032492	1.59081	0.000265	3	Insoluble	iTRAQ	karyopherin (importin) alpha 3	16648	ENSMUSG00000021929
NP_032493	0.937167	0.0272	2	Insoluble	iTRAQ	karyopherin (importin) alpha 4	16649	ENSMUSG00000027782
IPI00113248	0.097326	1.00058	1	Insoluble	SIL	GTPase KRas precursor (K-Ras 2) (Ki-Ras) (c-K-ras) (c-Ki-ras)	16653	ENSMUSG00000030265
NP_067259	-0.40063	0.222	-1	Insoluble	iTRAQ	GTPase KRas precursor (K-Ras 2) (Ki-Ras) (c-K-ras) (c-Ki-ras)	16653	ENSMUSG00000030265
NP_034788	-0.070093	0.883	-1	Insoluble	iTRAQ	Transcription factor MafB	16658	ENSMUSG00000074622
IPI00755181	0.955943	0.0497214	2	Insoluble	SIL	keratin 10	16661	ENSMUSG00000019761
IPI00112947	0.318891	0.612965	1	Insoluble	SIL	keratin 19	16669	ENSMUSG00000020911
IPI00625729	0.613612	0.23813	2	Insoluble	SIL	keratin 1	16678	ENSMUSG00000046834
IPI00463282	1.23464	0.00933456	2	Insoluble	SIL	keratin 2	16681	ENSMUSG00000064201
IPI00875096	-0.0357291	0.760418	-1	Insoluble	SIL	keratin 2	16681	ENSMUSG00000064201
IPI00420312	-0.179571	0.52621	-1	Insoluble	SIL	keratin 4	16682	ENSMUSG00000059668
IPI00322209	0.0234835	1.13464	1	Insoluble	SIL	keratin 8	16691	ENSMUSG00000049382
NP_032503	-0.23502	0.0626	-1	Insoluble	iTRAQ	kinectin 1	16709	ENSMUSG00000021843
NP_032504	0.000105188	1	1	Insoluble	iTRAQ	L1 cell adhesion molecule	16728	ENSMUSG00000031391
NP_062615	0.308362	0.0322	1	Insoluble	iTRAQ	stathmin 1	16765	ENSMUSG00000028832
IPI00113726	-0.429059	0.228508	-1	Insoluble	SIL	laminin, alpha 1	16772	ENSMUSG00000032796
IPI00309999	1.03046	0.0329473	2	Insoluble	SIL	laminin, alpha 2	16773	ENSMUSG00000019899
IPI00338785	-0.165211	0.547861	-1	Insoluble	SIL	laminin B1 subunit 1	16777	ENSMUSG00000002900
IPI00469218	-0.0347159	0.762183	-1	Insoluble	SIL	lysosomal-associated membrane protein 1	16783	ENSMUSG00000031447
NP_034814	0.00357155	0.996	1	Insoluble	iTRAQ	lysosomal-associated membrane protein 1	16783	ENSMUSG00000031447
IPI00134549	0.0958956	1.00319	1	Insoluble	SIL	lysosomal-associated membrane protein 2	16784	ENSMUSG00000016534
IPI00828615	-0.227314	0.457509	-1	Insoluble	SIL	lysosomal-associated membrane protein 2	16784	ENSMUSG00000016534
IPI00622968	-0.091464	0.66548	-1	Insoluble	SIL	ribosomal protein SA pseudogene	16785	ENSMUSG00000032518
IPI00319509	0.0706596	1.04919	1	Insoluble	SIL	alanyl (membrane) aminopeptidase	16790	ENSMUSG00000039062
NP_032512	0.179463	0.26	1	Insoluble	iTRAQ	alanyl (membrane) aminopeptidase	16790	ENSMUSG00000039062
IPI00125091	0.0351533	1.11361	1	Insoluble	SIL	LIM and SH3 protein 1	16796	ENSMUSG00000038366
NP_034818	-0.91896	1.74e-05	-2	Insoluble	iTRAQ	LIM and SH3 protein 1	16796	ENSMUSG00000038366
NP_032513	0.289637	0.15	1	Insoluble	iTRAQ	rho/rac guanine nucleotide exchange factor (GEF) 2	16800	ENSMUSG00000028059
NP_034826	0.785779	0.0989	2	Insoluble	iTRAQ	lymphocyte cytosolic protein 2	16822	ENSMUSG00000002699
IPI00751369	-0.0676013	0.705578	-1	Insoluble	SIL	lactate dehydrogenase A	16828	ENSMUSG00000063229
NP_038609	0.787057	0.0259	2	Insoluble	iTRAQ	component of oligomeric golgi complex 1	16834	ENSMUSG00000018661
NP_034830	-1.16674	0.0295	-2	Insoluble	iTRAQ	low density lipoprotein receptor	16835	ENSMUSG00000032193
IPI00229517	0.352052	0.560794	1	Insoluble	SIL	lectin, galactose binding, soluble 1	16852	ENSMUSG00000068220
NP_032521	1.89889	1.5e-07	4	Insoluble	iTRAQ	lectin, galactose binding, soluble 1	16852	ENSMUSG00000068220
IPI00224486	0.0113042	1.15648	1	Insoluble	SIL	lectin, galactose binding, soluble 3	16854	ENSMUSG00000050335
IPI00120051	-0.00476527	0.814878	-1	Insoluble	SIL	lectin, galactose binding, soluble 3	16854	ENSMUSG00000050335
NP_034846	0.473575	0.309	1	Insoluble	iTRAQ	ligase III, DNA, ATP-dependent	16882	ENSMUSG00000020697
IPI00129265	0.138918	0.924816	1	Insoluble	SIL	lysosomal acid lipase A	16889	ENSMUSG00000024781
IPI00606508	-0.20768	0.485136	-1	Insoluble	SIL	ribosomal protein S2	16898	ENSMUSG00000044533
IPI00230435	0.225182	0.770595	1	Insoluble	SIL	lamin A	16905	ENSMUSG00000028063
IPI00400300	-0.056743	0.724106	-1	Insoluble	SIL	lamin A	16905	ENSMUSG00000028063
NP_001002011	-1.24883	0.0064	-2	Insoluble	iTRAQ	lamin A	16905	ENSMUSG00000028063
IPI00230394	0.413956	0.46956	1	Insoluble	SIL	lamin B1	16906	ENSMUSG00000024590
NP_034851	-0.940475	4.18e-13	-2	Insoluble	iTRAQ	lamin B1	16906	ENSMUSG00000024590
IPI00113886	0.0952563	1.00435	1	Insoluble	SIL	lamin B2	16907	ENSMUSG00000062075
IPI00126191	0.492327	0.366856	1	Insoluble	SIL	lamin B2	16907	ENSMUSG00000062075
NP_034852	-0.747561	8.05e-05	-2	Insoluble	iTRAQ	lamin B2	16907	ENSMUSG00000062075
NP_038613	1.65655	0.000862	3	Insoluble	iTRAQ	proteasome (prosome, macropain) subunit, beta type 9 (large multifunctional peptidase 2)	16912	ENSMUSG00000096727
IPI00116712	0.291985	0.656805	1	Insoluble	SIL	proteasome (prosome, macropain) subunit, beta type 8 (large multifunctional peptidase 7)	16913	ENSMUSG00000024338
NP_034854	1.49445	0.000924	3	Insoluble	iTRAQ	proteasome (prosome, macropain) subunit, beta type 8 (large multifunctional peptidase 7)	16913	ENSMUSG00000024338
IPI00331050	1.03524	0.0320615	2	Insoluble	SIL	ligand of numb-protein X 1	16924	ENSMUSG00000029228
IPI00230395	2.3678	2.1e-07	5	Insoluble	SIL	annexin A1	16952	ENSMUSG00000024659
IPI00652811	0.870714	0.077146	2	Insoluble	SIL	annexin A1	16952	ENSMUSG00000024659
NP_034860	-0.515313	0.00606	-1	Insoluble	iTRAQ	annexin A1	16952	ENSMUSG00000024659
NP_032535	-0.814079	0.000759	-2	Insoluble	iTRAQ	lipoprotein lipase	16956	ENSMUSG00000015568
NP_034861	-0.202543	0.424	-1	Insoluble	iTRAQ	zinc finger and BTB domain containing 7a	16969	ENSMUSG00000035011
NP_032537	-0.963238	6.73e-06	-2	Insoluble	iTRAQ	lymphoid-restricted membrane protein	16970	ENSMUSG00000030263
IPI00119063	0.227372	0.766769	1	Insoluble	SIL	low density lipoprotein receptor-related protein 1	16971	ENSMUSG00000040249
NP_032538	-0.399744	6.03e-08	-1	Insoluble	iTRAQ	low density lipoprotein receptor-related protein 1	16971	ENSMUSG00000040249
IPI00469307	0.0132378	1.15302	1	Insoluble	SIL	low density lipoprotein receptor-related protein associated protein 1	16976	ENSMUSG00000029103
IPI00856297	0.294377	0.652856	1	Insoluble	SIL	low density lipoprotein receptor-related protein associated protein 1	16976	ENSMUSG00000029103
NP_038615	0.0499648	0.839	1	Insoluble	iTRAQ	low density lipoprotein receptor-related protein associated protein 1	16976	ENSMUSG00000029103
NP_001104781	0.292883	0.0108	1	Insoluble	iTRAQ	leucine rich repeat (in FLII) interacting protein 1	16978	ENSMUSG00000026305
IPI00830840	0.231636	0.759336	1	Insoluble	SIL	lymphocyte specific 1	16985	ENSMUSG00000018819
NP_666118	0.0421745	0.842	1	Insoluble	iTRAQ	lanosterol synthase	16987	ENSMUSG00000033105
IPI00798439	0.328949	0.596916	1	Insoluble	SIL	leukotriene A4 hydrolase	16993	ENSMUSG00000015889
NP_032543	1.24025	1.84e-08	2	Insoluble	iTRAQ	leukotriene A4 hydrolase	16993	ENSMUSG00000015889
NP_032548	-1.08447	0.0129	-2	Insoluble	iTRAQ	lactotransferrin	17002	ENSMUSG00000032496
NP_058033	0.337708	0.495	1	Insoluble	iTRAQ	latexin	17035	ENSMUSG00000047557
IPI00131498	-0.0394854	0.753886	-1	Insoluble	SIL	CD93 antigen	17064	ENSMUSG00000027435
NP_038853	-0.336916	0.0888	-1	Insoluble	iTRAQ	lymphocyte antigen 75	17076	ENSMUSG00000026980
IPI00808473	-0.25281	0.422987	-1	Insoluble	SIL	CD180 antigen	17079	ENSMUSG00000021624
NP_032559	1.92402	0.0013	4	Insoluble	iTRAQ	CD180 antigen	17079	ENSMUSG00000021624
NP_034874	-0.377468	0.0625	-1	Insoluble	iTRAQ	transmembrane emp24 domain containing 1	17083	ENSMUSG00000032180
NP_032560	-0.653907	0.163	-2	Insoluble	iTRAQ	lymphocyte antigen 9	17085	ENSMUSG00000004707
IPI00649763	-0.358509	0.29699	-1	Insoluble	SIL	Yamaguchi sarcoma viral (v-yes-1) oncogene homolog	17096	ENSMUSG00000042228
IPI00107952	-1.75422	2.3e-05	-3	Insoluble	SIL	lysozyme 2	17105	ENSMUSG00000069516
IPI00107952	1.7601	0.0111864	3	Insoluble	SIL	lysozyme 2	17105	ENSMUSG00000069516
NP_059068	-0.82853	0.00185	-2	Insoluble	iTRAQ	lysozyme 2	17105	ENSMUSG00000069516
IPI00108844	-0.243034	0.436039	-1	Insoluble	SIL	mannose-6-phosphate receptor, cation dependent	17113	ENSMUSG00000007458
NP_034879	0.597872	0.149	2	Insoluble	iTRAQ	mannose-6-phosphate receptor, cation dependent	17113	ENSMUSG00000007458
NP_032563	-0.228558	0.568	-1	Insoluble	iTRAQ	alpha-methylacyl-CoA racemase	17117	ENSMUSG00000022244
IPI00229534	1.01944	0.0350713	2	Insoluble	SIL	myristoylated alanine rich protein kinase C substrate	17118	ENSMUSG00000069662
NP_032564	0.849492	0.208	2	Insoluble	iTRAQ	myristoylated alanine rich protein kinase C substrate	17118	ENSMUSG00000069662
NP_034882	-0.41323	0.00946	-1	Insoluble	iTRAQ	Mitotic spindle assembly checkpoint protein	17120	ENSMUSG00000029554
IPI00111032	-1.39879	0.000623133	-3	Insoluble	SIL	male germ cell-associated kinase	17152	ENSMUSG00000021363
NP_032574	0.384085	0.398	1	Insoluble	iTRAQ	mannosidase 1, alpha	17155	ENSMUSG00000003746
IPI00114044	-0.741688	0.0549867	-2	Insoluble	SIL	mannosidase 2, alpha 1	17158	ENSMUSG00000024085
NP_032575	0.0964067	0.672	1	Insoluble	iTRAQ	mannosidase 2, alpha 1	17158	ENSMUSG00000024085
IPI00785267	-0.174415	0.533933	-1	Insoluble	SIL	mannosidase 2, alpha B1	17159	ENSMUSG00000005142
NP_034894	0.199594	0.207	1	Insoluble	iTRAQ	mannosidase 2, alpha B1	17159	ENSMUSG00000005142
NP_032576	0.247913	0.146	1	Insoluble	iTRAQ	mannosidase 2, alpha B2	17160	ENSMUSG00000029119
NP_776101	-0.775687	1.3e-06	-2	Insoluble	iTRAQ	monoamine oxidase A	17161	ENSMUSG00000025037
NP_032577	0.703041	0.0914	2	Insoluble	iTRAQ	MAP kinase-activated protein kinase 2	17164	ENSMUSG00000016528
IPI00453826	-0.110942	0.633438	-1	Insoluble	SIL	matrin 3	17184	ENSMUSG00000037236
NP_034901	0.132886	0.512	1	Insoluble	iTRAQ	matrin 3	17184	ENSMUSG00000037236
NP_038622	-1.08921	0.00182	-2	Insoluble	iTRAQ	methyl-CpG binding domain protein 1	17190	ENSMUSG00000024561
NP_034903	-0.730307	3.76e-05	-2	Insoluble	iTRAQ	methyl-CpG binding domain protein 2	17191	ENSMUSG00000024513
IPI00131067	-0.0565266	0.724477	-1	Insoluble	SIL	methyl-CpG binding domain protein 3	17192	ENSMUSG00000035478
NP_038623	-0.58722	0.0305	-2	Insoluble	iTRAQ	methyl-CpG binding domain protein 3	17192	ENSMUSG00000035478
IPI00122958	-0.325094	0.333787	-1	Insoluble	SIL	myeloid cell leukemia sequence 1	17210	ENSMUSG00000038612
NP_032588	-0.231914	0.268	-1	Insoluble	iTRAQ	myeloid cell leukemia sequence 1	17210	ENSMUSG00000038612
NP_032589	0.072078	0.525	1	Insoluble	iTRAQ	DNA replication licensing factor MCM3	17215	ENSMUSG00000041859
IPI00323820	-0.0543174	0.728268	-1	Insoluble	SIL	DNA replication licensing factor MCM2	17216	ENSMUSG00000002870
NP_032590	0.657015	0.000224	2	Insoluble	iTRAQ	DNA replication licensing factor MCM2	17216	ENSMUSG00000002870
NP_032591	0.410895	0.0476	1	Insoluble	iTRAQ	DNA replication licensing factor MCM4	17217	ENSMUSG00000022673
IPI00309398	0.402063	0.486427	1	Insoluble	SIL	DNA replication licensing factor MCM5	17218	ENSMUSG00000005410
NP_032592	0.595926	0.0226	2	Insoluble	iTRAQ	DNA replication licensing factor MCM5	17218	ENSMUSG00000005410
IPI00123881	0.172284	0.864496	1	Insoluble	SIL	DNA replication licensing factor MCM6	17219	ENSMUSG00000026355
NP_032593	0.244651	0.594	1	Insoluble	iTRAQ	DNA replication licensing factor MCM6	17219	ENSMUSG00000026355
NP_032594	0.454471	0.1	1	Insoluble	iTRAQ	DNA replication licensing factor MCM7	17220	ENSMUSG00000029730
NP_032602	-0.438438	0.0262	-1	Insoluble	iTRAQ	ATP-binding cassette, sub-family C (CFTR/MRP), member 1	17250	ENSMUSG00000023088
IPI00136098	0.387384	0.507688	1	Insoluble	SIL	retinol dehydrogenase 11	17252	ENSMUSG00000066441
NP_067532	-1.09804	0.00386	-2	Insoluble	iTRAQ	retinol dehydrogenase 11	17252	ENSMUSG00000066441
IPI00114641	-0.308262	0.353392	-1	Insoluble	SIL	solute carrier family 3 (activators of dibasic and neutral amino acid transport), member 2	17254	ENSMUSG00000010095
IPI00131063	0.249161	0.729027	1	Insoluble	SIL	methyl CpG binding protein 2	17257	ENSMUSG00000031393
IPI00331128	-0.360897	0.294468	-1	Insoluble	SIL	RAB8A, member RAS oncogene family	17274	ENSMUSG00000003037
NP_075615	-0.120128	0.677	-1	Insoluble	iTRAQ	RAB8A, member RAS oncogene family	17274	ENSMUSG00000003037
IPI00123140	-0.51958	0.158194	-1	Insoluble	SIL	FYVE and coiled-coil domain containing 1	17281	ENSMUSG00000025241
IPI00108444	0.353882	0.55798	1	Insoluble	SIL	mesenchyme homeobox 2	17286	ENSMUSG00000036144
IPI00130420	0.783262	0.116987	2	Insoluble	SIL	met proto-oncogene	17295	ENSMUSG00000009376
IPI00322712	-0.268411	0.402638	-1	Insoluble	SIL	milk fat globule-EGF factor 8 protein	17304	ENSMUSG00000030605
NP_034926	0.574695	0.331	1	Insoluble	iTRAQ	macrophage galactose N-acetyl-galactosamine specific lectin 1	17312	ENSMUSG00000000318
NP_034928	1.55894	0.0411	3	Insoluble	iTRAQ	macrophagemigration inhibitory factor	17319	ENSMUSG00000033307
IPI00124959	-1.07343	0.00741829	-2	Insoluble	SIL	antigen identified by monoclonal antibody Ki 67	17345	ENSMUSG00000031004
NP_001074586	-1.28908	1.18e-13	-2	Insoluble	iTRAQ	antigen identified by monoclonal antibody Ki 67	17345	ENSMUSG00000031004
NP_034936	-0.217033	0.21	-1	Insoluble	iTRAQ	Afadin	17356	ENSMUSG00000068036
IPI00281011	0.221984	0.776192	1	Insoluble	SIL	MARCKS-like 1	17357	ENSMUSG00000047945
NP_034937	-0.77369	0.0188	-2	Insoluble	iTRAQ	MARCKS-like 1	17357	ENSMUSG00000047945
IPI00403307	-0.8587	0.0287782	-2	Insoluble	SIL	matrix metallopeptidase 12	17381	ENSMUSG00000049723
NP_032631	0.212976	0.486	1	Insoluble	iTRAQ	matrix metallopeptidase 12	17381	ENSMUSG00000049723
NP_032634	-0.438388	0.0184	-1	Insoluble	iTRAQ	matrix metallopeptidase 14 (membrane-inserted)	17387	ENSMUSG00000000957
NP_032637	-0.252819	0.637	-1	Insoluble	iTRAQ	matrix metallopeptidase 8	17394	ENSMUSG00000005800
IPI00656285	-0.113868	0.628682	-1	Insoluble	SIL	forkhead box K1	17425	ENSMUSG00000056493
NP_951031	-0.502087	0.077	-1	Insoluble	iTRAQ	forkhead box K1	17425	ENSMUSG00000056493
IPI00323592	0.170195	0.868252	1	Insoluble	SIL	malate dehydrogenase 2, NAD (mitochondrial)	17448	ENSMUSG00000019179
NP_032643	-0.837325	0.000212	-2	Insoluble	iTRAQ	malate dehydrogenase 2, NAD (mitochondrial)	17448	ENSMUSG00000019179
IPI00336324	0.159691	0.887189	1	Insoluble	SIL	malate dehydrogenase 1, NAD (soluble)	17449	ENSMUSG00000020321
NP_032644	1.75096	1.76e-06	3	Insoluble	iTRAQ	malate dehydrogenase 1, NAD (soluble)	17449	ENSMUSG00000020321
NP_034947	0.538736	0.0414	1	Insoluble	iTRAQ	proteasome (prosome, macropain) 26S subunit, non-ATPase, 7	17463	ENSMUSG00000039067
IPI00658632	0.357741	0.552065	1	Insoluble	SIL	macrophage expressed gene 1	17476	ENSMUSG00000046805
NP_034951	-0.659919	0.0779	-2	Insoluble	iTRAQ	macrophage expressed gene 1	17476	ENSMUSG00000046805
NP_034954	-0.530631	0.144	-1	Insoluble	iTRAQ	myeloperoxidase	17523	ENSMUSG00000009350
NP_032647	0.618634	0.018	2	Insoluble	iTRAQ	membrane protein, palmitoylated	17524	ENSMUSG00000031402
NP_032651	-0.015777	0.926	-1	Insoluble	iTRAQ	mannose receptor, C type 1	17533	ENSMUSG00000026712
NP_061206	0.397898	0.192	1	Insoluble	iTRAQ	Double-strand break repair protein	17535	ENSMUSG00000031928
NP_032654	0.167245	0.554	1	Insoluble	iTRAQ	DNA mismatch repair protein Msh2	17685	ENSMUSG00000024151
NP_034960	0.225878	0.653	1	Insoluble	iTRAQ	DNA mismatch repair protein Msh6	17688	ENSMUSG00000005370
IPI00110588	0.152754	0.89973	1	Insoluble	SIL	moesin	17698	ENSMUSG00000031207
NP_034963	-0.8851	8.45e-08	-2	Insoluble	iTRAQ	moesin	17698	ENSMUSG00000031207
NP_904332	-0.531669	0.308	-1	Insoluble	iTRAQ	ATP synthase protein 8	17706	ENSMUSG00000064356
IPI00131176	-0.19118	0.509034	-1	Insoluble	SIL	Cytochrome c oxidase subunit 2	17709	ENSMUSG00000064354
NP_904331	-0.022557	0.963	-1	Insoluble	iTRAQ	Cytochrome c oxidase subunit 2	17709	ENSMUSG00000064354
IPI00117083	0.0669318	1.05598	1	Insoluble	SIL	GrpE protein homolog 1, mitochondrial	17713	ENSMUSG00000029198
NP_077798	-0.655849	0.0262	-2	Insoluble	iTRAQ	GrpE protein homolog 1, mitochondrial	17713	ENSMUSG00000029198
NP_067271	0.202223	0.571	1	Insoluble	iTRAQ	GrpE protein homolog 1, mitochondrial	17714	ENSMUSG00000024580
NP_904337	1.59332	0.00911	3	Insoluble	iTRAQ	NADH-ubiquinone oxidoreductase chain 4L	17719	ENSMUSG00000064363
NP_038630	0.823204	0.0321	2	Insoluble	iTRAQ	metallothionein 1	17748	ENSMUSG00000031765
IPI00130920	1.96781	1.9e-05	4	Insoluble	SIL	microtubule-associated protein 1B	17755	ENSMUSG00000052727
NP_032659	0.269904	0.0148	1	Insoluble	iTRAQ	microtubule-associated protein 4	17758	ENSMUSG00000032479
IPI00788315	1.71554	0.000216412	3	Insoluble	SIL	microtubule-associated protein 6	17760	ENSMUSG00000055407
NP_032664	-0.255535	0.41	-1	Insoluble	iTRAQ	methylenetetrahydrofolate dehydrogenase (NAD+ dependent), methenyltetrahydrofolate cyclohydrolase	17768	ENSMUSG00000005667
IPI00788320	1.64407	0.000406808	3	Insoluble	SIL	ubiquitin specific peptidase 34	17847	ENSMUSG00000056342
NP_032676	-0.329805	0.0193	-1	Insoluble	iTRAQ	methylmalonyl-Coenzyme A mutase	17850	ENSMUSG00000023921
NP_034981	0.592471	0.0916	2	Insoluble	iTRAQ	myeloid differentiation primary response gene 88	17874	ENSMUSG00000032508
IPI00123181	0.386908	0.508386	1	Insoluble	SIL	myosin, heavy polypeptide 9, non-muscle	17886	ENSMUSG00000022443
IPI00337900	-0.036507	0.759064	-1	Insoluble	SIL	myosin, heavy polypeptide 9, non-muscle	17886	ENSMUSG00000022443
IPI00830632	0.259528	0.711292	1	Insoluble	SIL	myosin, heavy polypeptide 9, non-muscle	17886	ENSMUSG00000022443
NP_071855	-0.00902152	0.92	-1	Insoluble	iTRAQ	myosin, heavy polypeptide 9, non-muscle	17886	ENSMUSG00000022443
IPI00848866	0.17414	0.861161	1	Insoluble	SIL	myosin, light polypeptide 6, alkali, smoothmuscle and non-muscle	17904	ENSMUSG00000090841
IPI00467172	-0.19712	0.500361	-1	Insoluble	SIL	myosin IC	17913	ENSMUSG00000017774
IPI00323935	-0.190889	0.509461	-1	Insoluble	SIL	myosin IF	17916	ENSMUSG00000024300
NP_444444	-0.0324108	0.89	-1	Insoluble	iTRAQ	myosin IF	17916	ENSMUSG00000024300
IPI00118120	0.426813	0.451696	1	Insoluble	SIL	myosin VA	17918	ENSMUSG00000034593
NP_034994	-0.227187	0.147	-1	Insoluble	iTRAQ	myosin VA	17918	ENSMUSG00000034593
IPI00133368	0.582851	0.267282	1	Insoluble	SIL	myosin VI	17920	ENSMUSG00000033577
NP_001034635	-0.570443	0.000836	-1	Insoluble	iTRAQ	myosin VI	17920	ENSMUSG00000033577
IPI00281109	-0.292147	0.37283	-1	Insoluble	SIL	myomesin 1	17929	ENSMUSG00000024049
NP_082168	-0.27155	0.113	-1	Insoluble	iTRAQ	protein phosphatase 1, regulatory (inhibitor) subunit 12A	17931	ENSMUSG00000019907
NP_032695	0.801386	0.000596	2	Insoluble	iTRAQ	N-acetyl galactosaminidase, alpha	17939	ENSMUSG00000022453
NP_032698	0.69372	0.148	2	Insoluble	iTRAQ	nucleosome assembly protein 1-like 4	17955	ENSMUSG00000059119
IPI00125341	0.373166	0.528737	1	Insoluble	SIL	neighbor of Brca1 gene 1	17966	ENSMUSG00000017119
IPI00830593	-0.432327	0.225634	-1	Insoluble	SIL	neutrophil cytosolic factor 1	17969	ENSMUSG00000015950
NP_035006	0.134555	0.435	1	Insoluble	iTRAQ	neutrophil cytosolic factor 1	17969	ENSMUSG00000015950
IPI00115653	-0.0073733	0.810252	-1	Insoluble	SIL	neutrophil cytosolic factor 2	17970	ENSMUSG00000026480
NP_035007	0.168134	0.42	1	Insoluble	iTRAQ	neutrophil cytosolic factor 2	17970	ENSMUSG00000026480
NP_032703	0.986913	9.32e-05	2	Insoluble	iTRAQ	neutrophil cytosolic factor 4	17972	ENSMUSG00000071715
NP_035008	0.450604	0.0387	1	Insoluble	iTRAQ	non-catalytic region of tyrosine kinase adaptor protein 1	17973	ENSMUSG00000032475
IPI00317794	0.800777	0.107924	2	Insoluble	SIL	nucleolin	17975	ENSMUSG00000026234
NP_035010	0.41072	0.0204	1	Insoluble	iTRAQ	nucleolin	17975	ENSMUSG00000026234
IPI00116968	1.46308	0.00179724	3	Insoluble	SIL	nuclear receptor coactivator 2	17978	ENSMUSG00000005886
IPI00315302	1.99336	1.46e-05	4	Insoluble	SIL	NADH dehydrogenase (ubiquinone) 1 alpha subcomplex, 2	17991	ENSMUSG00000014294
NP_035015	-0.664625	0.0372	-2	Insoluble	iTRAQ	NADH dehydrogenase (ubiquinone) 1 alpha subcomplex, 2	17991	ENSMUSG00000014294
IPI00125929	0.508049	0.348079	1	Insoluble	SIL	NADH dehydrogenase (ubiquinone) 1 alpha subcomplex, 4	17992	ENSMUSG00000029632
NP_035016	-1.42569	0.00188	-3	Insoluble	iTRAQ	NADH dehydrogenase (ubiquinone) 1 alpha subcomplex, 4	17992	ENSMUSG00000029632
NP_035017	-0.188792	0.588	-1	Insoluble	iTRAQ	NADH dehydrogenase (ubiquinone) Fe-S protein 4	17993	ENSMUSG00000021764
IPI00130460	-0.0179498	0.791563	-1	Insoluble	SIL	NADH dehydrogenase (ubiquinone) flavoprotein 1	17995	ENSMUSG00000037916
NP_598427	-0.923855	0.000185	-2	Insoluble	iTRAQ	NADH dehydrogenase (ubiquinone) flavoprotein 1	17995	ENSMUSG00000037916
NP_035020	0.333634	0.257	1	Insoluble	iTRAQ	E3 ubiquitin-protein ligase NEDD4	17999	ENSMUSG00000032216
IPI00114945	0.0174719	1.14543	1	Insoluble	SIL	septin 2	18000	ENSMUSG00000026276
NP_035023	0.496262	0.0265	1	Insoluble	iTRAQ	neuraminidase 1	18010	ENSMUSG00000007038
NP_032715	0.14186	0.576	1	Insoluble	iTRAQ	nuclear factor of kappa light polypeptide gene enhancer in B-cells 1, p105	18033	ENSMUSG00000028163
IPI00123474	-0.282643	0.384597	-1	Insoluble	SIL	nuclear factor of kappa light polypeptide gene enhancer in B-cells 2, p49/p100	18034	ENSMUSG00000025225
NP_032716	-0.0478856	0.777	-1	Insoluble	iTRAQ	nuclear factor of kappa light polypeptide gene enhancer in B-cells inhibitor, epsilon	18037	ENSMUSG00000023947
IPI00554928	-0.266651	0.404904	-1	Insoluble	SIL	neurofilament, light polypeptide	18039	ENSMUSG00000022055
NP_035041	-0.564587	0.000836	-1	Insoluble	iTRAQ	nitrogen fixation gene 1 (S. cerevisiae)	18041	ENSMUSG00000027618
NP_035047	-1.0105	0.369	-2	Insoluble	iTRAQ	nidogen 1	18073	ENSMUSG00000005397
NP_032724	0.389098	0.569	1	Insoluble	iTRAQ	Protein NipSnap homolog 1	18082	ENSMUSG00000034285
NP_035052	-1.06363	0.00138	-2	Insoluble	iTRAQ	mitochondrial ribosomal protein L40	18100	ENSMUSG00000022706
IPI00131459	0.72249	0.153118	2	Insoluble	SIL	Nucleoside diphosphate kinase A	18102	ENSMUSG00000037601
NP_032730	0.476122	0.533	1	Insoluble	iTRAQ	Nucleoside diphosphate kinase A	18102	ENSMUSG00000037601
IPI00127417	0.459685	0.407815	1	Insoluble	SIL	non-metastatic cells 2, protein (NM23B) expressed in	18103	ENSMUSG00000020857
NP_032732	0.952002	0.0188	2	Insoluble	iTRAQ	NAD(P)H dehydrogenase, quinone 1	18104	ENSMUSG00000003849
IPI00224128	0.548749	0.302364	1	Insoluble	SIL	N-myristoyltransferase 1	18107	ENSMUSG00000020936
NP_032733	1.31341	0.00131	2	Insoluble	iTRAQ	N-myristoyltransferase 1	18107	ENSMUSG00000020936
NP_035056	-1.06295	0.00525	-2	Insoluble	iTRAQ	ER membrane protein complex subunit 8	18117	ENSMUSG00000031819
NP_080522	-1.61662	0.0503	-3	Insoluble	iTRAQ	mitochondrial ribosomal protein L49	18120	ENSMUSG00000007338
IPI00129191	-0.0544472	0.728045	-1	Insoluble	SIL	nitric oxide synthase 1, neuronal	18125	ENSMUSG00000029361
NP_032740	-0.1247	0.655	-1	Insoluble	iTRAQ	Neurogenic locus notch homolog protein 1	18128	ENSMUSG00000026923
NP_035058	-0.311778	0.182	-1	Insoluble	iTRAQ	Neurogenic locus notch homolog protein 2	18129	ENSMUSG00000027878
NP_032741	-0.395159	0.0942	-1	Insoluble	iTRAQ	integrator complex subunit 6	18130	ENSMUSG00000035161
IPI00121264	0.210822	0.795816	1	Insoluble	SIL	zinc finger, matrin-like	18139	ENSMUSG00000030016
NP_032743	-0.616492	0.0973	-2	Insoluble	iTRAQ	zinc finger, matrin-like	18139	ENSMUSG00000030016
NP_057923	-0.0595371	0.855	-1	Insoluble	iTRAQ	nucleoporin 50	18141	ENSMUSG00000016619
IPI00132600	0.344577	0.572365	1	Insoluble	SIL	Niemann Pick type C1	18145	ENSMUSG00000024413
NP_032746	0.713282	0.0234	2	Insoluble	iTRAQ	Niemann Pick type C1	18145	ENSMUSG00000024413
IPI00127415	-0.0585354	0.721036	-1	Insoluble	SIL	nucleophosmin 1	18148	ENSMUSG00000057113
NP_032763	-0.121577	0.82	-1	Insoluble	iTRAQ	neuropilin 1	18186	ENSMUSG00000025810
IPI00128692	-0.337203	0.320126	-1	Insoluble	SIL	Sterol-4-alpha-carboxylate 3-dehydrogenase, decarboxylating	18194	ENSMUSG00000031349
NP_035071	-0.0629111	0.897	-1	Insoluble	iTRAQ	Sterol-4-alpha-carboxylate 3-dehydrogenase, decarboxylating	18194	ENSMUSG00000031349
IPI00876255	0.380273	0.51816	1	Insoluble	SIL	N-ethylmaleimide sensitive fusion protein	18195	ENSMUSG00000034187
NP_032766	0.0524638	0.814	1	Insoluble	iTRAQ	N-ethylmaleimide sensitive fusion protein	18195	ENSMUSG00000034187
IPI00132314	0.0398079	1.1052	1	Insoluble	SIL	nucleobindin 1	18220	ENSMUSG00000030824
NP_001157134	-0.841122	0.0111	-2	Insoluble	iTRAQ	nucleobindin 1	18220	ENSMUSG00000030824
NP_035078	0.625731	0.0242	2	Insoluble	iTRAQ	Nuclear migration protein nudC	18221	ENSMUSG00000028851
NP_444304	0.89306	0.00156	2	Insoluble	iTRAQ	nucleoporin 62	18226	ENSMUSG00000109511
IPI00129178	-0.0202097	0.787584	-1	Insoluble	SIL	ornithine aminotransferase	18242	ENSMUSG00000030934
NP_058674	-0.373106	0.0272	-1	Insoluble	iTRAQ	ornithine aminotransferase	18242	ENSMUSG00000030934
IPI00460118	0.243662	0.738494	1	Insoluble	SIL	oxoglutarate dehydrogenase (lipoamide)	18293	ENSMUSG00000020456
IPI00649744	-0.284235	0.38261	-1	Insoluble	SIL	oxoglutarate dehydrogenase (lipoamide)	18293	ENSMUSG00000020456
IPI00719841	-0.414005	0.242085	-1	Insoluble	SIL	oxoglutarate dehydrogenase (lipoamide)	18293	ENSMUSG00000020456
NP_035086	-0.262495	0.0491	-1	Insoluble	iTRAQ	oxoglutarate dehydrogenase (lipoamide)	18293	ENSMUSG00000020456
NP_035144	0.0202384	0.983	1	Insoluble	iTRAQ	sigma non-opioid intracellular receptor 1	18391	ENSMUSG00000036078
NP_851842	-0.888828	0.0378	-2	Insoluble	iTRAQ	solute carrier family 25 (mitochondrial carrier ornithine transporter), member 15	18408	ENSMUSG00000031482
IPI00474373	0.235203	0.753135	1	Insoluble	SIL	sequestosome 1	18412	ENSMUSG00000015837
NP_035148	0.667075	0.0494	2	Insoluble	iTRAQ	sequestosome 1	18412	ENSMUSG00000015837
IPI00317710	1.1118	0.0204118	2	Insoluble	SIL	heat shock protein 4 like	18415	ENSMUSG00000025757
NP_035150	0.75878	0.000169	2	Insoluble	iTRAQ	heat shock protein 4 like	18415	ENSMUSG00000025757
IPI00331361	0.230445	0.761411	1	Insoluble	SIL	MYB binding protein (P160) 1a	18432	ENSMUSG00000040463
NP_058056	-0.178863	0.363	-1	Insoluble	iTRAQ	MYB binding protein (P160) 1a	18432	ENSMUSG00000040463
IPI00816853	-0.342477	0.314292	-1	Insoluble	SIL	purinergic receptor P2X, ligand-gated ion channel 4	18438	ENSMUSG00000029470
IPI00816869	-0.383131	0.271679	-1	Insoluble	SIL	purinergic receptor P2X, ligand-gated ion channel 4	18438	ENSMUSG00000029470
NP_035156	0.324238	0.23	1	Insoluble	iTRAQ	purinergic receptor P2X, ligand-gated ion channel 4	18438	ENSMUSG00000029470
IPI00399959	0.452704	0.416915	1	Insoluble	SIL	procollagen-proline, 2-oxoglutarate 4-dioxygenase (proline 4-hydroxylase), alpha 1 polypeptide	18451	ENSMUSG00000019916
NP_035160	-1.30151	3.53e-08	-2	Insoluble	iTRAQ	procollagen-proline, 2-oxoglutarate 4-dioxygenase (proline 4-hydroxylase), alpha 1 polypeptide	18451	ENSMUSG00000019916
IPI00133522	0.249982	0.727617	1	Insoluble	SIL	prolyl 4-hydroxylase, beta polypeptide	18453	ENSMUSG00000025130
NP_035162	-0.534186	0.00425	-1	Insoluble	iTRAQ	prolyl 4-hydroxylase, beta polypeptide	18453	ENSMUSG00000025130
IPI00124287	-0.0548888	0.727287	-1	Insoluble	SIL	poly(A) binding protein, cytoplasmic 1	18458	ENSMUSG00000022283
NP_032800	0.733125	0.0116	2	Insoluble	iTRAQ	poly(A) binding protein, cytoplasmic 1	18458	ENSMUSG00000022283
NP_038653	0.690765	0.00534	2	Insoluble	iTRAQ	platelet-activating factor acetylhydrolase, isoform 1b, subunit 1	18472	ENSMUSG00000020745
NP_032802	0.670037	0.00693	2	Insoluble	iTRAQ	platelet-activating factor acetylhydrolase, isoform 1b, subunit 3	18476	ENSMUSG00000005447
IPI00121788	0.315094	0.619073	1	Insoluble	SIL	peroxiredoxin 1	18477	ENSMUSG00000028691
NP_035164	0.00303963	0.995	1	Insoluble	iTRAQ	peroxiredoxin 1	18477	ENSMUSG00000028691
NP_035165	0.432273	0.376	1	Insoluble	iTRAQ	p21 protein (Cdc42/Rac)-activated kinase 1	18479	ENSMUSG00000030774
IPI00651793	-0.230937	0.452509	-1	Insoluble	SIL	peptidylglycine alpha-amidating monooxygenase	18484	ENSMUSG00000026335
NP_032810	-0.146936	0.641	-1	Insoluble	iTRAQ	immunoglobulin (CD79A) binding protein 1	18518	ENSMUSG00000031221
IPI00127707	0.825887	0.095912	2	Insoluble	SIL	poly(rC) binding protein 2	18521	ENSMUSG00000056851
IPI00828325	0.972103	0.0455758	2	Insoluble	SIL	pericentriolar material 1	18536	ENSMUSG00000031592
NP_076151	-0.789441	0.0123	-2	Insoluble	iTRAQ	pericentriolar material 1	18536	ENSMUSG00000031592
NP_032812	0.646153	0.00193	2	Insoluble	iTRAQ	protein-L-isoaspartate (D-aspartate) O-methyltransferase 1	18537	ENSMUSG00000019795
NP_035175	0.403175	0.00266	1	Insoluble	iTRAQ	proliferating cell nuclear antigen	18538	ENSMUSG00000027342
NP_032813	-0.284651	0.183	-1	Insoluble	iTRAQ	pericentrin (kendrin)	18541	ENSMUSG00000001151
IPI00121736	0.218479	0.78234	1	Insoluble	SIL	programmed cell death 6	18570	ENSMUSG00000021576
NP_035183	-0.346494	0.205	-1	Insoluble	iTRAQ	programmed cell death 11	18572	ENSMUSG00000025047
NP_032827	0.715744	0.25	2	Insoluble	iTRAQ	Retinal rod rhodopsin-sensitive cGMP 3',5'-cyclic phosphodiesterase subunit delta	18582	ENSMUSG00000026239
IPI00337893	-0.574445	0.124389	-1	Insoluble	SIL	pyruvate dehydrogenase E1 alpha 1	18597	ENSMUSG00000031299
NP_032836	-0.874761	6.37e-06	-2	Insoluble	iTRAQ	pyruvate dehydrogenase E1 alpha 1	18597	ENSMUSG00000031299
NP_035191	0.792244	0.252	2	Insoluble	iTRAQ	peptidyl arginine deiminase, type IV	18602	ENSMUSG00000025330
NP_035193	0.640767	0.00128	2	Insoluble	iTRAQ	phosphoprotein enriched in astrocytes 15A	18611	ENSMUSG00000013698
IPI00874597	0.752394	0.1344	2	Insoluble	SIL	peptidase D	18624	ENSMUSG00000063931
NP_032846	1.63438	0.00237	3	Insoluble	iTRAQ	peptidase D	18624	ENSMUSG00000063931
IPI00881402	-0.248637	0.428531	-1	Insoluble	SIL	integrin, alpha 10	18632	ENSMUSG00000028102
NP_032849	-0.838508	0.0186	-2	Insoluble	iTRAQ	complement factor properdin	18636	ENSMUSG00000001128
IPI00387312	0.380276	0.518156	1	Insoluble	SIL	phosphofructokinase, liver, B-type	18641	ENSMUSG00000020277
NP_032852	0.766507	5.63e-05	2	Insoluble	iTRAQ	phosphofructokinase, liver, B-type	18641	ENSMUSG00000020277
IPI00224740	0.634956	0.21927	2	Insoluble	SIL	profilin 1	18643	ENSMUSG00000018293
IPI00650039	0.806474	0.105099	2	Insoluble	SIL	profilin 1	18643	ENSMUSG00000018293
NP_035202	1.11256	0.00027	2	Insoluble	iTRAQ	profilin 1	18643	ENSMUSG00000018293
IPI00457898	0.472383	0.391568	1	Insoluble	SIL	phosphoglycerate mutase 1	18648	ENSMUSG00000011752
NP_075907	1.02609	1.66e-06	2	Insoluble	iTRAQ	phosphoglycerate mutase 1	18648	ENSMUSG00000011752
IPI00555069	0.697091	0.17052	2	Insoluble	SIL	phosphoglycerate kinase 1	18655	ENSMUSG00000062070
NP_032854	0.791431	0.0016	2	Insoluble	iTRAQ	phosphoglycerate kinase 1	18655	ENSMUSG00000062070
IPI00555060	0.371717	0.530907	1	Insoluble	SIL	phosphoglycerate kinase 2	18663	ENSMUSG00000031233
IPI00133440	0.290804	0.658757	1	Insoluble	SIL	prohibitin	18673	ENSMUSG00000038845
NP_032857	-1.46698	0.0052	-3	Insoluble	iTRAQ	prohibitin	18673	ENSMUSG00000038845
IPI00124771	-0.0322364	0.766508	-1	Insoluble	SIL	Solute carrier family 25 (mitochondrial carrier, phosphate carrier), member 3	18674	ENSMUSG00000061904
NP_035208	-0.134316	0.829	-1	Insoluble	iTRAQ	Lysine-specific demethylase PHF2	18676	ENSMUSG00000038025
NP_001070963	1.15912	0.0354	2	Insoluble	iTRAQ	phosphatidylinositol 3-kinase, regulatory subunit, polypeptide 1 (p85 alpha)	18708	ENSMUSG00000041417
NP_032871	0.489711	0.227	1	Insoluble	iTRAQ	phosphatidylinositol-5-phosphate 4-kinase, type II, alpha	18718	ENSMUSG00000026737
NP_035225	-1.25581	0.00208	-2	Insoluble	iTRAQ	Leukocyte immunoglobulin-like receptor, subfamily B (with TM and ITIM domains), member 3	18733	ENSMUSG00000058818
NP_032876	1.32434	2.41e-07	3	Insoluble	iTRAQ	phosphatidylinositol transfer protein, alpha	18738	ENSMUSG00000017781
IPI00407130	0.990251	0.0412714	2	Insoluble	SIL	pyruvate kinase, muscle	18746	ENSMUSG00000032294
IPI00845840	0.556842	0.293774	1	Insoluble	SIL	pyruvate kinase, muscle	18746	ENSMUSG00000032294
NP_035229	0.777173	1.18e-07	2	Insoluble	iTRAQ	pyruvate kinase, muscle	18746	ENSMUSG00000032294
NP_032880	1.41043	0.00533	3	Insoluble	iTRAQ	protein kinase, cAMP dependent, catalytic, alpha	18747	ENSMUSG00000005469
IPI00742438	-0.24444	0.434149	-1	Insoluble	SIL	protein kinase, cAMP dependent, catalytic, beta	18749	ENSMUSG00000005034
NP_032881	-0.181611	0.487	-1	Insoluble	iTRAQ	protein kinase C, beta	18751	ENSMUSG00000052889
IPI00125855	-0.170413	0.539967	-1	Insoluble	SIL	protein kinase C, delta	18753	ENSMUSG00000021948
NP_035233	0.412008	0.011	1	Insoluble	iTRAQ	protein kinase C, delta	18753	ENSMUSG00000021948
IPI00124496	-0.529475	0.151631	-1	Insoluble	SIL	protein kinase C, theta	18761	ENSMUSG00000026778
IPI00116377	0.0799541	1.03226	1	Insoluble	SIL	Polycystin-1	18763	ENSMUSG00000032855
NP_032892	1.80802	0.0256	4	Insoluble	iTRAQ	lysophospholipase 1	18777	ENSMUSG00000025903
NP_032895	0.794255	0.0678	2	Insoluble	iTRAQ	phospholipase A2, group IVA (cytosolic, calcium-dependent)	18783	ENSMUSG00000056220
NP_766283	0.49959	0.00803	1	Insoluble	iTRAQ	phospholipase A2, activating protein	18786	ENSMUSG00000028577
NP_035242	0.715826	0.0411	2	Insoluble	iTRAQ	poly (A) polymerase alpha	18789	ENSMUSG00000021111
NP_035243	-0.692227	0.0026	-2	Insoluble	iTRAQ	plasminogen activator, urokinase receptor	18793	ENSMUSG00000046223
NP_808236	-0.0974158	0.647	-1	Insoluble	iTRAQ	phospholipase C, beta 2	18796	ENSMUSG00000040061
NP_032900	0.0566529	0.656	1	Insoluble	iTRAQ	phospholipase C, beta 3	18797	ENSMUSG00000024960
NP_032902	-0.67148	0.0199	-2	Insoluble	iTRAQ	phospholipase D2	18806	ENSMUSG00000020828
IPI00130624	-0.00295068	0.8181	-1	Insoluble	SIL	phospholipase D family, member 3	18807	ENSMUSG00000003363
NP_035246	0.609346	0.0879	2	Insoluble	iTRAQ	phospholipase D family, member 3	18807	ENSMUSG00000003363
IPI00400209	0.000852376	1.17514	1	Insoluble	SIL	plectin 1	18810	ENSMUSG00000022565
IPI00119305	-0.230184	0.453545	-1	Insoluble	SIL	proliferation-associated 2G4	18813	ENSMUSG00000025364
NP_035249	0.568618	0.000209	1	Insoluble	iTRAQ	proliferation-associated 2G4	18813	ENSMUSG00000025364
NP_035252	-0.437493	0.236	-1	Insoluble	iTRAQ	procollagen-lysine, 2-oxoglutarate 5-dioxygenase 1	18822	ENSMUSG00000019055
IPI00118892	0.778793	0.119392	2	Insoluble	SIL	lymphocyte cytosolic protein 1	18826	ENSMUSG00000021998
IPI00856699	0.782417	0.117439	2	Insoluble	SIL	lymphocyte cytosolic protein 1	18826	ENSMUSG00000021998
NP_032905	0.668979	6.69e-05	2	Insoluble	iTRAQ	lymphocyte cytosolic protein 1	18826	ENSMUSG00000021998
NP_032907	-0.224653	0.244	-1	Insoluble	iTRAQ	plexin A1	18844	ENSMUSG00000030084
NP_032917	-0.215459	0.387	-1	Insoluble	iTRAQ	pinin	18949	ENSMUSG00000020994
IPI00607023	1.4085	0.00272616	3	Insoluble	SIL	purine nucleoside phosphorylase	18950	ENSMUSG00000115338
NP_038660	1.46007	0.000115	3	Insoluble	iTRAQ	purine nucleoside phosphorylase	18950	ENSMUSG00000115338
IPI00323143	0.378849	0.520271	1	Insoluble	SIL	polymerase (DNA directed), delta 1, catalytic subunit	18971	ENSMUSG00000038644
NP_035261	0.505737	0.148	1	Insoluble	iTRAQ	polymerase (DNA directed), delta 1, catalytic subunit	18971	ENSMUSG00000038644
NP_032920	-0.499121	0.0133	-1	Insoluble	iTRAQ	polymerase (DNA directed), delta 2, regulatory subunit	18972	ENSMUSG00000020471
IPI00880279	-0.138568	0.58916	-1	Insoluble	SIL	P450 (cytochrome) oxidoreductase	18984	ENSMUSG00000005514
IPI00880783	-0.436416	0.222074	-1	Insoluble	SIL	P450 (cytochrome) oxidoreductase	18984	ENSMUSG00000005514
NP_032924	0.17746	0.423	1	Insoluble	iTRAQ	P450 (cytochrome) oxidoreductase	18984	ENSMUSG00000005514
IPI00137177	0.205905	0.804504	1	Insoluble	SIL	cathepsin A	19025	ENSMUSG00000017760
IPI00380812	-0.445972	0.213912	-1	Insoluble	SIL	synaptophysin-like protein	19027	ENSMUSG00000020570
IPI00135686	-1.34498	0.000972738	-3	Insoluble	SIL	peptidylprolyl isomerase B	19035	ENSMUSG00000032383
NP_035279	0.743543	0.00682	2	Insoluble	iTRAQ	peptidylprolyl isomerase B	19035	ENSMUSG00000032383
IPI00462771	-0.0940174	0.661243	-1	Insoluble	SIL	peptidylprolyl isomerase B	19035	ENSMUSG00000032383
IPI00119809	0.0559819	1.07588	1	Insoluble	SIL	lectin, galactoside-binding, soluble, 3 binding protein	19039	ENSMUSG00000033880
NP_035280	-0.136675	0.514	-1	Insoluble	iTRAQ	lectin, galactoside-binding, soluble, 3 binding protein	19039	ENSMUSG00000033880
IPI00119116	-0.0879141	0.671388	-1	Insoluble	SIL	protoporphyrinogen oxidase	19044	ENSMUSG00000062729
NP_032937	0.343366	0.376	1	Insoluble	iTRAQ	protoporphyrinogen oxidase	19044	ENSMUSG00000062729
IPI00130185	-0.0926745	0.66347	-1	Insoluble	SIL	protein phosphatase 1, catalytic subunit, alpha isoform	19045	ENSMUSG00000040385
NP_114074	0.65153	0.103	2	Insoluble	iTRAQ	protein phosphatase 1, catalytic subunit, alpha isoform	19045	ENSMUSG00000040385
NP_062284	1.58803	6.99e-05	3	Insoluble	iTRAQ	protein phosphatase 2 (formerly 2A), catalytic subunit, alpha isoform	19052	ENSMUSG00000020349
NP_032939	0.902255	0.351	2	Insoluble	iTRAQ	protein phosphatase 3, catalytic subunit, alpha isoform	19055	ENSMUSG00000028161
NP_035285	0.0545116	0.806	1	Insoluble	iTRAQ	protein phosphatase 5, catalytic subunit	19060	ENSMUSG00000003099
NP_032943	0.853978	0.0262	2	Insoluble	iTRAQ	palmitoyl-protein thioesterase 1	19063	ENSMUSG00000028657
NP_079559	0.880334	0.000169	2	Insoluble	iTRAQ	MOB-like protein phocein	19070	ENSMUSG00000025979
NP_035286	1.0711	1.48e-07	2	Insoluble	iTRAQ	prolyl endopeptidase	19072	ENSMUSG00000019849
NP_114075	0.0903709	0.343	1	Insoluble	iTRAQ	protein kinase, AMP-activated, beta 1 non-catalytic subunit	19079	ENSMUSG00000029513
NP_058061	0.801824	0.131	2	Insoluble	iTRAQ	protein kinase, AMP-activated, gamma 1 non-catalytic subunit	19082	ENSMUSG00000067713
NP_068680	0.557659	0.0218	1	Insoluble	iTRAQ	protein kinase, cAMP dependent regulatory, type I, alpha	19084	ENSMUSG00000020612
NP_032950	0.49742	0.057	1	Insoluble	iTRAQ	protein kinase, cAMP dependent regulatory, type II alpha	19087	ENSMUSG00000032601
NP_035288	1.11251	0.0248	2	Insoluble	iTRAQ	protein kinase, cAMP dependent regulatory, type II beta	19088	ENSMUSG00000002997
IPI00115680	0.224974	0.770958	1	Insoluble	SIL	protein kinase C substrate 80K-H	19089	ENSMUSG00000003402
NP_032951	-0.865935	4.05e-05	-2	Insoluble	iTRAQ	protein kinase C substrate 80K-H	19089	ENSMUSG00000003402
NP_035289	0.26134	0.665	1	Insoluble	iTRAQ	protein kinase, DNA activated, catalytic polypeptide	19090	ENSMUSG00000022672
NP_035293	0.590981	0.00197	2	Insoluble	iTRAQ	eukaryotic translation initiation factor 2-alpha kinase 2	19106	ENSMUSG00000024079
NP_035302	-0.503518	0.023	-1	Insoluble	iTRAQ	proline dehydrogenase	19125	ENSMUSG00000003526
NP_035303	-0.268061	0.167	-1	Insoluble	iTRAQ	Vitamin K-dependent protein S	19128	ENSMUSG00000022912
IPI00230444	-0.0481073	0.738959	-1	Insoluble	SIL	peripherin	19132	ENSMUSG00000023484
NP_038858	0.457427	0.146	1	Insoluble	iTRAQ	PRP4 pre-mRNA processing factor 4 homolog B (yeast)	19134	ENSMUSG00000021413
NP_035305	1.18668	0.0222	2	Insoluble	iTRAQ	legumain	19141	ENSMUSG00000021190
IPI00130000	-0.0633692	0.71278	-1	Insoluble	SIL	aminopeptidase puromycin sensitive	19155	ENSMUSG00000001441
NP_032968	0.902341	5.08e-06	2	Insoluble	iTRAQ	aminopeptidase puromycin sensitive	19155	ENSMUSG00000001441
IPI00321190	0.403908	0.483789	1	Insoluble	SIL	prosaposin	19156	ENSMUSG00000004207
IPI00890001	0.107432	0.982144	1	Insoluble	SIL	proteasome (prosome, macropain) subunit, alpha type 2	19166	ENSMUSG00000015671
NP_032970	0.970417	0.000817	2	Insoluble	iTRAQ	proteasome (prosome, macropain) subunit, alpha type 2	19166	ENSMUSG00000015671
IPI00331644	0.086826	1.01973	1	Insoluble	SIL	proteasome (prosome, macropain) subunit, alpha type 3	19167	ENSMUSG00000060073
IPI00849365	-0.097568	0.65537	-1	Insoluble	SIL	proteasome (prosome, macropain) subunit, alpha type 3	19167	ENSMUSG00000060073
NP_035314	0.996325	0.0211	2	Insoluble	iTRAQ	proteasome (prosome, macropain) subunit, alpha type 3	19167	ENSMUSG00000060073
NP_035315	0.955053	0.00019	2	Insoluble	iTRAQ	proteasome (prosome, macropain) subunit, beta type 1	19170	ENSMUSG00000014769
IPI00316736	1.1218	0.0192039	2	Insoluble	SIL	proteasome (prosome, macropain) subunit, beta type 10	19171	ENSMUSG00000031897
NP_038668	1.03295	0.0188	2	Insoluble	iTRAQ	proteasome (prosome, macropain) subunit, beta type 10	19171	ENSMUSG00000031897
IPI00129512	-0.557743	0.134023	-1	Insoluble	SIL	proteasome (prosome, macropain) subunit, beta type 4	19172	ENSMUSG00000005779
NP_032971	0.838782	3.63e-06	2	Insoluble	iTRAQ	proteasome (prosome, macropain) subunit, beta type 4	19172	ENSMUSG00000005779
NP_032972	0.304183	0.236	1	Insoluble	iTRAQ	proteasome (prosome, macropain) subunit, beta type 6	19175	ENSMUSG00000018286
IPI00133428	-0.192791	0.506674	-1	Insoluble	SIL	peptidase (prosome, macropain) 26S subunit, ATPase 1	19179	ENSMUSG00000021178
NP_032973	1.07043	1.04e-07	2	Insoluble	iTRAQ	peptidase (prosome, macropain) 26S subunit, ATPase 1	19179	ENSMUSG00000021178
IPI00270326	-0.482679	0.184573	-1	Insoluble	SIL	proteasome (prosome, macropain) 26S subunit, ATPase 2	19181	ENSMUSG00000028932
NP_035318	0.881918	0.00023	2	Insoluble	iTRAQ	proteasome (prosome, macropain) 26S subunit, ATPase 2	19181	ENSMUSG00000028932
IPI00133206	0.577719	0.272375	1	Insoluble	SIL	proteasome (prosome, macropain) 26S subunit, ATPase 3	19182	ENSMUSG00000002102
NP_032974	0.373654	0.0107	1	Insoluble	iTRAQ	proteasome (prosome, macropain) 26S subunit, ATPase 3	19182	ENSMUSG00000002102
IPI00135640	-0.297314	0.366526	-1	Insoluble	SIL	protease (prosome, macropain) 26S subunit, ATPase 5	19184	ENSMUSG00000020708
NP_032976	1.12674	1.61e-07	2	Insoluble	iTRAQ	protease (prosome, macropain) 26S subunit, ATPase 5	19184	ENSMUSG00000020708
NP_032977	0.313937	0.119	1	Insoluble	iTRAQ	proteasome (prosome, macropain) 26S subunit, non-ATPase, 4	19185	ENSMUSG00000005625
IPI00124223	0.732728	0.146499	2	Insoluble	SIL	proteasome (prosome, macropain) 28 subunit, alpha	19186	ENSMUSG00000022216
NP_035319	1.88552	3.72e-07	4	Insoluble	iTRAQ	proteasome (prosome, macropain) 28 subunit, alpha	19186	ENSMUSG00000022216
IPI00649986	-0.0513125	0.733435	-1	Insoluble	SIL	protease (prosome, macropain) 28 subunit beta B, pseudogene	19188	ENSMUSG00000079197
NP_035322	1.24632	0.00123	2	Insoluble	iTRAQ	proteaseome (prosome, macropain) 28 subunit, 3	19192	ENSMUSG00000078652
NP_035323	-0.291791	0.468	-1	Insoluble	iTRAQ	proline-serine-threonine phosphatase-interacting protein 1	19200	ENSMUSG00000032322
NP_038859	-0.142394	0.587	-1	Insoluble	iTRAQ	proline-serine-threonine phosphatase-interacting protein 2	19201	ENSMUSG00000025429
IPI00875279	-0.112053	0.631631	-1	Insoluble	SIL	polypyrimidine tract binding protein 1	19205	ENSMUSG00000006498
NP_032993	0.419244	0.588	1	Insoluble	iTRAQ	prostaglandin I receptor (IP)	19222	ENSMUSG00000043017
IPI00128389	-0.316322	0.343915	-1	Insoluble	SIL	prostaglandin-endoperoxide synthase 1	19224	ENSMUSG00000047250
NP_032995	-0.232158	0.315	-1	Insoluble	iTRAQ	prostaglandin-endoperoxide synthase 1	19224	ENSMUSG00000047250
IPI00850394	-0.0951543	0.65936	-1	Insoluble	SIL	Osteostatin	19227	ENSMUSG00000048776
IPI00406841	3.08022	9.16e-12	8	Insoluble	SIL	prothymosin alpha	19231	ENSMUSG00000026238
IPI00889901	1.67124	0.000320988	3	Insoluble	SIL	prothymosin alpha	19231	ENSMUSG00000026238
IPI00117583	0.461035	0.406068	1	Insoluble	SIL	thymosin, beta 10	19240	ENSMUSG00000079523
IPI00228757	0.853487	0.0839696	2	Insoluble	SIL	thymosin, beta 4, X chromosome	19241	ENSMUSG00000049775
NP_067253	0.310986	0.655	1	Insoluble	iTRAQ	thymosin, beta 4, X chromosome	19241	ENSMUSG00000049775
IPI00123039	0.783388	0.116919	2	Insoluble	SIL	protein tyrosine phosphatase, non-receptor type 1	19246	ENSMUSG00000027540
NP_035331	-0.50997	0.0411	-1	Insoluble	iTRAQ	protein tyrosine phosphatase, non-receptor type 1	19246	ENSMUSG00000027540
NP_035333	0.173717	0.52	1	Insoluble	iTRAQ	protein tyrosine phosphatase, non-receptor type 12	19248	ENSMUSG00000028771
IPI00108685	0.0337376	1.11616	1	Insoluble	SIL	protein tyrosine phosphatase, receptor type, A	19262	ENSMUSG00000027303
IPI00128856	0.246663	0.733322	1	Insoluble	SIL	protein tyrosine phosphatase, receptor type, C	19264	ENSMUSG00000026395
NP_035342	1.49592	0.0116	3	Insoluble	iTRAQ	protein tyrosine phosphatase, receptor type, E	19267	ENSMUSG00000041836
IPI00622572	-0.366123	0.289	-1	Insoluble	SIL	protein tyrosine phosphatase, receptor type, M	19274	ENSMUSG00000033278
NP_035350	1.65596	0.195	3	Insoluble	iTRAQ	6-pyruvoyl-tetrahydropterin synthase	19286	ENSMUSG00000032067
NP_033015	2.02341	0.000293	4	Insoluble	iTRAQ	purine rich element binding protein A	19290	ENSMUSG00000043991
NP_035351	-0.305468	0.0856	-1	Insoluble	iTRAQ	purine rich element binding protein B	19291	ENSMUSG00000094483
IPI00135646	-0.178578	0.527694	-1	Insoluble	SIL	ATP-binding cassette, sub-family D (ALD), member 3	19299	ENSMUSG00000028127
NP_033017	0.18128	0.657	1	Insoluble	iTRAQ	ATP-binding cassette, sub-family D (ALD), member 3	19299	ENSMUSG00000028127
IPI00831057	0.135746	0.930579	1	Insoluble	SIL	muscle glycogen phosphorylase	19309	ENSMUSG00000032648
IPI00466424	0.338845	0.581314	1	Insoluble	SIL	RAB1, member RAS oncogene family	19324	ENSMUSG00000020149
IPI00467910	-0.268988	0.401897	-1	Insoluble	SIL	RAB1, member RAS oncogene family	19324	ENSMUSG00000020149
NP_033022	-0.0238475	0.928	-1	Insoluble	iTRAQ	RAB1, member RAS oncogene family	19324	ENSMUSG00000020149
IPI00130118	-0.227819	0.456809	-1	Insoluble	SIL	RAB10, member RAS oncogene family	19325	ENSMUSG00000020671
NP_057885	-0.367861	0.629	-1	Insoluble	iTRAQ	RAB10, member RAS oncogene family	19325	ENSMUSG00000020671
IPI00135869	0.859487	0.0815394	2	Insoluble	SIL	RAB11B, member RAS oncogene family	19326	ENSMUSG00000077450
IPI00651918	-0.0805612	0.683691	-1	Insoluble	SIL	RAB11B, member RAS oncogene family	19326	ENSMUSG00000077450
NP_033023	1.96659	0.0176	4	Insoluble	iTRAQ	RAB11B, member RAS oncogene family	19326	ENSMUSG00000077450
NP_077768	1.12473	0.0209	2	Insoluble	iTRAQ	RAB12, member RAS oncogene family	19328	ENSMUSG00000023460
NP_851415	-0.218079	0.286	-1	Insoluble	iTRAQ	RAB18, member RAS oncogene family	19330	ENSMUSG00000073639
NP_077756	-0.360896	0.0886	-1	Insoluble	iTRAQ	RAB22A, member RAS oncogene family	19334	ENSMUSG00000027519
NP_033026	-0.73266	0.00285	-2	Insoluble	iTRAQ	RAB24, member RAS oncogene family	19336	ENSMUSG00000034789
NP_058554	-0.152507	0.318	-1	Insoluble	iTRAQ	RAB33B, member of RAS oncogene family	19338	ENSMUSG00000027739
IPI00116688	-0.21507	0.474631	-1	Insoluble	SIL	RAB3D, member RAS oncogene family	19340	ENSMUSG00000019066
NP_114080	-0.0264903	0.942	-1	Insoluble	iTRAQ	RAB3D, member RAS oncogene family	19340	ENSMUSG00000019066
NP_083667	0.258471	0.311	1	Insoluble	iTRAQ	RAB4B, member RAS oncogene family	19342	ENSMUSG00000053291
IPI00849548	0.256919	0.71574	1	Insoluble	SIL	RAB5B, member RAS oncogene family	19344	ENSMUSG00000000711
IPI00404579	-0.0757663	0.691759	-1	Insoluble	SIL	RAB5C, member RAS oncogene family	19345	ENSMUSG00000019173
NP_077776	0.354448	0.0181	1	Insoluble	iTRAQ	RAB5C, member RAS oncogene family	19345	ENSMUSG00000019173
IPI00116697	0.839153	0.0900123	2	Insoluble	SIL	RAB6A, member RAS oncogene family	19346	ENSMUSG00000030704
IPI00408892	0.126136	0.948059	1	Insoluble	SIL	RAB7, member RAS oncogene family	19349	ENSMUSG00000079477
NP_033031	-0.323166	0.172	-1	Insoluble	iTRAQ	RAB7, member RAS oncogene family	19349	ENSMUSG00000079477
IPI00761613	-0.129182	0.604043	-1	Insoluble	SIL	RAS-related C3 botulinum substrate 1	19353	ENSMUSG00000001847
NP_033033	-0.032951	0.835	-1	Insoluble	iTRAQ	RAS-related C3 botulinum substrate 1	19353	ENSMUSG00000001847
IPI00137618	0.109983	0.977491	1	Insoluble	SIL	RAS-related C3 botulinum substrate 2	19354	ENSMUSG00000033220
NP_033034	-0.647679	0.0908	-2	Insoluble	iTRAQ	RAS-related C3 botulinum substrate 2	19354	ENSMUSG00000033220
NP_033035	-0.137739	0.293	-1	Insoluble	iTRAQ	Double-strand-break repair protein rad21 homolog	19357	ENSMUSG00000022314
NP_033037	1.47755	5.25e-07	3	Insoluble	iTRAQ	UV excision repair protein RAD23 homolog B	19359	ENSMUSG00000028426
IPI00108335	0.362884	0.544231	1	Insoluble	SIL	DNA repair protein RAD50	19360	ENSMUSG00000020380
NP_033038	-0.299255	0.119	-1	Insoluble	iTRAQ	DNA repair protein RAD50	19360	ENSMUSG00000020380
NP_033048	-0.296908	0.43	-1	Insoluble	iTRAQ	aldehyde dehydrogenase family 1, subfamily A2	19378	ENSMUSG00000013584
IPI00308402	-0.208027	0.484639	-1	Insoluble	SIL	hnRNP-associated with lethal yellow	19383	ENSMUSG00000027593
IPI00134621	-1.25367	0.00200473	-2	Insoluble	SIL	RAS-like, family 2, locus 9	19384	ENSMUSG00000029430
IPI00858118	0.116706	0.965236	1	Insoluble	SIL	RAN binding protein 1	19385	ENSMUSG00000005732
NP_035369	0.964399	0.0754	2	Insoluble	iTRAQ	RAN binding protein 1	19385	ENSMUSG00000005732
NP_035370	-0.295969	0.00537	-1	Insoluble	iTRAQ	RAN binding protein 2	19386	ENSMUSG00000003226
IPI00467338	-0.152732	0.567025	-1	Insoluble	SIL	RAN GTPase activating protein 1	19387	ENSMUSG00000022391
NP_033051	-0.381729	0.06	-1	Insoluble	iTRAQ	RAS p21 protein activator 3	19414	ENSMUSG00000031453
IPI00130414	0.394354	0.497532	1	Insoluble	SIL	RAS guanyl releasing protein 1	19419	ENSMUSG00000027347
IPI00126133	-0.359254	0.296201	-1	Insoluble	SIL	RAS-like, family 2, locus 9	19428	ENSMUSG00000083649
NP_033056	-0.945225	0.0242	-2	Insoluble	iTRAQ	Histone-binding protein RBBP4	19646	ENSMUSG00000057236
NP_035377	-0.651596	0.00024	-2	Insoluble	iTRAQ	E3 ubiquitin-protein ligase RBBP6	19647	ENSMUSG00000030779
IPI00130885	-0.115507	0.626026	-1	Insoluble	SIL	RNA binding motif protein, X chromosome retrogene	19656	ENSMUSG00000037070
NP_035388	-1.13814	6.62e-05	-2	Insoluble	iTRAQ	replication factor C (activator 1) 1	19687	ENSMUSG00000029191
IPI00776360	-0.131367	0.600563	-1	Insoluble	SIL	reticuloendotheliosis oncogene	19696	ENSMUSG00000020275
NP_033070	0.338219	0.258	1	Insoluble	iTRAQ	reticuloendotheliosis oncogene	19696	ENSMUSG00000020275
NP_033071	-0.185969	0.0857	-1	Insoluble	iTRAQ	Transcription factor p65	19697	ENSMUSG00000024927
NP_033072	-0.220772	0.374	-1	Insoluble	iTRAQ	Transcription factor RelB	19698	ENSMUSG00000002983
IPI00850525	0.0310018	1.1211	1	Insoluble	SIL	Regulator of nonsense transcripts 1	19704	ENSMUSG00000058301
NP_035392	-0.624583	0.0487	-2	Insoluble	iTRAQ	D4, zinc and double PHD fingers family 2	19708	ENSMUSG00000024826
NP_064406	0.182288	0.292	1	Insoluble	iTRAQ	replication factor C (activator 1) 2	19718	ENSMUSG00000023104
NP_444305	-0.315068	0.594	-1	Insoluble	iTRAQ	GTP-binding protein Rheb	19744	ENSMUSG00000028945
NP_033094	1.07115	0.000115	2	Insoluble	iTRAQ	receptor (TNFRSF)-interacting serine-threonine kinase 1	19766	ENSMUSG00000021408
NP_035407	0.0838693	0.867	1	Insoluble	iTRAQ	ring finger protein 2	19821	ENSMUSG00000026484
NP_033097	0.0935976	0.656	1	Insoluble	iTRAQ	Rho-associated coiled-coil containing protein kinase 1	19877	ENSMUSG00000024290
NP_033098	0.621199	0.0625	2	Insoluble	iTRAQ	Rho-associated coiled-coil containing protein kinase 2	19878	ENSMUSG00000020580
NP_598430	0.39892	0.167	1	Insoluble	iTRAQ	Protein XRP2	19889	ENSMUSG00000060090
NP_035414	1.25679	0.00376	2	Insoluble	iTRAQ	replication protein A2	19891	ENSMUSG00000028884
IPI00131304	2.56781	1.63e-08	6	Insoluble	SIL	retinal pigment epithelium 65	19892	NSMUSG00000028174
IPI00849927	0.203369	0.808994	1	Insoluble	SIL	ribosomal protein L10A	19896	ENSMUSG00000037805
NP_035417	0.635004	0.036	2	Insoluble	iTRAQ	ribosomal protein L10a	19896	ENSMUSG00000037805
IPI00555113	-0.0689141	0.703349	-1	Insoluble	SIL	ribosomal protein L18	19899	ENSMUSG00000059070
NP_033103	-0.511383	0.103	-1	Insoluble	iTRAQ	ribosomal protein L18	19899	ENSMUSG00000059070
IPI00122426	-0.637774	0.0926851	-2	Insoluble	SIL	ribosomal protein L19	19921	ENSMUSG00000017404
IPI00222546	-0.220803	0.46657	-1	Insoluble	SIL	ribosomal protein L22 (Heparin binding protein HBp15)	19934	ENSMUSG00000028936
NP_035418	-0.379701	0.637	-1	Insoluble	iTRAQ	mitochondrial ribosomal protein L23	19935	ENSMUSG00000037772
NP_033106	-0.699398	0.338	-2	Insoluble	iTRAQ	ribosomal protein L26	19941	ENSMUSG00000060938
IPI00623893	-0.0459446	0.742694	-1	Insoluble	SIL	ribosomal protein L27	19942	ENSMUSG00000063316
IPI00620288	0.512952	0.34235	1	Insoluble	SIL	ribosomal protein L28	19943	ENSMUSG00000030432
IPI00461500	-0.181987	0.522612	-1	Insoluble	SIL	ribosomal protein L29	19944	ENSMUSG00000048758
IPI00118775	-0.0824953	0.680446	-1	Insoluble	SIL	ribosomal protein L30	19946	ENSMUSG00000058600
IPI00283156	-0.360419	0.294972	-1	Insoluble	SIL	ribosomal protein L30	19946	ENSMUSG00000058600
IPI00474805	-0.389083	0.265788	-1	Insoluble	SIL	ribosomal protein L36a	19982	ENSMUSG00000079435
IPI00626312	-0.119616	0.619384	-1	Insoluble	SIL	ribosomal protein L6	19988	ENSMUSG00000029614
IPI00311236	0.310622	0.626301	1	Insoluble	SIL	ribosomal protein L7	19989	ENSMUSG00000043716
NP_035421	-0.135492	0.762	-1	Insoluble	iTRAQ	ribosomal protein L7	19989	ENSMUSG00000043716
IPI00407917	0.141263	0.920559	1	Insoluble	SIL	ribosomal protein L9	20005	ENSMUSG00000047215
IPI00475154	0.0198262	1.14121	1	Insoluble	SIL	ribophorin II	20014	ENSMUSG00000027642
NP_062616	-0.197824	0.356	-1	Insoluble	iTRAQ	ribophorin II	20014	ENSMUSG00000027642
NP_033115	-0.404904	0.00232	-1	Insoluble	iTRAQ	polymerase (RNA) II (DNA directed) polypeptide A	20020	ENSMUSG00000005198
NP_033116	-1.52714	0.000818	-3	Insoluble	iTRAQ	polymerase (RNA) II (DNA directed) polypeptide C	20021	ENSMUSG00000031783
IPI00225633	-0.349682	0.306435	-1	Insoluble	SIL	Activated RNA polymerase II transcriptional coactivator p15	20024	ENSMUSG00000022205
NP_035424	0.385564	0.351	1	Insoluble	iTRAQ	Activated RNA polymerase II transcriptional coactivator p15	20024	ENSMUSG00000022205
IPI00116908	-0.11145	0.632611	-1	Insoluble	SIL	ribosomal protein S12	20042	ENSMUSG00000061983
IPI00120475	-0.10476	0.643538	-1	Insoluble	SIL	ribosomal protein S12	20042	ENSMUSG00000061983
IPI00663582	-0.44448	0.215172	-1	Insoluble	SIL	ribosomal protein S14	20044	ENSMUSG00000024608
NP_065625	-0.394002	0.0872	-1	Insoluble	iTRAQ	ribosomal protein S14	20044	ENSMUSG00000024608
IPI00850220	-0.317825	0.342166	-1	Insoluble	SIL	ribosomal protein S16	20055	ENSMUSG00000037563
IPI00881758	1.4818	0.00155285	3	Insoluble	SIL	ribosomal protein S16	20055	ENSMUSG00000037563
NP_038675	-0.330628	0.187	-1	Insoluble	iTRAQ	ribosomal protein S16	20055	ENSMUSG00000037563
IPI00111248	-0.169184	0.541827	-1	Insoluble	SIL	ribosomal protein S18	20084	ENSMUSG00000008668
IPI00268802	-0.250137	0.426533	-1	Insoluble	SIL	ribosomal protein S18	20084	ENSMUSG00000008668
IPI00474174	-0.297565	0.366222	-1	Insoluble	SIL	ribosomal protein S18	20084	ENSMUSG00000008668
IPI00856352	0.345658	0.570684	1	Insoluble	SIL	ribosomal protein S19	20085	ENSMUSG00000040952
IPI00875584	0.737176	0.143692	2	Insoluble	SIL	ribosomal protein S19	20085	ENSMUSG00000040952
IPI00473521	-0.0064017	0.811975	-1	Insoluble	SIL	ribosomal protein S3A	20091	ENSMUSG00000028081
IPI00331092	-0.375469	0.279391	-1	Insoluble	SIL	ribosomal protein S4, X-linked	20102	ENSMUSG00000031320
NP_033120	0.251338	0.376	1	Insoluble	iTRAQ	ribosomal protein S4, X-linked	20102	ENSMUSG00000031320
IPI00125521	0.562588	0.287774	1	Insoluble	SIL	ribosomal protein S5	20103	ENSMUSG00000012848
IPI00857345	-0.506588	0.167135	-1	Insoluble	SIL	ribosomal protein S5	20103	ENSMUSG00000012848
NP_033121	-0.17305	0.0944	-1	Insoluble	iTRAQ	ribosomal protein S5	20103	ENSMUSG00000012848
IPI00113655	-0.160821	0.554565	-1	Insoluble	SIL	ribosomal protein S6	20104	ENSMUSG00000028495
NP_033123	-0.0118673	0.97	-1	Insoluble	iTRAQ	Ribosomal protein S6 kinase	20111	ENSMUSG00000003644
IPI00136984	-0.134657	0.59534	-1	Insoluble	SIL	ribosomal protein S7 (S8)	20115	ENSMUSG00000061477
NP_035430	-0.0774556	0.772	-1	Insoluble	iTRAQ	ribosomal protein S7 (S8)	20115	ENSMUSG00000061477
IPI00475203	0.230404	0.761483	1	Insoluble	SIL	ribosomal protein S8	20116	ENSMUSG00000047675
NP_033127	-0.383325	0.558	-1	Insoluble	iTRAQ	Harvey rat sarcoma oncogene, subgroup R	20130	ENSMUSG00000038387
NP_033131	0.125876	0.759	1	Insoluble	iTRAQ	Ras suppressor protein 1	20163	ENSMUSG00000026727
NP_035434	0.0324277	0.85	1	Insoluble	iTRAQ	RuvB-like protein 2	20174	ENSMUSG00000003868
IPI00459284	1.23701	0.00918835	2	Insoluble	SIL	ubiquitin interaction motif containing 1	20184	ENSMUSG00000025878
NP_035438	-0.206808	0.394	-1	Insoluble	iTRAQ	nuclear receptor co-repressor 1	20185	ENSMUSG00000018501
NP_033138	-1.19039	0.00432	-2	Insoluble	iTRAQ	S100 calcium binding protein A10 (calpactin)	20194	ENSMUSG00000041959
IPI00119202	1.01767	0.0354241	2	Insoluble	SIL	S100 calcium binding protein A11 (calgizzarin)	20195	ENSMUSG00000027907
IPI00124115	0.883942	0.0722188	2	Insoluble	SIL	S100 calcium binding protein A13	20196	ENSMUSG00000042312
NP_033139	2.43688	1.96e-05	5	Insoluble	iTRAQ	S100 calcium binding protein A13	20196	ENSMUSG00000042312
IPI00124096	0.530968	0.321822	1	Insoluble	SIL	S100 calcium binding protein A4	20198	ENSMUSG00000001020
NP_035441	1.23051	0.000315	2	Insoluble	iTRAQ	S100 calcium binding protein A5	20198	ENSMUSG00000001020
NP_035443	1.25411	0.000991	2	Insoluble	iTRAQ	S100 calcium binding protein A6 (calcyclin)	20200	ENSMUSG00000001025
IPI00230768	0.59626	0.254286	2	Insoluble	SIL	S100 calcium binding protein A8 (calgranulin A)	20201	ENSMUSG00000056054
NP_038678	2.11255	0.00251	4	Insoluble	iTRAQ	S100 calcium binding protein A8 (calgranulin A)	20201	ENSMUSG00000056054
NP_033140	0.347156	0.192	1	Insoluble	iTRAQ	S100 calcium binding protein A9 (calgranulin B)	20202	ENSMUSG00000056071
NP_035447	0.10289	0.839	1	Insoluble	iTRAQ	KH domain containing, RNA binding, signal transduction associated 1	20218	ENSMUSG00000028790
NP_038679	0.736414	0.0295	2	Insoluble	iTRAQ	splicing factor 3a, subunit 2	20222	ENSMUSG00000020211
NP_033146	1.69724	0.00141	3	Insoluble	iTRAQ	GTP-binding protein SAR1a	20224	ENSMUSG00000020088
NP_035449	1.39878	0.000157	3	Insoluble	iTRAQ	seryl-aminoacyl-tRNA synthetase	20226	ENSMUSG00000068739
NP_058578	-0.0505435	0.596	-1	Insoluble	iTRAQ	U4/U6.U5 tri-snRNP-associated protein 1	20227	ENSMUSG00000039148
IPI00831467	-0.223159	0.46328	-1	Insoluble	SIL	sodium channel, voltage-gated, type III, alpha	20269	ENSMUSG00000057182
IPI00648476	0.145776	0.912372	1	Insoluble	SIL	Non-specific lipid-transfer protein	20280	ENSMUSG00000028603
NP_035457	-0.311297	0.244	-1	Insoluble	iTRAQ	Non-specific lipid-transfer protein	20280	ENSMUSG00000028603
IPI00757586	0.279158	0.67814	1	Insoluble	SIL	zinc finger CCCH type containing 7B	20286	ENSMUSG00000022390
NP_033163	1.45007	0.0955	3	Insoluble	iTRAQ	chemokine (C-C motif) ligand 22	20299	ENSMUSG00000031779
IPI00119938	0.689001	0.176364	2	Insoluble	SIL	chemokine (C-C motif) ligand 6	20305	ENSMUSG00000018927
NP_033165	-1.25914	8.6e-05	-2	Insoluble	iTRAQ	chemokine (C-C motif) ligand 6	20305	ENSMUSG00000018927
NP_033171	-0.808377	0.00321	-2	Insoluble	iTRAQ	neuroplastin	20320	ENSMUSG00000032336
NP_666238	0.421075	0.481	1	Insoluble	iTRAQ	sorbitol dehydrogenase	20322	ENSMUSG00000027227
IPI00114368	-0.142535	0.58292	-1	Insoluble	SIL	Vesicle-trafficking protein SEC22b	20333	ENSMUSG00000027879
IPI00880617	-0.402779	0.252571	-1	Insoluble	SIL	Vesicle-trafficking protein SEC22b	20333	ENSMUSG00000027879
NP_035472	-0.56681	0.00312	-1	Insoluble	iTRAQ	Vesicle-trafficking protein SEC22b	20333	ENSMUSG00000027879
NP_033173	0.216769	0.0758	1	Insoluble	iTRAQ	Protein transport protein Sec23A	20334	ENSMUSG00000020986
NP_033174	0.286989	0.087	1	Insoluble	iTRAQ	exocyst complex component 4	20336	ENSMUSG00000029763
NP_001034178	-0.650598	0.317	-2	Insoluble	iTRAQ	sel-1 suppressor of lin-12-like (C. elegans)	20338	ENSMUSG00000020964
IPI00122399	0.0593133	1.06983	1	Insoluble	SIL	golgi apparatus protein 1	20340	ENSMUSG00000003316
NP_033175	-0.331663	0.00227	-1	Insoluble	iTRAQ	golgi apparatus protein 1	20340	ENSMUSG00000003316
NP_033176	1.44475	0.06	3	Insoluble	iTRAQ	selenium binding protein 1	20341	ENSMUSG00000068874
NP_038688	-0.39829	0.0607	-1	Insoluble	iTRAQ	semaphorin 4D	20354	ENSMUSG00000021451
IPI00123271	0.0367866	1.11066	1	Insoluble	SIL	semaphorin 5A	20356	ENSMUSG00000022231
NP_035482	-0.915708	0.0384	-2	Insoluble	iTRAQ	sema domain, immunoglobulin domain (Ig), and GPI membrane anchor, (semaphorin) 7A	20361	ENSMUSG00000038264
NP_149156	-0.0531353	0.872	-1	Insoluble	iTRAQ	septin 8	20362	ENSMUSG00000018398
NP_035488	0.701105	0.000276	2	Insoluble	iTRAQ	splicing factor, arginine/serine-rich 2 (SC-35)	20382	ENSMUSG00000034120
IPI00129323	0.250927	0.725995	1	Insoluble	SIL	splicing factor, arginine/serine-rich 3 (SRp20)	20383	ENSMUSG00000071172
IPI00314709	0.162551	0.882026	1	Insoluble	SIL	splicing factor, arginine/serine-rich 5 (SRp40, HRS)	20384	ENSMUSG00000021134
IPI00894975	0.30664	0.632768	1	Insoluble	SIL	serum/glucocorticoid regulated kinase 1	20393	ENSMUSG00000019970
IPI00894742	-0.0640772	0.711573	-1	Insoluble	SIL	sphingosine phosphate lyase 1	20397	ENSMUSG00000020097
NP_033189	-0.847067	0.000115	-2	Insoluble	iTRAQ	sphingosine phosphate lyase 1	20397	ENSMUSG00000020097
NP_033190	-0.287279	0.126	-1	Insoluble	iTRAQ	SH3-domain binding protein 1	20401	ENSMUSG00000022436
IPI00222827	0.769525	0.124504	2	Insoluble	SIL	intersectin 2	20403	ENSMUSG00000020640
NP_035495	-0.0962262	0.56	-1	Insoluble	iTRAQ	intersectin 2	20403	ENSMUSG00000020640
NP_038692	0.665983	0.0295	2	Insoluble	iTRAQ	SH3-domain GRB2-like 1	20405	ENSMUSG00000003200
IPI00125923	0.027983	1.12654	1	Insoluble	SIL	osteoclast stimulating factor 1	20409	ENSMUSG00000024725
NP_059071	0.74431	0.0198	2	Insoluble	iTRAQ	osteoclast stimulating factor 1	20409	ENSMUSG00000024725
IPI00831544	-0.478509	0.187748	-1	Insoluble	SIL	cytoplasmic FMR1 interacting protein 1	20430	ENSMUSG00000030447
IPI00108849	-0.550192	0.138564	-1	Insoluble	SIL	ST3 beta-galactoside alpha-2,3-sialyltransferase 1	20442	ENSMUSG00000013846
NP_033203	-0.817376	0.0579	-2	Insoluble	iTRAQ	ST3 beta-galactoside alpha-2,3-sialyltransferase 1	20442	ENSMUSG00000013846
NP_033212	0.644062	0.195	2	Insoluble	iTRAQ	transformer 2 beta homolog (Drosophila)	20462	ENSMUSG00000022858
NP_033216	0.10612	0.419	1	Insoluble	iTRAQ	vacuolar protein sorting 4b	20479	ENSMUSG00000009907
NP_033217	0.0323615	0.943	1	Insoluble	iTRAQ	Caseinolytic peptidase B protein homolog	20480	ENSMUSG00000001829
NP_033221	-0.330528	0.0605	-1	Insoluble	iTRAQ	solute carrier family 12, member 4	20498	ENSMUSG00000017765
NP_035520	-0.600825	0.0167	-2	Insoluble	iTRAQ	solute carrier family 12, member 7	20499	ENSMUSG00000017756
NP_035530	-1.0197	0.149	-2	Insoluble	iTRAQ	solute carrier family 2 (facilitated glucose transporter), member 1	20525	ENSMUSG00000028645
NP_780299	-1.2588	0.0948	-2	Insoluble	iTRAQ	solute carrier family 31, member 1	20529	ENSMUSG00000066150
NP_033232	0.200359	0.174	1	Insoluble	iTRAQ	solute carrier family 4 (anion exchanger), member 1, adaptor protein	20534	ENSMUSG00000029141
NP_033233	-2.4386	0.0548	-5	Insoluble	iTRAQ	solute carrier family 4 (anion exchanger), member 2	20535	ENSMUSG00000028962
IPI00129395	-0.93554	0.0181673	-2	Insoluble	SIL	solute carrier family 7 (cationic amino acid transporter, y+ system), member 5	20539	ENSMUSG00000040010
IPI00109213	-1.75117	2.37e-05	-3	Insoluble	SIL	solute carrier family 8 (sodium/calcium exchanger), member 1	20541	ENSMUSG00000054640
NP_058677	-1.1081	0.0458	-2	Insoluble	iTRAQ	solute carrier family 9 (sodium/hydrogen exchanger), member 1	20544	ENSMUSG00000028854
NP_035537	1.11639	0.0034	2	Insoluble	iTRAQ	schlafen 1	20555	ENSMUSG00000078763
IPI00654251	-0.102575	0.647123	-1	Insoluble	SIL	SWI/SNF related, matrix associated, actin dependent regulator of chromatin, subfamily a, member 4	20586	ENSMUSG00000032187
NP_033237	-2.06873	0.047	-4	Insoluble	iTRAQ	SWI/SNF related, matrix associated, actin dependent regulator of chromatin, subfamily c, member 1	20588	ENSMUSG00000032481
NP_033239	-0.285129	0.219	-1	Insoluble	iTRAQ	sphingomyelin phosphodiesterase 2, neutral	20598	ENSMUSG00000019822
NP_035554	-0.347711	0.0805	-1	Insoluble	iTRAQ	nuclear receptor co-repressor 2	20602	ENSMUSG00000029478
NP_035556	-0.284354	0.024	-1	Insoluble	iTRAQ	sialic acid binding Ig-like lectin 1, sialoadhesin	20612	ENSMUSG00000027322
NP_598615	0.824003	2.91e-05	2	Insoluble	iTRAQ	SNAP-associated protein	20615	ENSMUSG00000001018
IPI00882382	-0.362476	0.292808	-1	Insoluble	SIL	elongation factor Tu GTP binding domain containing 1	20624	ENSMUSG00000020929
NP_033250	0.0898801	0.558	1	Insoluble	iTRAQ	small nuclear ribonucleoprotein 70 (U1)	20637	ENSMUSG00000063511
IPI00408577	1.91975	3.1e-05	4	Insoluble	SIL	small nuclear ribonucleoprotein 70 (U1)	20637	ENSMUSG00000063511
NP_067310	0.0391649	0.872	1	Insoluble	iTRAQ	U2 small nuclear ribonucleoprotein B	20639	ENSMUSG00000008333
NP_033253	2.41121	0.00206	5	Insoluble	iTRAQ	small nuclear ribonucleoprotein E	20643	ENSMUSG00000090553
NP_033255	0.0777848	0.872	1	Insoluble	iTRAQ	beta-2-syntrophin	20650	ENSMUSG00000041308
IPI00876119	-0.0375875	0.757184	-1	Insoluble	SIL	sterol O-acyltransferase 1	20652	ENSMUSG00000026600
NP_033256	-0.537948	0.0389	-1	Insoluble	iTRAQ	sterol O-acyltransferase 1	20652	ENSMUSG00000026600
NP_035564	0.865551	0.00238	2	Insoluble	iTRAQ	superoxide dismutase 1,soluble	20655	ENSMUSG00000022982
IPI00109109	0.159952	0.886717	1	Insoluble	SIL	superoxide dismutase 2, mitochondrial	20656	ENSMUSG00000006818
NP_038699	1.55368	0.018	3	Insoluble	iTRAQ	superoxide dismutase 2, mitochondrial	20656	ENSMUSG00000006818
NP_064356	-0.452756	0.167	-1	Insoluble	iTRAQ	sortilin 1	20661	ENSMUSG00000068747
IPI00311611	1.09091	0.0231507	2	Insoluble	SIL	son of sevenless homolog 1 (Drosophila)	20662	ENSMUSG00000024241
NP_038700	-0.801683	0.00719	-2	Insoluble	iTRAQ	trans-acting transcription factor 1	20683	ENSMUSG00000001280
NP_038701	-0.523371	0.0069	-1	Insoluble	iTRAQ	nuclear antigen Sp100	20684	ENSMUSG00000026222
IPI00123924	0.124979	0.950166	1	Insoluble	SIL	serine (or cysteine) peptidase inhibitor, clade A, member 1D	20703	ENSMUSG00000071177
NP_035584	0.549514	0.0259	1	Insoluble	iTRAQ	serine (or cysteine) peptidase inhibitor, clade B, member 6b	20708	ENSMUSG00000042842
NP_033282	0.846711	0.0239	2	Insoluble	iTRAQ	serine (or cysteine) peptidase inhibitor, clade B, member 9	20723	ENSMUSG00000045827
NP_058603	-0.106854	0.655	-1	Insoluble	iTRAQ	serine protease inhibitor, Kunitz type 1	20732	ENSMUSG00000027315
IPI00128254	0.145263	0.913302	1	Insoluble	SIL	spermatid perinuclear RNA binding protein	20744	ENSMUSG00000026915
NP_033289	-0.692221	0.191	-2	Insoluble	iTRAQ	secreted phosphoprotein 1	20750	ENSMUSG00000029304
NP_035597	0.122077	0.756	1	Insoluble	iTRAQ	sepiapterin reductase	20751	ENSMUSG00000033735
NP_035609	-0.0619359	0.841	-1	Insoluble	iTRAQ	serine palmitoyltransferase, long chain base subunit 2	20773	ENSMUSG00000021036
NP_033296	0.0937674	0.91	1	Insoluble	iTRAQ	squalene epoxidase	20775	ENSMUSG00000022351
NP_033298	0.848163	0.000193	2	Insoluble	iTRAQ	spermidine synthase	20810	ENSMUSG00000006442
NP_033301	-1.05405	0.0538	-2	Insoluble	iTRAQ	signal recognition particle receptor, B subunit	20818	ENSMUSG00000032553
IPI00134300	-0.0035874	0.816969	-1	Insoluble	SIL	Sjogren syndrome antigen B	20823	ENSMUSG00000068882
IPI00122346	0.008764	1.16103	1	Insoluble	SIL	signal sequence receptor, delta	20832	ENSMUSG00000002014
NP_033308	-0.35457	0.498	-1	Insoluble	iTRAQ	stromal antigen 1	20842	ENSMUSG00000037286
IPI00776104	-0.209871	0.482008	-1	Insoluble	SIL	stromal antigen 2	20843	ENSMUSG00000025862
NP_035614	0.610228	0.0241	2	Insoluble	iTRAQ	signal transducing adaptor molecule (SH3 domain and ITAM motif) 1	20844	ENSMUSG00000026718
IPI00467004	-0.325557	0.333258	-1	Insoluble	SIL	signal transducer and activator of transcription 1	20846	ENSMUSG00000026104
NP_033309	0.433715	0.0177	1	Insoluble	iTRAQ	signal transducer and activator of transcription 1	20846	ENSMUSG00000026104
NP_064347	0.63181	0.00787	2	Insoluble	iTRAQ	signal transducer and activator of transcription 2	20847	ENSMUSG00000040033
IPI00649102	-0.176977	0.530089	-1	Insoluble	SIL	signal transducer and activator of transcription 4	20849	ENSMUSG00000062939
NP_035618	-0.368519	0.617	-1	Insoluble	iTRAQ	signal transducer and activator of transcription 5A	20850	ENSMUSG00000004043
NP_033310	0.549665	0.0373	1	Insoluble	iTRAQ	signal transducer and activator of transcription 6	20852	ENSMUSG00000002147
NP_001076012	0.637673	0.236	2	Insoluble	iTRAQ	stefin A1	20861	ENSMUSG00000071562
NP_033313	-0.202526	0.558	-1	Insoluble	iTRAQ	Stromal interaction molecule 1	20866	ENSMUSG00000030987
IPI00121514	0.331	0.593667	1	Insoluble	SIL	stress-induced phosphoprotein 1	20867	ENSMUSG00000024966
NP_058017	0.878543	0.000111	2	Insoluble	iTRAQ	stress-induced phosphoprotein 1	20867	ENSMUSG00000024966
NP_033314	-0.252794	0.118	-1	Insoluble	iTRAQ	serine/threonine kinase 10	20868	ENSMUSG00000020272
NP_035629	0.925683	3.03e-05	2	Insoluble	iTRAQ	serine/threonine kinase receptor associated protein	20901	ENSMUSG00000030224
IPI00118038	-0.131142	0.600921	-1	Insoluble	SIL	steroid sulfatase	20905	NA
NP_033320	0.132295	0.734	1	Insoluble	iTRAQ	syntaxin 4	20909	ENSMUSG00000030805
NP_035633	-0.164792	0.356	-1	Insoluble	iTRAQ	syntaxin binding protein 2	20911	ENSMUSG00000004626
NP_035634	-0.0215611	0.888	-1	Insoluble	iTRAQ	syntaxin binding protein 3A	20912	ENSMUSG00000027882
IPI00261627	0.127837	0.944962	1	Insoluble	SIL	succinate-Coenzyme A ligase, ADP-forming, beta subunit	20916	ENSMUSG00000022110
NP_035636	-0.663172	0.000692	-2	Insoluble	iTRAQ	succinate-Coenzyme A ligase, ADP-forming, beta subunit	20916	ENSMUSG00000022110
NP_035637	-1.01775	0.00284	-2	Insoluble	iTRAQ	succinate-Coenzyme A ligase, GDP-forming, beta subunit	20917	ENSMUSG00000061838
NP_038704	0.0748893	0.784	1	Insoluble	iTRAQ	Transcription elongation factor SPT5	20924	ENSMUSG00000003435
NP_033323	-0.24471	0.0291	-1	Insoluble	iTRAQ	Transcription elongation factor SPT6	20926	ENSMUSG00000002052
NP_038705	-1.09348	0.0259	-2	Insoluble	iTRAQ	surfeit gene 1	20930	ENSMUSG00000015790
IPI00133249	0.229662	0.762776	1	Insoluble	SIL	surfeit gene 4	20932	ENSMUSG00000014867
NP_035642	-0.110314	0.8	-1	Insoluble	iTRAQ	surfeit gene 4	20932	ENSMUSG00000014867
NP_033324	0.174144	0.804	1	Insoluble	iTRAQ	surfeit gene 6	20935	ENSMUSG00000036160
NP_033328	-0.560513	0.0121	-1	Insoluble	iTRAQ	SWA-70 protein	20947	ENSMUSG00000031015
NP_035645	-0.220998	0.704	-1	Insoluble	iTRAQ	vesicle-associated membrane protein 7	20955	ENSMUSG00000051412
IPI00137932	0.498784	0.35907	1	Insoluble	SIL	spleen tyrosine kinase	20963	ENSMUSG00000021457
NP_035648	0.483929	0.0194	1	Insoluble	iTRAQ	spleen tyrosine kinase	20963	ENSMUSG00000021457
NP_033341	0.0636716	0.737	1	Insoluble	iTRAQ	TAF6 RNA polymerase II, TATA box binding protein (TBP)-associated factor	21343	ENSMUSG00000036980
IPI00125778	0.522145	0.331773	1	Insoluble	SIL	transgelin 2	21346	ENSMUSG00000026547
NP_848713	0.449106	0.278	1	Insoluble	iTRAQ	transgelin 2	21346	ENSMUSG00000026547
IPI00124692	0.446092	0.425644	1	Insoluble	SIL	transaldolase 1	21351	ENSMUSG00000025503
NP_035658	0.972702	0.00104	2	Insoluble	iTRAQ	transaldolase 1	21351	ENSMUSG00000025503
IPI00129803	0.359209	0.549823	1	Insoluble	SIL	transporter 1, ATP-binding cassette, sub-family B (MDR/TAP)	21354	ENSMUSG00000037321
IPI00121842	-0.593061	0.114296	-2	Insoluble	SIL	transporter 2, ATP-binding cassette, sub-family B (MDR/TAP)	21355	ENSMUSG00000024339
NP_035660	-0.300951	0.28	-1	Insoluble	iTRAQ	transporter 2, ATP-binding cassette, sub-family B (MDR/TAP)	21355	ENSMUSG00000024339
IPI00620227	-0.361347	0.293994	-1	Insoluble	SIL	TAP binding protein	21356	ENSMUSG00000024308
NP_033347	0.737421	0.00202	2	Insoluble	iTRAQ	tubulin cofactor A	21371	ENSMUSG00000042043
NP_065626	-0.300335	0.285	-1	Insoluble	iTRAQ	transducin (beta)-like 1 X-linked	21372	ENSMUSG00000025246
IPI00322543	-0.156505	0.561197	-1	Insoluble	SIL	thromboxane A synthase 1, platelet	21391	ENSMUSG00000029925
NP_035669	-0.123962	0.669	-1	Insoluble	iTRAQ	thromboxane A synthase 1, platelet	21391	ENSMUSG00000029925
NP_035673	0.778643	0.00224	2	Insoluble	iTRAQ	s-phase kinase-associated protein 1A	21402	ENSMUSG00000036309
IPI00115660	2.6529	5.15e-09	6	Insoluble	SIL	Treacher Collins Franceschetti syndrome 1, homolog	21453	ENSMUSG00000024613
NP_035682	-0.249588	0.173	-1	Insoluble	iTRAQ	Treacher Collins Franceschetti syndrome 1, homolog	21453	ENSMUSG00000024613
IPI00118678	-0.693261	0.0705656	-2	Insoluble	SIL	t-complex protein 1	21454	ENSMUSG00000068039
NP_038714	0.177648	0.241	1	Insoluble	iTRAQ	t-complex protein 1	21454	ENSMUSG00000068039
IPI00117910	0.609947	0.241481	2	Insoluble	SIL	peroxiredoxin 2	21672	ENSMUSG00000005161
NP_035693	-1.04675	0.347	-2	Insoluble	iTRAQ	peroxiredoxin 2	21672	ENSMUSG00000005161
NP_035698	-0.814036	0.00723	-2	Insoluble	iTRAQ	THO complex 4	21681	ENSMUSG00000025134
NP_033377	-0.478919	0.232	-1	Insoluble	iTRAQ	telomerase associated protein 1	21745	ENSMUSG00000006281
NP_997059	-0.384782	0.0771	-1	Insoluble	iTRAQ	testis derived transcript	21753	ENSMUSG00000029552
IPI00123494	-0.214559	0.475355	-1	Insoluble	SIL	proteasome (prosome, macropain) 26S subunit, non-ATPase, 2	21762	ENSMUSG00000006998
IPI00675436	0.453148	0.416332	1	Insoluble	SIL	proteasome (prosome, macropain) 26S subunit, non-ATPase, 2	21762	ENSMUSG00000006998
NP_598862	1.34945	4.22e-10	3	Insoluble	iTRAQ	proteasome (prosome, macropain) 26S subunit, non-ATPase, 2	21762	ENSMUSG00000006998
NP_033384	0.117682	0.68	1	Insoluble	iTRAQ	protein phosphatase 2, regulatory subunit B (B56), delta isoform	21770	ENSMUSG00000059409
NP_033386	-0.430897	0.253	-1	Insoluble	iTRAQ	transcription factor A, mitochondrial	21780	ENSMUSG00000003923
NP_062652	0.0603002	0.637	1	Insoluble	iTRAQ	Trk-fused gene	21787	ENSMUSG00000022757
NP_035707	-0.217029	0.496	-1	Insoluble	iTRAQ	transforming growth factor, beta 1	21803	ENSMUSG00000002603
NP_033395	-0.0943798	0.864	-1	Insoluble	iTRAQ	transforming growth factor, beta induced	21810	ENSMUSG00000035493
IPI00126861	0.673835	0.187717	2	Insoluble	SIL	transglutaminase 2, C polypeptide	21817	ENSMUSG00000037820
NP_033399	1.13288	0.00482	2	Insoluble	iTRAQ	transglutaminase 2, C polypeptide	21817	ENSMUSG00000037820
IPI00309177	-1.14082	0.00463261	-2	Insoluble	SIL	thyroglobulin	21819	ENSMUSG00000053469
IPI00653449	-0.260581	0.412778	-1	Insoluble	SIL	T cell specific GTPase 1	21822	ENSMUSG00000078922
NP_035710	0.471457	0.000263	1	Insoluble	iTRAQ	thrombospondin 1	21825	ENSMUSG00000040152
IPI00875071	0.324622	0.603796	1	Insoluble	SIL	tyrosine kinase with immunoglobulin-like and EGF-like domains 1	21846	ENSMUSG00000033191
IPI00312128	-0.0755938	0.69205	-1	Insoluble	SIL	tripartite motif-containing 28	21849	ENSMUSG00000005566
NP_035718	-0.266621	0.292	-1	Insoluble	iTRAQ	tripartite motif-containing 28	21849	ENSMUSG00000005566
NP_035721	-0.509461	0.0932	-1	Insoluble	iTRAQ	translocase of inner mitochondrial membrane 17b	21855	ENSMUSG00000031158
NP_035722	-0.192666	0.421	-1	Insoluble	iTRAQ	translocase of inner mitochondrial membrane 44	21856	ENSMUSG00000002949
NP_035726	0.631662	0.268	2	Insoluble	iTRAQ	ATPase, H+ transporting, lysosomal V0 subunit A2	21871	ENSMUSG00000038023
NP_035727	0.000645631	0.999	1	Insoluble	iTRAQ	tight junction protein 2	21873	ENSMUSG00000024812
IPI00137409	0.448009	0.423103	1	Insoluble	SIL	transketolase	21881	ENSMUSG00000021957
NP_033414	0.615265	5.37e-06	2	Insoluble	iTRAQ	transketolase	21881	ENSMUSG00000021957
IPI00465786	0.0958464	1.00328	1	Insoluble	SIL	talin 1	21894	ENSMUSG00000028465
NP_035732	0.445442	4.84e-08	1	Insoluble	iTRAQ	talin 1	21894	ENSMUSG00000028465
NP_067272	-0.295741	0.301	-1	Insoluble	iTRAQ	toll-like receptor 4	21898	ENSMUSG00000039005
NP_001099137	0.325957	0.408	1	Insoluble	iTRAQ	deoxythymidylate kinase	21915	ENSMUSG00000026281
IPI00464348	-0.295317	0.368955	-1	Insoluble	SIL	thymopoietin	21917	ENSMUSG00000019961
IPI00828461	-0.3697	0.285296	-1	Insoluble	SIL	thymopoietin	21917	ENSMUSG00000019961
NP_035735	-1.06933	0.000115	-2	Insoluble	iTRAQ	thymopoietin	21917	ENSMUSG00000019961
IPI00119978	-0.579747	0.121446	-1	Insoluble	SIL	tumor necrosis factor, alpha-induced protein 2	21928	ENSMUSG00000021281
NP_033422	0.185936	0.0806	1	Insoluble	iTRAQ	tumor necrosis factor, alpha-induced protein 2	21928	ENSMUSG00000021281
NP_035740	-0.954381	0.0165	-2	Insoluble	iTRAQ	tumor necrosis factor receptor superfamily, member 1b	21938	ENSMUSG00000028599
NP_082160	-0.378289	0.325	-1	Insoluble	iTRAQ	tensin 1	21961	ENSMUSG00000055322
IPI00380814	0.530696	0.322126	1	Insoluble	SIL	Target of Myb protein 1	21968	ENSMUSG00000042870
IPI00874810	0.507944	0.348203	1	Insoluble	SIL	topoisomerase (DNA) I	21969	ENSMUSG00000070544
NP_033434	-0.270779	0.209	-1	Insoluble	iTRAQ	topoisomerase (DNA) I	21969	ENSMUSG00000070544
NP_035753	-1.21583	1.29e-06	-2	Insoluble	iTRAQ	topoisomerase (DNA) II alpha	21973	ENSMUSG00000020914
NP_033435	0.0352456	0.894	1	Insoluble	iTRAQ	topoisomerase (DNA) II beta	21974	ENSMUSG00000017485
NP_035756	-0.189294	0.513	-1	Insoluble	iTRAQ	transmembrane protein 165	21982	ENSMUSG00000029234
IPI00467833	0.470425	0.394047	1	Insoluble	SIL	triosephosphate isomerase 1	21991	ENSMUSG00000023456
NP_033441	0.951878	0.000698	2	Insoluble	iTRAQ	triosephosphate isomerase 1	21991	ENSMUSG00000023456
IPI00123316	1.16255	0.0149029	2	Insoluble	SIL	tropomyosin 1, alpha	22003	ENSMUSG00000032366
NP_033444	1.24273	6.52e-11	2	Insoluble	iTRAQ	tripeptidyl peptidase II	22019	ENSMUSG00000041763
IPI00129526	0.0474332	1.09139	1	Insoluble	SIL	heat shock protein 90, beta (Grp94), member 1	22027	ENSMUSG00000020048
NP_035761	0.0225331	0.902	1	Insoluble	iTRAQ	heat shock protein 90, beta (Grp94), member 1	22027	ENSMUSG00000020048
NP_033447	0.352546	0.639	1	Insoluble	iTRAQ	TNF receptor-associated factor 1	22029	ENSMUSG00000026875
IPI00136488	-0.271483	0.398702	-1	Insoluble	SIL	TNF receptor-associated factor 6	22034	ENSMUSG00000027164
IPI00119330	-0.346359	0.310043	-1	Insoluble	SIL	tumor necrosis factor (ligand) superfamily, member 10	22035	ENSMUSG00000039304
NP_035766	0.135144	0.826	1	Insoluble	iTRAQ	phospholipid scramblase 1	22038	ENSMUSG00000032369
IPI00128410	-0.593395	0.114121	-2	Insoluble	SIL	three prime repair exonuclease 1	22040	ENSMUSG00000049734
NP_598738	-0.013916	0.947	-1	Insoluble	iTRAQ	transferrin	22041	ENSMUSG00000032554
NP_035768	0.381093	0.169	1	Insoluble	iTRAQ	transferrin receptor	22042	ENSMUSG00000022797
IPI00135460	0.345205	0.571388	1	Insoluble	SIL	transformation related protein 63	22061	ENSMUSG00000022510
IPI00132045	-0.358943	0.29653	-1	Insoluble	SIL	transient receptor potential cation channel, subfamily C, member 4	22066	ENSMUSG00000027748
IPI00129685	0.688445	0.176771	2	Insoluble	SIL	tumor protein, translationally-controlled 1	22070	ENSMUSG00000060126
NP_033455	1.15478	0.0229	2	Insoluble	iTRAQ	tumor protein, translationally-controlled 1	22070	ENSMUSG00000060126
IPI00128108	-0.474423	0.190897	-1	Insoluble	SIL	trypsin 4	22074	ENSMUSG00000054106
NP_033457	0.177285	0.448	1	Insoluble	iTRAQ	RNA polymerase-associated protein CTR9 homolog	22083	ENSMUSG00000005609
IPI00117944	0.817262	0.0999113	2	Insoluble	SIL	tumor susceptibility gene 101	22088	ENSMUSG00000014402
NP_068684	0.826222	0.0237	2	Insoluble	iTRAQ	tumor susceptibility gene 101	22088	ENSMUSG00000014402
NP_035780	0.958757	0.00585	2	Insoluble	iTRAQ	translin	22099	ENSMUSG00000026374
IPI00135278	-0.0757262	0.691826	-1	Insoluble	SIL	testis-specific protein, Y-encoded-like 1	22110	ENSMUSG00000047514
NP_033463	-0.120175	0.786	-1	Insoluble	iTRAQ	thiosulfate sulfurtransferase, mitochondrial	22117	ENSMUSG00000044986
NP_033464	0.025646	0.951	1	Insoluble	iTRAQ	ribosomal protein L13A	22121	ENSMUSG00000074129
NP_112478	0.572049	0.396	1	Insoluble	iTRAQ	tissue specific transplantation antigen P35B	22122	ENSMUSG00000022570
NP_033465	1.01369	4.02e-06	2	Insoluble	iTRAQ	proteasome (prosome, macropain) 26S subunit, non-ATPase, 3	22123	ENSMUSG00000017221
IPI00749707	0.630943	0.222731	2	Insoluble	SIL	titin	22138	ENSMUSG00000051747
IPI00110753	0.230234	0.761778	1	Insoluble	SIL	tubulin, alpha 1A	22142	ENSMUSG00000072235
IPI00117350	-0.550483	0.138387	-1	Insoluble	SIL	tubulin, alpha 4A	22145	ENSMUSG00000026202
NP_033473	-0.0884715	0.818	-1	Insoluble	iTRAQ	tubulin, alpha 4A	22145	ENSMUSG00000026202
NP_033474	0.301307	0.106	1	Insoluble	iTRAQ	tubulin, alpha 1C	22146	ENSMUSG00000043091
IPI00112251	-0.243249	0.43575	-1	Insoluble	SIL	tubulin, beta 3	22152	ENSMUSG00000062380
IPI00117352	0.118047	0.962791	1	Insoluble	SIL	tubulin, beta 5	22154	ENSMUSG00000001525
NP_035785	0.271434	0.0358	1	Insoluble	iTRAQ	tubulin, beta 5	22154	ENSMUSG00000001525
IPI00226993	1.1599	0.0151549	2	Insoluble	SIL	thioredoxin 1	22166	ENSMUSG00000028367
NP_035790	1.68009	1.76e-06	3	Insoluble	iTRAQ	thioredoxin 1	22166	ENSMUSG00000028367
NP_065582	0.495719	0.0744	1	Insoluble	iTRAQ	cytidine monophosphate (UMP-CMP) kinase 2, mitochondrial	22169	ENSMUSG00000020638
NP_598432	0.146414	0.43	1	Insoluble	iTRAQ	U2 small nuclear ribonucleoprotein auxiliary factor (U2AF) 2	22185	ENSMUSG00000030435
IPI00850795	0.550443	0.300553	1	Insoluble	SIL	ribosomal protein S27a	22186	ENSMUSG00000090137
NP_663553	0.51269	0.433	1	Insoluble	iTRAQ	NEDD8 conjugating enzyme Ubc12	22192	ENSMUSG00000005575
IPI00123313	0.0775051	1.03672	1	Insoluble	SIL	ubiquitin like modifier activating enzyme 1	22201	ENSMUSG00000001924
NP_062777	0.186092	0.717	1	Insoluble	iTRAQ	ubiquitin conjugating enzyme E2G 2	22213	ENSMUSG00000009293
IPI00124593	-0.240554	0.439387	-1	Insoluble	SIL	SMT3 suppressor of mif two 3 homolog 1 (yeast)	22218	ENSMUSG00000026021
NP_035800	0.716398	0.00345	2	Insoluble	iTRAQ	ubiquitin carboxy-terminal hydrolase L1	22223	ENSMUSG00000029223
NP_033488	0.815938	0.268	2	Insoluble	iTRAQ	ubiquitin specific peptidase 10	22224	ENSMUSG00000031826
NP_038728	0.564684	0.00105	1	Insoluble	iTRAQ	Ubiquitin carboxyl-terminal hydrolase 5	22225	ENSMUSG00000038429
NP_035802	0.190179	0.0819	1	Insoluble	iTRAQ	ubiquitin fusion degradation 1 like	22230	ENSMUSG00000005262
NP_033492	0.525568	0.142	1	Insoluble	iTRAQ	UDP-glucose dehydrogenase	22235	ENSMUSG00000029201
IPI00111936	-0.269472	0.401277	-1	Insoluble	SIL	UDP glycosyltransferase 1 family polypeptide A13	22236	ENSMUSG00000090171
NP_033497	0.27597	0.208	1	Insoluble	iTRAQ	uridine monophosphate synthetase	22247	ENSMUSG00000022814
NP_035808	0.841777	0.00374	2	Insoluble	iTRAQ	Ubiquitin carboxyl-terminal hydrolase 4	22258	ENSMUSG00000032612
NP_079628	-0.492732	0.136	-1	Insoluble	iTRAQ	ubiquinol-cytochrome c reductase, complex III subunit VII	22272	ENSMUSG00000044894
IPI00111885	-0.202294	0.492869	-1	Insoluble	SIL	ubiquinol-cytochrome c reductase core protein 1	22273	ENSMUSG00000025651
NP_079683	0.163094	0.583	1	Insoluble	iTRAQ	ubiquinol-cytochrome c reductase core protein 1	22273	ENSMUSG00000025651
NP_033504	0.933944	0.000378	2	Insoluble	iTRAQ	uroporphyrinogen decarboxylase	22275	ENSMUSG00000028684
NP_033507	0.173566	0.144	1	Insoluble	iTRAQ	ubiquitin specific peptidase 9, X chromosome	22284	ENSMUSG00000031010
IPI00353420	-0.103439	0.645704	-1	Insoluble	SIL	utrophin	22288	ENSMUSG00000019820
NP_035812	-1.1839	0.00239	-2	Insoluble	iTRAQ	utrophin	22288	ENSMUSG00000019820
NP_033524	-0.71422	0.0566	-2	Insoluble	iTRAQ	vesicle-associated membrane protein 3	22319	ENSMUSG00000028955
NP_058074	-1.17538	0.000136	-2	Insoluble	iTRAQ	vesicle-associated membrane protein 8	22320	ENSMUSG00000050732
IPI00130353	-0.105384	0.642515	-1	Insoluble	SIL	valyl-tRNA synthetase	22321	ENSMUSG00000007029
NP_035820	0.334172	0.000778	1	Insoluble	iTRAQ	valyl-tRNA synthetase	22321	ENSMUSG00000007029
IPI00624876	-0.0920977	0.664428	-1	Insoluble	SIL	vasodilator-stimulated phosphoprotein	22323	ENSMUSG00000030403
NP_033525	0.282245	0.162	1	Insoluble	iTRAQ	vasodilator-stimulated phosphoprotein	22323	ENSMUSG00000030403
NP_035822	1.80646	0.0412	3	Insoluble	iTRAQ	von Hippel-Lindau binding protein 1	22327	ENSMUSG00000031197
IPI00405227	0.421899	0.458479	1	Insoluble	SIL	vinculin	22330	ENSMUSG00000021823
NP_033528	0.892344	2.46e-05	2	Insoluble	iTRAQ	vinculin	22330	ENSMUSG00000021823
IPI00122549	-0.00754383	0.80995	-1	Insoluble	SIL	voltage-dependent anion channel 1	22333	ENSMUSG00000020402
NP_035824	-0.156347	0.576	-1	Insoluble	iTRAQ	voltage-dependent anion channel 1	22333	ENSMUSG00000020402
IPI00122547	0.255087	0.718871	1	Insoluble	SIL	Voltage-dependent anion-selective channel protein 2	22334	ENSMUSG00000021771
NP_035825	0.0954273	0.737	1	Insoluble	iTRAQ	Voltage-dependent anion-selective channel protein 2	22334	ENSMUSG00000021771
IPI00876341	0.0682758	1.05353	1	Insoluble	SIL	voltage-dependent anion channel 3	22335	ENSMUSG00000008892
NP_035826	0.677153	0.0973	2	Insoluble	iTRAQ	voltage-dependent anion channel 3	22335	ENSMUSG00000008892
NP_033533	0.156285	0.71	1	Insoluble	iTRAQ	Von Hippel-Lindau disease tumor suppressor	22346	ENSMUSG00000033933
IPI00330862	-0.0323382	0.76633	-1	Insoluble	SIL	ezrin	22350	ENSMUSG00000052397
IPI00761216	0.460781	0.406397	1	Insoluble	SIL	ezrin	22350	ENSMUSG00000052397
NP_033536	-0.692369	8.52e-05	-2	Insoluble	iTRAQ	ezrin	22350	ENSMUSG00000052397
IPI00227299	-0.0555457	0.72616	-1	Insoluble	SIL	vimentin	22352	ENSMUSG00000026728
IPI00751833	-0.564245	0.130206	-1	Insoluble	SIL	vimentin	22352	ENSMUSG00000026728
NP_035831	0.281178	0.077	1	Insoluble	iTRAQ	vimentin	22352	ENSMUSG00000026728
NP_038869	0.317369	0.522	1	Insoluble	iTRAQ	vacuolar protein sorting 45 (yeast)	22365	ENSMUSG00000015747
IPI00322698	-0.230448	0.453181	-1	Insoluble	SIL	transient receptor potential cation channel, subfamily V, member 2	22368	ENSMUSG00000018507
NP_035836	0.730832	0.00547	2	Insoluble	iTRAQ	transient receptor potential cation channel, subfamily V, member 2	22368	ENSMUSG00000018507
NP_033541	-0.040989	0.777	-1	Insoluble	iTRAQ	Wiskott-Aldrich syndrome homolog (human)	22376	ENSMUSG00000031165
NP_058548	0.637443	0.0244	2	Insoluble	iTRAQ	WW domain binding protein 2	22378	ENSMUSG00000034341
IPI00652582	-0.483125	0.184236	-1	Insoluble	SIL	formin-like 3	22379	ENSMUSG00000023008
IPI00222560	-0.861524	0.0283097	-2	Insoluble	SIL	eukaryotic translation initiation factor 4H	22384	ENSMUSG00000040731
NP_291039	-0.0245981	0.953	-1	Insoluble	iTRAQ	eukaryotic translation initiation factor 4H	22384	ENSMUSG00000040731
NP_035844	-0.231698	0.32	-1	Insoluble	iTRAQ	bromodomain adjacent to zinc finger domain, 1B	22385	ENSMUSG00000002748
IPI00314748	0.166683	0.874576	1	Insoluble	SIL	WD repeat domain 1	22388	ENSMUSG00000005103
NP_035845	0.199929	0.0155	1	Insoluble	iTRAQ	WD repeat domain 1	22388	ENSMUSG00000005103
NP_035846	-0.795618	0.0597	-2	Insoluble	iTRAQ	Wolfram syndrome 1 homolog (human)	22393	ENSMUSG00000039474
NP_035853	0.321227	0.179	1	Insoluble	iTRAQ	xanthine dehydrogenase	22436	ENSMUSG00000024066
NP_033556	-0.27084	0.247	-1	Insoluble	iTRAQ	Transcriptional regulator ATRX	22589	ENSMUSG00000031229
NP_035864	1.26989	0.000579	2	Insoluble	iTRAQ	sialic acid acetylesterase	22619	ENSMUSG00000001942
IPI00118384	0.107625	0.981791	1	Insoluble	SIL	tyrosine 3-monooxygenase/tryptophan 5-monooxygenase activation protein, epsilon polypeptide	22627	ENSMUSG00000020849
NP_033562	1.17781	5.26e-05	2	Insoluble	iTRAQ	tyrosine 3-monooxygenase/tryptophan 5-monooxygenase activation protein, epsilon polypeptide	22627	ENSMUSG00000020849
IPI00230707	0.178927	0.852569	1	Insoluble	SIL	tyrosine 3-monooxygenase/tryptophan 5-monooxygenase activation protein, gamma polypeptide	22628	ENSMUSG00000051391
NP_061359	-0.12104	0.749	-1	Insoluble	iTRAQ	tyrosine 3-monooxygenase/tryptophan 5-monooxygenase activation protein, gamma polypeptide	22628	ENSMUSG00000051391
NP_035868	0.821005	0.0436	2	Insoluble	iTRAQ	tyrosine 3-monooxygenase/tryptophan 5-monooxygenase activation protein, eta polypeptide	22629	ENSMUSG00000018965
IPI00656269	1.52418	0.00110818	3	Insoluble	SIL	tyrosine 3-monooxygenase/tryptophan 5-monooxygenase activation protein,theta polypeptide	22630	ENSMUSG00000076432
IPI00116498	0.156381	0.89317	1	Insoluble	SIL	tyrosine 3-monooxygenase/tryptophan 5-monooxygenase activation protein, zeta polypeptide	22631	ENSMUSG00000022285
NP_035870	0.387503	0.254	1	Insoluble	iTRAQ	tyrosine 3-monooxygenase/tryptophan 5-monooxygenase activation protein, zeta polypeptide	22631	ENSMUSG00000022285
IPI00311892	-0.314846	0.345638	-1	Insoluble	SIL	YY1 transcription factor	22632	ENSMUSG00000021264
NP_033563	-0.88848	0.00485	-2	Insoluble	iTRAQ	YY1 transcription factor	22632	ENSMUSG00000021264
IPI00830797	0.137285	0.927782	1	Insoluble	SIL	splicing factor 1	22668	ENSMUSG00000024949
NP_035897	-0.163921	0.536	-1	Insoluble	iTRAQ	zinc finger RNA binding protein	22763	ENSMUSG00000022201
IPI00126317	-0.324971	0.333928	-1	Insoluble	SIL	DnaJ (Hsp40) homolog, subfamily C, member 2	22791	ENSMUSG00000029014
NP_033610	-0.04599	0.887	-1	Insoluble	iTRAQ	DnaJ (Hsp40) homolog, subfamily C, member 2	22791	ENSMUSG00000029014
IPI00408218	1.07269	0.025796	2	Insoluble	SIL	zyxin	22793	ENSMUSG00000029860
NP_035907	-0.277837	0.165	-1	Insoluble	iTRAQ	zyxin	22793	ENSMUSG00000029860
IPI00124819	-0.0130325	0.800238	-1	Insoluble	SIL	coronin, actin binding protein 1B	23789	ENSMUSG00000024835
NP_035908	0.226632	0.503	1	Insoluble	iTRAQ	coronin, actin binding protein 1B	23789	ENSMUSG00000024835
IPI00124820	0.0668539	1.05612	1	Insoluble	SIL	coronin, actin binding protein 1C	23790	ENSMUSG00000004530
NP_035909	-0.79049	0.000473	-2	Insoluble	iTRAQ	coronin, actin binding protein 1C	23790	ENSMUSG00000004530
IPI00129857	0.194279	0.825138	1	Insoluble	SIL	anterior gradient protein 2 homolog	23795	ENSMUSG00000020581
NP_035917	-0.752548	0.000118	-2	Insoluble	iTRAQ	autocrine motility factor receptor	23802	ENSMUSG00000031751
IPI00130238	0.0751706	1.04098	1	Insoluble	SIL	adenomatosis polyposis coli 2	23805	ENSMUSG00000020135
NP_035924	0.856355	0.0909	2	Insoluble	iTRAQ	bisphosphate 3'-nucleotidase 1	23827	ENSMUSG00000026617
NP_035931	-0.171447	0.448	-1	Insoluble	iTRAQ	craniofacial development protein 1	23837	ENSMUSG00000031954
NP_081461	-0.686682	0.000882	-2	Insoluble	iTRAQ	differentially expressed in FDCP 6	23853	ENSMUSG00000002257
NP_780760	-0.615871	0.000368	-2	Insoluble	iTRAQ	death inducer-obliterator 1	23856	ENSMUSG00000038914
NP_035941	1.44397	1.5e-07	3	Insoluble	iTRAQ	phenylalanyl-tRNA synthetase, beta subunit	23874	ENSMUSG00000026245
NP_035945	-0.593913	0.0186	-2	Insoluble	iTRAQ	FYN binding protein	23880	ENSMUSG00000022148
NP_071294	0.820156	0.00822	2	Insoluble	iTRAQ	general transcription factor II H, polypeptide 2	23894	ENSMUSG00000021639
NP_035956	-0.543911	0.0456	-1	Insoluble	iTRAQ	HCLS1 associated X-1	23897	ENSMUSG00000027944
NP_035958	-0.315482	0.187	-1	Insoluble	iTRAQ	heparan sulfate 2-O-sulfotransferase 1	23908	ENSMUSG00000040151
NP_780301	-0.400662	0.0501	-1	Insoluble	iTRAQ	Rho-related GTP-binding protein RhoF	23912	ENSMUSG00000029449
IPI00128230	-0.0285884	0.772883	-1	Insoluble	SIL	metastasis-associated gene family, member 2	23942	ENSMUSG00000071646
NP_035972	-0.770972	6.77e-08	-2	Insoluble	iTRAQ	metastasis-associated gene family, member 2	23942	ENSMUSG00000071646
IPI00128450	-0.0831935	0.679277	-1	Insoluble	SIL	family with sequence similarity 62 (C2 domain containing), member A	23943	ENSMUSG00000025366
NP_035973	-0.492759	0.00312	-1	Insoluble	iTRAQ	family with sequence similarity 62 (C2 domain containing), member A	23943	ENSMUSG00000025366
NP_035981	0.645449	0.255	2	Insoluble	iTRAQ	5' nucleotidase	23959	ENSMUSG00000032420
IPI00331667	-0.243822	0.434979	-1	Insoluble	SIL	2'-5' oligoadenylate synthetase 1G	23960	ENSMUSG00000066861
IPI00311335	1.51969	0.00114896	3	Insoluble	SIL	3'-phosphoadenosine 5'-phosphosulfate synthase 1	23971	ENSMUSG00000028032
NP_035994	0.235826	0.525	1	Insoluble	iTRAQ	3'-phosphoadenosine 5'-phosphosulfate synthase 2	23972	ENSMUSG00000024899
NP_061346	1.24687	0.000499	2	Insoluble	iTRAQ	phosphatidylethanolamine binding protein 1	23980	ENSMUSG00000032959
IPI00128904	0.350259	0.56356	1	Insoluble	SIL	poly(rC) binding protein 1	23983	ENSMUSG00000051695
NP_035995	0.0356484	0.907	1	Insoluble	iTRAQ	poly(rC) binding protein 1	23983	ENSMUSG00000051695
NP_036001	0.316399	0.0953	1	Insoluble	iTRAQ	protein kinase, interferon inducible double stranded RNA dependent activator	23992	ENSMUSG00000002731
NP_036004	0.622606	0.00406	2	Insoluble	iTRAQ	proteasome (prosome, macropain) 26S subunit, ATPase, 4	23996	ENSMUSG00000030603
NP_036005	1.73031	8.94e-10	3	Insoluble	iTRAQ	proteasome (prosome, macropain) 26S subunit, non-ATPase, 13	23997	ENSMUSG00000025487
IPI00751146	0.16398	0.879448	1	Insoluble	SIL	Twinfilin-2	23999	ENSMUSG00000023277
NP_036006	0.527913	0.0161	1	Insoluble	iTRAQ	Twinfilin-2	23999	ENSMUSG00000023277
IPI00885471	-0.306345	0.355671	-1	Insoluble	SIL	T-cell lymphoma invasion and metastasis 2	24001	ENSMUSG00000023800
NP_036009	-0.0471587	0.855	-1	Insoluble	iTRAQ	IK cytokine	24010	ENSMUSG00000024474
NP_056566	0.155548	0.446	1	Insoluble	iTRAQ	ATP-binding cassette, sub-family E (OABP), member 1	24015	ENSMUSG00000058355
IPI00319121	-0.748928	0.0529247	-2	Insoluble	SIL	secretory carrier membrane protein 2	24044	ENSMUSG00000040188
NP_073724	-0.360412	0.0408	-1	Insoluble	iTRAQ	secretory carrier membrane protein 2	24044	ENSMUSG00000040188
NP_036016	-0.708186	0.00116	-2	Insoluble	iTRAQ	secretory carrier membrane protein 3	24045	ENSMUSG00000028049
IPI00453565	0.979974	0.0436648	2	Insoluble	SIL	SH3-domain binding protein 5 (BTK-associated)	24056	ENSMUSG00000021892
IPI00123870	0.790528	0.113157	2	Insoluble	SIL	structural maintenance of chromosomes 1A	24061	ENSMUSG00000041133
NP_062684	-0.547351	1.5e-06	-1	Insoluble	iTRAQ	structural maintenance of chromosomes 1A	24061	ENSMUSG00000041133
NP_079568	-1.24941	9.14e-05	-2	Insoluble	iTRAQ	synaptojanin 2 binding protein	24071	ENSMUSG00000090935
IPI00131898	-0.523749	0.155403	-1	Insoluble	SIL	toll-like receptor 2	24088	ENSMUSG00000027995
NP_036035	0.0381389	0.858	1	Insoluble	iTRAQ	toll-like receptor 2	24088	ENSMUSG00000027995
NP_036038	-0.0743844	0.855	-1	Insoluble	iTRAQ	ubiquitin like 3	24109	ENSMUSG00000001687
NP_036047	-0.0399265	0.894	-1	Insoluble	iTRAQ	5'-3' exoribonuclease 2	24128	ENSMUSG00000027433
NP_056568	-0.422398	0.241	-1	Insoluble	iTRAQ	zinc finger E-box binding homeobox 2	24136	ENSMUSG00000026872
IPI00136659	0.218674	0.781998	1	Insoluble	SIL	annexin A10	26359	ENSMUSG00000031635
NP_033491	-0.199151	0.0955	-1	Insoluble	iTRAQ	AXL receptor tyrosine kinase	26362	ENSMUSG00000002602
NP_062278	-0.276386	0.424	-1	Insoluble	iTRAQ	centrin 2	26370	ENSMUSG00000031347
NP_079572	0.44843	0.00979	1	Insoluble	iTRAQ	cytosolic iron-sulfur protein assembly protein homolog (S. cerevisiae)	26371	ENSMUSG00000003662
NP_036060	-0.253978	0.205	-1	Insoluble	iTRAQ	chloride channel 7	26373	ENSMUSG00000036636
NP_036063	1.02527	0.328	2	Insoluble	iTRAQ	2-4-dienoyl-Coenzyme A reductase 2, peroxisomal	26378	ENSMUSG00000036775
NP_036067	1.74582	0.000431	3	Insoluble	iTRAQ	glucosamine-6-phosphate deaminase 1	26384	ENSMUSG00000052102
IPI00914132	0.563705	0.286618	1	Insoluble	SIL	glucosamine-6-phosphate deaminase 1	26384	ENSMUSG00000052102
NP_036072	0.0310275	0.926	1	Insoluble	iTRAQ	lysophospholipase 2	26394	ENSMUSG00000028670
NP_032953	0.729317	0.00313	2	Insoluble	iTRAQ	mitogen-activated protein kinase kinase 1	26395	ENSMUSG00000004936
NP_075627	0.819524	0.0272	2	Insoluble	iTRAQ	mitogen-activated protein kinase kinase 2	26396	ENSMUSG00000035027
NP_032954	-0.0269941	0.93	-1	Insoluble	iTRAQ	mitogen-activated protein kinase kinase 3	26397	ENSMUSG00000018932
NP_033183	0.155112	0.148	1	Insoluble	iTRAQ	mitogen-activated protein kinase kinase 4	26398	ENSMUSG00000033352
IPI00816840	-0.470912	0.193635	-1	Insoluble	SIL	mitogen-activated protein kinase kinase 7	26400	ENSMUSG00000002948
NP_036077	0.319937	0.27	1	Insoluble	iTRAQ	mitogen-activated protein kinase kinase kinase 3	26406	ENSMUSG00000020700
IPI00875136	0.927333	0.0578356	2	Insoluble	SIL	mitogen-activated protein kinase kinase kinase 4	26407	ENSMUSG00000014426
NP_032305	0.151992	0.552	1	Insoluble	iTRAQ	mitogen-activated protein kinase kinase kinase kinase 1	26411	ENSMUSG00000037337
NP_033032	-0.213759	0.602	-1	Insoluble	iTRAQ	mitogen-activated protein kinase kinase kinase kinase 2	26412	ENSMUSG00000024948
NP_036082	0.767702	0.0844	2	Insoluble	iTRAQ	mitogen-activated protein kinase 3	26417	ENSMUSG00000063065
IPI00320836	-0.412687	0.243299	-1	Insoluble	SIL	neurobeachin	26422	ENSMUSG00000027799
NP_062808	1.07602	0.084	2	Insoluble	iTRAQ	G protein-coupled receptor kinase-interactor 2	26431	ENSMUSG00000041890
IPI00127406	-0.265319	0.406625	-1	Insoluble	SIL	procollagen-lysine, 2-oxoglutarate 5-dioxygenase 3	26433	ENSMUSG00000004846
NP_036092	-0.794763	8.44e-05	-2	Insoluble	iTRAQ	procollagen-lysine, 2-oxoglutarate 5-dioxygenase 3	26433	ENSMUSG00000004846
NP_036095	0.90958	0.000176	2	Insoluble	iTRAQ	proteasome (prosome, macropain) subunit, alpha type 1	26440	ENSMUSG00000030751
IPI00277001	1.84767	6.3e-05	4	Insoluble	SIL	proteasome (prosome, macropain) subunit, alpha type 4	26441	ENSMUSG00000032301
NP_036096	1.4534	0.000218	3	Insoluble	iTRAQ	proteasome (prosome, macropain) subunit, alpha type 4	26441	ENSMUSG00000032301
NP_036098	1.31048	0.000259	2	Insoluble	iTRAQ	proteasome (prosome, macropain) subunit, alpha type 6	26443	ENSMUSG00000021024
IPI00131406	1.12827	0.018455	2	Insoluble	SIL	proteasome (prosome, macropain) subunit, alpha type 7	26444	ENSMUSG00000027566
NP_036099	1.68156	5.42e-05	3	Insoluble	iTRAQ	proteasome (prosome, macropain) subunit, alpha type 7	26444	ENSMUSG00000027566
NP_036100	0.940921	1.98e-06	2	Insoluble	iTRAQ	proteasome (prosome, macropain) subunit, beta type 2	26445	ENSMUSG00000028837
IPI00133503	-0.368643	0.286388	-1	Insoluble	SIL	ribosomal protein L27a	26451	ENSMUSG00000046364
IPI00626628	-0.264352	0.407876	-1	Insoluble	SIL	ribosomal protein L27a	26451	ENSMUSG00000046364
NP_038739	-0.525459	0.181	-1	Insoluble	iTRAQ	thioredoxin reductase 2	26462	ENSMUSG00000075704
NP_057925	0.0365794	0.927	1	Insoluble	iTRAQ	cullin 3	26554	ENSMUSG00000004364
NP_036119	-0.521456	0.271	-1	Insoluble	iTRAQ	solute carrier family 27 (fatty acid transporter), member 4	26569	ENSMUSG00000059316
NP_036120	0.449633	0.118	1	Insoluble	iTRAQ	solute carrier family 7 (cationic amino acid transporter, y+ system), member 11	26570	ENSMUSG00000027737
NP_036121	0.999258	0.0336	2	Insoluble	iTRAQ	COP9 signalosome complex subunit 3	26572	ENSMUSG00000019373
NP_036122	-0.404566	0.0384	-1	Insoluble	iTRAQ	reticulocalbin 2	26611	ENSMUSG00000032320
NP_038743	1.25683	2.16e-05	2	Insoluble	iTRAQ	COP9 signalosome complex subunit 5	26754	ENSMUSG00000025917
IPI00895996	0.207959	0.800873	1	Insoluble	SIL	Dihydropyrimidinase-like 4	26757	ENSMUSG00000025478
NP_036124	0.277592	0.257	1	Insoluble	iTRAQ	ATP-binding cassette, sub-family D (ALD), member 2	26874	ENSMUSG00000055782
IPI00890921	0.0209474	1.1392	1	Insoluble	SIL	caspase 8 associated protein 2	26885	ENSMUSG00000028282
NP_036131	0.761787	9.87e-05	2	Insoluble	iTRAQ	COP9 signalosome complex subunit 4	26891	ENSMUSG00000035297
NP_036132	0.340758	0.0423	1	Insoluble	iTRAQ	COP9 signalosome complex subunit 6	26893	ENSMUSG00000019494
NP_766562	1.3788	0.00269	3	Insoluble	iTRAQ	COP9 signalosome complex subunit 7b	26895	ENSMUSG00000026240
IPI00831354	0.0385356	1.1075	1	Insoluble	SIL	dysferlin	26903	ENSMUSG00000033788
IPI00851014	0.731655	0.147182	2	Insoluble	SIL	eukaryotic translation initiation factor 2, subunit 3, structural gene X-linked	26905	ENSMUSG00000035150
IPI00378480	0.278212	0.679723	1	Insoluble	SIL	H2A histone family, member Y	26914	ENSMUSG00000015937
NP_036148	-0.494847	0.00375	-1	Insoluble	iTRAQ	centrosomal protein 110	26920	ENSMUSG00000057110
IPI00648884	-0.480504	0.186224	-1	Insoluble	SIL	mitochondrial trans-2-enoyl-CoA reductase	26922	ENSMUSG00000028910
NP_079573	-0.968106	0.00382	-2	Insoluble	iTRAQ	mitochondrial trans-2-enoyl-CoA reductase	26922	ENSMUSG00000028910
IPI00129577	-0.90316	0.0221281	-2	Insoluble	SIL	apoptosis-inducing factor, mitochondrion-associated 1	26926	ENSMUSG00000036932
NP_036149	-0.72845	5.21e-05	-2	Insoluble	iTRAQ	apoptosis-inducing factor, mitochondrion-associated 1	26926	ENSMUSG00000036932
NP_036154	0.114229	0.558	1	Insoluble	iTRAQ	protein phosphatase 2, regulatory subunit B (B56), epsilon isoform	26932	ENSMUSG00000021051
NP_036159	-1.04559	0.00162	-2	Insoluble	iTRAQ	Evolutionarily conserved signaling intermediate in Toll pathway, mitochondrial	26940	ENSMUSG00000066839
NP_036160	-0.336081	0.0858	-1	Insoluble	iTRAQ	solute carrier family 9 (sodium/hydrogen exchanger), member 3 regulator 1	26941	ENSMUSG00000020733
NP_036162	0.126171	0.439	1	Insoluble	iTRAQ	serine incorporator 3	26943	ENSMUSG00000017707
IPI00126072	-2.13168	3.45e-07	-4	Insoluble	SIL	vesicle amine transport protein 1 homolog (T californica)	26949	ENSMUSG00000034993
NP_036167	0.558007	0.00251	1	Insoluble	iTRAQ	vesicle amine transport protein 1 homolog (T californica)	26949	ENSMUSG00000034993
NP_036169	-0.257007	0.28	-1	Insoluble	iTRAQ	ZW10 homolog (Drosophila), centromere/kinetochore protein	26951	ENSMUSG00000032264
IPI00137787	0.346382	0.56956	1	Insoluble	SIL	ribosomal protein L8	26961	ENSMUSG00000003970
NP_036183	0.158967	0.208	1	Insoluble	iTRAQ	ribosomal protein L8	26961	ENSMUSG00000003970
NP_036172	1.65333	0.00344	3	Insoluble	iTRAQ	cullin 1	26965	ENSMUSG00000029686
NP_803412	-0.23191	0.043	-1	Insoluble	iTRAQ	microtubule associated monoxygenase, calponin and LIM domain containing -like 1	27008	ENSMUSG00000033039
NP_061292	0.403875	0.282	1	Insoluble	iTRAQ	N-sulfoglucosamine sulfohydrolase (sulfamidase)	27029	ENSMUSG00000005043
IPI00130095	-0.287214	0.37891	-1	Insoluble	SIL	Ras-GTPase-activating protein SH3-domain binding protein 1	27041	ENSMUSG00000018583
NP_038744	0.516994	0.124	1	Insoluble	iTRAQ	Ras-GTPase-activating protein SH3-domain binding protein 1	27041	ENSMUSG00000018583
NP_036179	-0.336921	0.0139	-1	Insoluble	iTRAQ	nitrilase 1	27045	ENSMUSG00000013997
IPI00134599	0.0328472	1.11777	1	Insoluble	SIL	ribosomal protein S3	27050	ENSMUSG00000030744
NP_036182	0.797602	0.00281	2	Insoluble	iTRAQ	ribosomal protein S3	27050	ENSMUSG00000030744
NP_062761	0.461025	0.0305	1	Insoluble	iTRAQ	SEC23B	27054	ENSMUSG00000027429
NP_036187	-0.0233028	0.954	-1	Insoluble	iTRAQ	interferon regulatory factor 5	27056	ENSMUSG00000029771
IPI00914724	2.00254	1.33e-05	4	Insoluble	SIL	T-cell, immune regulator 1, ATPase, H+ transporting, lysosomal V0 protein A3	27060	ENSMUSG00000001750
IPI00473315	-0.283726	0.383245	-1	Insoluble	SIL	Vacuolar proton-translocating ATPase 100 kDa subunit isoform a3	27060	ENSMUSG00000001750
IPI00828225	0.281017	0.675031	1	Insoluble	SIL	B-cell receptor-associated protein 31	27061	ENSMUSG00000002015
NP_036190	-1.35966	0.000286	-3	Insoluble	iTRAQ	B-cell receptor-associated protein 31	27061	ENSMUSG00000002015
NP_038746	0.560219	0.0358	1	Insoluble	iTRAQ	trafficking protein particle complex 3	27096	ENSMUSG00000028847
IPI00850703	-0.406064	0.249471	-1	Insoluble	SIL	ribosomal protein L7A	27176	ENSMUSG00000062647
NP_038749	0.378475	0.517	1	Insoluble	iTRAQ	ribosomal protein L7A	27176	ENSMUSG00000062647
IPI00663929	0.728468	0.149226	2	Insoluble	SIL	ribosomal protein S11	27207	ENSMUSG00000003429
IPI00762542	-0.00941384	0.806637	-1	Insoluble	SIL	ribosomal protein S11	27207	ENSMUSG00000003429
NP_038753	0.241782	0.448	1	Insoluble	iTRAQ	ribosomal protein S11	27207	ENSMUSG00000003429
NP_038763	-0.361809	0.106	-1	Insoluble	iTRAQ	transformation related protein 53 binding protein 1	27223	ENSMUSG00000043909
NP_038764	-0.558235	0.0115	-1	Insoluble	iTRAQ	transcription elongation factor B (SIII), polypeptide 3	27224	ENSMUSG00000028668
IPI00122652	-2.93232	4.28e-12	-8	Insoluble	SIL	phospholipase A2, group VII (platelet-activating factor acetylhydrolase, plasma)	27226	ENSMUSG00000023913
NP_038765	-0.19455	0.478	-1	Insoluble	iTRAQ	phospholipase A2, group VII (platelet-activating factor acetylhydrolase, plasma)	27226	ENSMUSG00000023913
NP_038767	0.457816	0.287	1	Insoluble	iTRAQ	docking protein 3	27261	ENSMUSG00000035711
NP_038770	-0.261326	0.469	-1	Insoluble	iTRAQ	cysteinyl-tRNA synthetase	27267	ENSMUSG00000010755
IPI00135656	-4.9407	1.05e-30	-31	Insoluble	SIL	nuclear fragile X mental retardation protein interacting protein 1	27275	ENSMUSG00000022009
NP_038775	-0.22245	0.177	-1	Insoluble	iTRAQ	golgi autoantigen, golgin subfamily a, 5	27277	ENSMUSG00000021192
NP_038781	0.20357	0.26	1	Insoluble	iTRAQ	cDNA sequence X99384	27355	ENSMUSG00000020092
NP_038783	0.788155	0.0106	2	Insoluble	iTRAQ	glycogenin	27357	ENSMUSG00000019528
IPI00605077	0.270959	0.691916	1	Insoluble	SIL	ribosomal protein L3	27367	ENSMUSG00000060036
NP_038791	-0.0914793	0.714	-1	Insoluble	iTRAQ	transducin (beta)-like 2	27368	ENSMUSG00000005374
NP_038796	1.17839	0.00632	2	Insoluble	iTRAQ	protein arginine N-methyltransferase 5	27374	ENSMUSG00000023110
NP_038798	0.070567	0.788	1	Insoluble	iTRAQ	solute carrier family 25 (mitochondrial carrier, dicarboxylate transporter), member 10	27376	ENSMUSG00000025792
NP_038799	-0.49762	0.00831	-1	Insoluble	iTRAQ	YME1-like 1 (S. cerevisiae)	27377	ENSMUSG00000026775
NP_038812	1.06374	0.000359	2	Insoluble	iTRAQ	phosphatidylinositol glycan anchor biosynthesis, class N	27392	ENSMUSG00000056536
NP_059100	-0.667341	0.000115	-2	Insoluble	iTRAQ	mitochondrial ribosomal protein L39	27393	ENSMUSG00000022889
NP_079578	-0.969373	0.000964	-2	Insoluble	iTRAQ	mitochondrial ribosomal protein L2	27398	ENSMUSG00000002767
NP_780303	-1.05988	3.39e-05	-2	Insoluble	iTRAQ	pyruvate dehydrogenase complex, component X	27402	ENSMUSG00000010914
NP_038880	0.381104	0.295	1	Insoluble	iTRAQ	ATP-binding cassette, sub-family F (GCN20), member 3	27406	ENSMUSG00000003234
IPI00314726	-0.0142737	0.798046	-1	Insoluble	SIL	alpha-N-acetylglucosaminidase (Sanfilippo disease IIIB)	27419	ENSMUSG00000001751
NP_038820	0.631671	0.0031	2	Insoluble	iTRAQ	alpha-N-acetylglucosaminidase (Sanfilippo disease IIIB)	27419	ENSMUSG00000001751
NP_038824	-0.507442	0.0105	-1	Insoluble	iTRAQ	N-acetylglucosamine-1-phosphodiester alpha-N-acetylglucosaminidase	27426	ENSMUSG00000023143
IPI00845609	0.156647	0.89269	1	Insoluble	SIL	shroom family member 3	27428	ENSMUSG00000029381
NP_291046	-0.478067	0.00529	-1	Insoluble	iTRAQ	Vacuolar-sorting protein SNF8	27681	ENSMUSG00000006058
NP_613050	-0.0705237	0.64	-1	Insoluble	iTRAQ	Maspardin	27965	ENSMUSG00000032388
NP_663595	-0.0164543	0.961	-1	Insoluble	iTRAQ	U3 small nucleolar RNA-interacting protein 2	27966	ENSMUSG00000041506
NP_613051	0.466798	0.196	1	Insoluble	iTRAQ	calcium homeostasis endoplasmic reticulum protein	27967	ENSMUSG00000052488
IPI00229859	0.25466	0.719601	1	Insoluble	SIL	eukaryotic translation initiation factor 3, subunit B	27979	ENSMUSG00000056076
NP_598677	0.6452	0.000417	2	Insoluble	iTRAQ	eukaryotic translation initiation factor 3, subunit B	27979	ENSMUSG00000056076
IPI00112223	0.439252	0.434786	1	Insoluble	SIL	EF hand domain containing 2	27984	ENSMUSG00000040659
NP_080270	0.386352	0.256	1	Insoluble	iTRAQ	EF hand domain containing 2	27984	ENSMUSG00000040659
NP_848716	0.281512	0.589	1	Insoluble	iTRAQ	U3 small nucleolar ribonucleoprotein protein	27993	ENSMUSG00000026127
NP_613053	0.567697	0.184	1	Insoluble	iTRAQ	family with sequence similarity 3, member C	27999	ENSMUSG00000029672
NP_598890	-0.0502362	0.871	-1	Insoluble	iTRAQ	PRP19/PSO4 pre-mRNA processing factor 19 homolog (S. cerevisiae)	28000	ENSMUSG00000024735
NP_080861	0.242388	0.0597	1	Insoluble	iTRAQ	DNA segment, Chr 6, Wayne State University 116, expressed	28006	ENSMUSG00000024104
IPI00886310	-0.345427	0.31106	-1	Insoluble	SIL	WASH complex subunit 2`isoform 2	28006	ENSMUSG00000024104
NP_613055	-0.455334	0.31	-1	Insoluble	iTRAQ	ubiquitin family domain containing 1	28018	ENSMUSG00000030870
NP_613057	-0.446749	0.00778	-1	Insoluble	iTRAQ	G elongation factor, mitochondrial 1	28030	ENSMUSG00000027774
NP_613058	0.417492	0.339	1	Insoluble	iTRAQ	ubiquitin specific peptidase 39	28035	ENSMUSG00000056305
IPI00831552	-0.677974	0.0761773	-2	Insoluble	SIL	La ribonucleoprotein domain family, member 7	28036	ENSMUSG00000027968
NP_613059	-0.104999	0.292	-1	Insoluble	iTRAQ	La ribonucleoprotein domain family, member 7	28036	ENSMUSG00000027968
NP_613060	0.0417907	0.879	1	Insoluble	iTRAQ	DNA segment, Chr 6, Wayne State University 163, expressed	28040	ENSMUSG00000030347
NP_663328	1.08268	0.00227	2	Insoluble	iTRAQ	Yip1 domain family, member 3	28064	ENSMUSG00000071074
IPI00118986	-0.242911	0.436206	-1	Insoluble	SIL	ATP synthase, H+ transporting, mitochondrial F1 complex, O subunit	28080	ENSMUSG00000022956
NP_081052	-0.254035	0.831	-1	Insoluble	iTRAQ	vacuolar protein sorting 25	28084	ENSMUSG00000078656
NP_663397	0.0669097	0.677	1	Insoluble	iTRAQ	DNA segment, Chr 10, Wayne State University 52, expressed	28088	ENSMUSG00000001783
IPI00131954	-0.113869	0.628681	-1	Insoluble	SIL	DNA segment, Chr 17, Wayne State University 104, expressed	28106	ENSMUSG00000019579
NP_543027	-0.240601	0.637	-1	Insoluble	iTRAQ	DNA segment, Chr 17, Wayne State University 104, expressed	28106	ENSMUSG00000019579
IPI00850580	-0.199669	0.496662	-1	Insoluble	SIL	NOL1/NOP2/Sun domain family member 2	28114	ENSMUSG00000021595
NP_663329	0.414278	0.016	1	Insoluble	iTRAQ	NOL1/NOP2/Sun domain family member 2	28114	ENSMUSG00000021595
NP_613065	-0.272337	0.108	-1	Insoluble	iTRAQ	translocase of outer mitochondrial membrane 70 homolog A (yeast)	28185	ENSMUSG00000022752
NP_848721	0.185095	0.0318	1	Insoluble	iTRAQ	receptor accessory protein 3	28193	ENSMUSG00000019873
NP_001033027	0.453401	0.279	1	Insoluble	iTRAQ	dehydrogenase/reductase (SDR family) member 4	28200	ENSMUSG00000022210
IPI00462903	0.637329	0.217241	2	Insoluble	SIL	dehydrogenase/reductase (SDR family) member 4	28200	ENSMUSG00000022210
IPI00133284	-0.0269958	0.775672	-1	Insoluble	SIL	es1 protein	28295	ENSMUSG00000053329
NP_038888	0.481242	0.101	1	Insoluble	iTRAQ	LIM domains containing 1	29806	ENSMUSG00000025239
NP_038891	0.185282	0.76	1	Insoluble	iTRAQ	BCL2-associated athanogene 3	29810	ENSMUSG00000030847
IPI00467447	0.220949	0.778006	1	Insoluble	SIL	IQ motif containing GTPase activating protein 1	29875	ENSMUSG00000030536
NP_057930	0.433613	0.000111	1	Insoluble	iTRAQ	IQ motif containing GTPase activating protein 1	29875	ENSMUSG00000030536
NP_038913	1.15523	4.64e-07	2	Insoluble	iTRAQ	chloride intracellular channel 4 (mitochondrial)	29876	ENSMUSG00000037242
NP_038923	0.471877	0.367	1	Insoluble	iTRAQ	translocase of inner mitochondrial membrane 10 homolog (yeast)	30055	ENSMUSG00000020219
IPI00134484	0.310069	0.627198	1	Insoluble	SIL	translocase of inner mitochondrial membrane 13 homolog (yeast)	30055	ENSMUSG00000020219
IPI00132169	0.464531	0.401567	1	Insoluble	SIL	translocase of inner mitochondrial membrane 8 homolog b (yeast)	30057	ENSMUSG00000039016
NP_038925	-0.761387	0.013	-2	Insoluble	iTRAQ	translocase of inner mitochondrial membrane 8 homolog b (yeast)	30057	ENSMUSG00000039016
NP_038927	-1.01748	0.000306	-2	Insoluble	iTRAQ	translocase of inner mitochondrial membrane 10 homolog (yeast)	30059	ENSMUSG00000027076
NP_038930	1.34397	0.0303	3	Insoluble	iTRAQ	FK506 binding protein 3	30795	ENSMUSG00000020949
NP_705775	0.40847	0.119	1	Insoluble	iTRAQ	Guanine nucleotide-binding protein-like 3	30877	ENSMUSG00000042354
IPI00315550	0.0368206	1.1106	1	Insoluble	SIL	glutaredoxin 3	30926	ENSMUSG00000031068
NP_075629	1.12235	4.63e-06	2	Insoluble	iTRAQ	glutaredoxin 3	30926	ENSMUSG00000031068
NP_659133	0.221479	0.726	1	Insoluble	iTRAQ	torsin family 1, member A (torsin A)	30931	ENSMUSG00000026849
IPI00876233	0.0926687	1.00907	1	Insoluble	SIL	torsin family 1, member B	30934	ENSMUSG00000026848
NP_598434	0.497869	0.453	1	Insoluble	iTRAQ	torsin family 1, member B	30934	ENSMUSG00000026848
IPI00460669	-0.883715	0.0248515	-2	Insoluble	SIL	torsin family 3, member A	30935	ENSMUSG00000060519
NP_075630	-1.39409	0.000861	-3	Insoluble	iTRAQ	torsin family 3, member A	30935	ENSMUSG00000060519
IPI00331006	1.11073	0.0205452	2	Insoluble	SIL	ubiquitin specific peptidase 25	30940	ENSMUSG00000022867
NP_038954	-0.314133	0.29	-1	Insoluble	iTRAQ	chromobox homolog 8 (Drosophila Pc class)	30951	ENSMUSG00000025578
NP_038961	-0.863042	8.77e-07	-2	Insoluble	iTRAQ	vesicle-associated membrane protein, associated protein A	30960	ENSMUSG00000024091
NP_073144	0.967235	6.94e-05	2	Insoluble	iTRAQ	thimet oligopeptidase 1	50492	ENSMUSG00000004929
IPI00776252	0.475569	0.387553	1	Insoluble	SIL	thioredoxin reductase 1	50493	ENSMUSG00000020250
IPI00652428	0.49876	0.359098	1	Insoluble	SIL	heat shock protein 14	50497	ENSMUSG00000051396
NP_056580	0.117631	0.744	1	Insoluble	iTRAQ	heat shock protein 14	50497	ENSMUSG00000051396
NP_056589	-0.250928	0.314	-1	Insoluble	iTRAQ	ERO1-like (S. cerevisiae)	50527	ENSMUSG00000021831
IPI00330688	0.675621	0.186352	2	Insoluble	SIL	mitchondrial ribosomal protein S7	50529	ENSMUSG00000046756
NP_079581	-0.123018	0.787	-1	Insoluble	iTRAQ	mitchondrial ribosomal protein S7	50529	ENSMUSG00000046756
IPI00223713	-0.78186	0.0443434	-2	Insoluble	SIL	histone cluster 1, H1c	50708	ENSMUSG00000036181
NP_056601	-1.37495	0.000595	-3	Insoluble	iTRAQ	histone cluster 1, H1c	50708	ENSMUSG00000036181
IPI00223714	-0.0187295	0.790189	-1	Insoluble	SIL	histone cluster 1, H1e	50709	ENSMUSG00000051627
NP_056602	-0.687508	0.139	-2	Insoluble	iTRAQ	histone cluster 1, H1e	50709	ENSMUSG00000051627
NP_056619	-0.561199	0.0605	-1	Insoluble	iTRAQ	ATPase, class VI, type 11A	50770	ENSMUSG00000031441
NP_056620	-0.311	0.397	-1	Insoluble	iTRAQ	ATPase, class II, type 9B	50771	ENSMUSG00000024566
NP_056622	0.991696	0.0227	2	Insoluble	iTRAQ	5',3'-nucleotidase, cytosolic	50773	ENSMUSG00000020736
NP_056631	-0.220914	0.135	-1	Insoluble	iTRAQ	LSM4 homolog, U6 small nuclear RNA associated (S. cerevisiae)	50783	ENSMUSG00000031848
IPI00131701	0.089528	1.0148	1	Insoluble	SIL	acyl-CoA synthetase long-chain family member 4	50790	ENSMUSG00000031278
IPI00115097	0.0491311	1.08831	1	Insoluble	SIL	coatomer protein complex, subunit beta 2 (beta prime)	50797	ENSMUSG00000032458
NP_056642	0.744294	0.000358	2	Insoluble	iTRAQ	coatomer protein complex, subunit beta 2 (beta prime)	50797	ENSMUSG00000032458
IPI00135651	-0.541963	0.143646	-1	Insoluble	SIL	solute carrier family 25 (mitochondrial carrier, adenine nucleotide translocator), member 13	50799	ENSMUSG00000015112
IPI00828269	-0.333761	0.323971	-1	Insoluble	SIL	Calpain-15 Isoform 2	50817	ENSMUSG00000037326
IPI00420580	0.973742	0.0451722	2	Insoluble	SIL	spastin	50850	ENSMUSG00000024068
NP_058659	0.397185	0.0291	1	Insoluble	iTRAQ	tropomodulin 3	50875	ENSMUSG00000058587
NP_057926	0.540019	0.00131	1	Insoluble	iTRAQ	selenocysteine lyase	50880	ENSMUSG00000026307
NP_057912	-0.307339	0.0806	-1	Insoluble	iTRAQ	prolactin regulatory element binding	50907	ENSMUSG00000045302
NP_062266	0.550466	0.000666	1	Insoluble	iTRAQ	exosome component 9	50911	ENSMUSG00000027714
NP_057908	0.00306158	0.991	1	Insoluble	iTRAQ	exosome component 10	50912	ENSMUSG00000017264
IPI00409458	1.03886	0.0314039	2	Insoluble	SIL	galactosamine (N-acetyl)-6-sulfate sulfatase	50917	ENSMUSG00000015027
NP_057931	0.0665217	0.811	1	Insoluble	iTRAQ	galactosamine (N-acetyl)-6-sulfate sulfatase	50917	ENSMUSG00000015027
IPI00129417	1.69734	0.000254755	3	Insoluble	SIL	heterogeneous nuclear ribonucleoprotein D-like	50926	ENSMUSG00000029328
NP_057899	0.0451137	0.958	1	Insoluble	iTRAQ	heterogeneous nuclear ribonucleoprotein D-like	50926	ENSMUSG00000029328
NP_057932	0.634989	0.108	2	Insoluble	iTRAQ	ubiquitin carboxyl-terminal esterase L3 (ubiquitin thiolesterase)	50933	ENSMUSG00000022111
NP_057891	1.23618	9.53e-05	2	Insoluble	iTRAQ	ubiquitin like modifier activating enzyme 2	50995	ENSMUSG00000052997
NP_058552	-0.271077	0.0312	-1	Insoluble	iTRAQ	cleavage and polyadenylation specific factor 2	51786	ENSMUSG00000041781
IPI00651852	0.582133	0.267991	1	Insoluble	SIL	H2A histone family, member Z	51788	ENSMUSG00000037894
NP_058038	0.232865	0.679	1	Insoluble	iTRAQ	regulator of G-protein signaling 14	51791	ENSMUSG00000052087
IPI00310091	0.398409	0.491673	1	Insoluble	SIL	protein phosphatase 2 (formerly 2A), regulatory subunit A (PR 65), alpha isoform	51792	ENSMUSG00000007564
NP_058587	0.519907	0.000589	1	Insoluble	iTRAQ	protein phosphatase 2 (formerly 2A), regulatory subunit A (PR 65), alpha isoform	51792	ENSMUSG00000007564
NP_058028	0.224522	0.129	1	Insoluble	iTRAQ	cytidine 5'-triphosphate synthase	51797	ENSMUSG00000028633
NP_058052	-0.212361	0.157	-1	Insoluble	iTRAQ	enoyl coenzyme A hydratase 1, peroxisomal	51798	ENSMUSG00000053898
IPI00458583	-0.0955515	0.658703	-1	Insoluble	SIL	heterogeneous nuclear ribonucleoprotein U	51810	ENSMUSG00000039630
NP_058085	-0.347675	0.0408	-1	Insoluble	iTRAQ	heterogeneous nuclear ribonucleoprotein U	51810	ENSMUSG00000039630
NP_780447	-0.389153	0.115	-1	Insoluble	iTRAQ	Telomere-associated protein RIF1	51869	ENSMUSG00000036202
NP_476513	-0.100382	0.585	-1	Insoluble	iTRAQ	far upstream element (FUSE) binding protein 1	51886	ENSMUSG00000028034
NP_945175	-0.701402	0.000569	-2	Insoluble	iTRAQ	Hematological and neurological expressed 1-like protein	52009	ENSMUSG00000024165
IPI00317488	-0.0862107	0.674231	-1	Insoluble	SIL	heparan-alpha-glucosaminide N-acetyltransferase	52120	ENSMUSG00000037260
NP_081068	-0.178716	0.43	-1	Insoluble	iTRAQ	1-acylglycerol-3-phosphate O-acyltransferase 5 (lysophosphatidic acid acyltransferase, epsilon)	52123	ENSMUSG00000031467
NP_766350	-0.370278	0.0758	-1	Insoluble	iTRAQ	RNA binding motif protein 34	52202	ENSMUSG00000033931
IPI00127493	-0.242794	0.436363	-1	Insoluble	SIL	anaphase promoting complex subunit 4	52206	ENSMUSG00000029176
NP_080836	0.0132626	0.977	1	Insoluble	iTRAQ	cell division cycle associated 8	52276	ENSMUSG00000028873
NP_001009818	-0.447266	0.175	-1	Insoluble	iTRAQ	septin 11	52398	ENSMUSG00000058013
NP_080092	0.377439	0.152	1	Insoluble	iTRAQ	Tax1 (human T-cell leukemia virus type I) binding protein 1	52440	ENSMUSG00000004535
NP_942128	0.156172	0.852	1	Insoluble	iTRAQ	mitochondrial ribosomal protein L48	52443	ENSMUSG00000030706
NP_080894	-1.15468	0.00261	-2	Insoluble	iTRAQ	coiled-coil domain containing 56	52469	ENSMUSG00000017188
NP_080814	-2.65208	0.0239	-6	Insoluble	iTRAQ	DEAD (Asp-Glu-Ala-Asp) box polypeptide 56	52513	ENSMUSG00000004393
IPI00653158	-0.22317	0.463264	-1	Insoluble	SIL	acetyl-Coenzyme A acyltransferase 2 (mitochondrial 3-oxoacyl-Coenzyme A thiolase)	52538	ENSMUSG00000036880
NP_803421	-0.185118	0.305	-1	Insoluble	iTRAQ	acetyl-Coenzyme A acyltransferase 2 (mitochondrial 3-oxoacyl-Coenzyme A thiolase)	52538	ENSMUSG00000036880
NP_078775	0.720584	0.0886	2	Insoluble	iTRAQ	small glutamine-rich tetratricopeptide repeat (TPR)-containing, alpha	52551	ENSMUSG00000004937
IPI00284482	0.0127377	1.15392	1	Insoluble	SIL	coiled-coil domain containing 69	52570	ENSMUSG00000049588
NP_083368	-0.737653	0.0187	-2	Insoluble	iTRAQ	Mitochondrial ribonuclease P protein 1	52575	ENSMUSG00000044763
IPI00331549	-0.146157	0.57725	-1	Insoluble	SIL	dehydrogenase/reductase (SDR family) member 1	52585	ENSMUSG00000002332
NP_081095	-0.594961	1.34e-06	-2	Insoluble	iTRAQ	dehydrogenase/reductase (SDR family) member 1	52585	ENSMUSG00000002332
NP_666040	-0.371917	0.538	-1	Insoluble	iTRAQ	tetraspanin 14	52588	ENSMUSG00000037824
NP_075664	0.271342	0.0811	1	Insoluble	iTRAQ	nitrilase family, member 2	52633	ENSMUSG00000022751
IPI00266942	0.531618	0.321095	1	Insoluble	SIL	family with sequence similarity 62 (C2 domain containing), member B	52635	ENSMUSG00000021171
NP_083007	-0.270733	0.129	-1	Insoluble	iTRAQ	family with sequence similarity 62 (C2 domain containing), member B	52635	ENSMUSG00000021171
NP_598768	-0.873986	0.00178	-2	Insoluble	iTRAQ	CDGSH iron sulfur domain 1	52637	ENSMUSG00000037710
NP_080299	0.218784	0.522	1	Insoluble	iTRAQ	NudC domain containing 2	52653	ENSMUSG00000020328
NP_082538	-0.196301	0.831	-1	Insoluble	iTRAQ	SET domain containing 3	52690	ENSMUSG00000056770
NP_080835	1.28892	0.0443	2	Insoluble	iTRAQ	thioredoxin domain containing 17	52700	ENSMUSG00000020803
NP_848725	0.0594301	0.776	1	Insoluble	iTRAQ	KRR1, small subunit (SSU) processome component, homolog (yeast)	52705	ENSMUSG00000063334
IPI00338989	0.096656	1.0018	1	Insoluble	SIL	Testis-specific Y-encoded-like protein 2	52808	ENSMUSG00000041096
NP_083424	-1.24019	0.000817	-2	Insoluble	iTRAQ	thioredoxin-related transmembrane protein 4	52837	ENSMUSG00000034723
IPI00162949	-0.305278	0.356942	-1	Insoluble	SIL	CDP-diacylglycerol--inositol 3-phosphatidyltransferase (phosphatidylinositol synthase)	52858	ENSMUSG00000030682
NP_058016	0.486029	0.0422	1	Insoluble	iTRAQ	NEDD8 ultimate buster 1	53312	ENSMUSG00000028954
NP_058064	-0.512364	0.172	-1	Insoluble	iTRAQ	Pleiotropic regulator 1	53317	ENSMUSG00000027998
IPI00652397	0.118434	0.962087	1	Insoluble	SIL	nuclear RNA export factor 1 homolog (S. cerevisiae)	53319	ENSMUSG00000010097
NP_058093	-0.428515	0.19	-1	Insoluble	iTRAQ	nuclear RNA export factor 1 homolog (S. cerevisiae)	53319	ENSMUSG00000010097
IPI00309704	-0.267713	0.403536	-1	Insoluble	SIL	nucleobindin 2	53322	ENSMUSG00000030659
NP_058066	0.906554	9.53e-05	2	Insoluble	iTRAQ	Ubiquitin conjugating enzyme E2 K	53323	ENSMUSG00000029203
NP_058063	-0.486849	0.0787	-1	Insoluble	iTRAQ	progesterone receptor membrane component 1	53328	ENSMUSG00000006373
IPI00329953	-0.186522	0.515891	-1	Insoluble	SIL	syntaxin 7	53331	ENSMUSG00000019998
NP_058077	-0.59305	0.0232	-2	Insoluble	iTRAQ	syntaxin 7	53331	ENSMUSG00000019998
NP_058090	1.9922	8.2e-05	4	Insoluble	iTRAQ	golgi SNAP receptor complex member 1	53334	ENSMUSG00000010392
NP_058572	1.31631	0.000293	2	Insoluble	iTRAQ	eukaryotic translation initiation factor 3, subunit G	53356	ENSMUSG00000070319
IPI00874889	-0.618595	0.101515	-2	Insoluble	SIL	metaxin 2	53375	ENSMUSG00000027099
NP_058084	-0.332862	0.421	-1	Insoluble	iTRAQ	metaxin 2	53375	ENSMUSG00000027099
IPI00828488	-0.173756	0.534925	-1	Insoluble	SIL	heterogeneous nuclear ribonucleoprotein A2/B1	53379	ENSMUSG00000004980
IPI00116254	0.909248	0.0635116	2	Insoluble	SIL	peroxiredoxin 4	53381	ENSMUSG00000025289
NP_058044	-0.313429	0.331	-1	Insoluble	iTRAQ	peroxiredoxin 4	53381	ENSMUSG00000025289
NP_058072	0.842234	0.00271	2	Insoluble	iTRAQ	thioredoxin-like 1	53382	ENSMUSG00000024583
NP_058562	1.4093	0.00817	3	Insoluble	iTRAQ	serine/threonine kinase 39, STE20/SPS1 homolog (yeast)	53416	ENSMUSG00000027030
IPI00226882	-0.457856	0.204066	-1	Insoluble	SIL	Sec61 alpha 1 subunit (S. cerevisiae)	53421	ENSMUSG00000030082
NP_058602	-0.557265	0.0594	-1	Insoluble	iTRAQ	Sec61 alpha 1 subunit (S. cerevisiae)	53421	ENSMUSG00000030082
NP_058593	-0.723619	0.00714	-2	Insoluble	iTRAQ	translocase of inner mitochondrial membrane 23 homolog (yeast)	53600	ENSMUSG00000013701
IPI00230449	0.632802	0.221123	2	Insoluble	SIL	hippocalcin-like 1	53602	ENSMUSG00000071379
NP_057886	0.480318	0.198	1	Insoluble	iTRAQ	hippocalcin-like 1	53602	ENSMUSG00000071379
IPI00123199	0.383616	0.513222	1	Insoluble	SIL	nucleosome assembly protein 1-like 1	53605	ENSMUSG00000058799
IPI00131244	-0.395843	0.259207	-1	Insoluble	SIL	Isoform 3 of Splicing factor, arginine/serine-rich 16	53609	ENSMUSG00000061028
IPI00320016	-0.232904	0.449806	-1	Insoluble	SIL	non-POU-domain-containing, octamer binding protein	53610	ENSMUSG00000031311
IPI00471251	-0.409547	0.246212	-1	Insoluble	SIL	non-POU-domain-containing, octamer binding protein	53610	ENSMUSG00000031311
NP_075633	-0.568953	0.0116	-1	Insoluble	iTRAQ	non-POU-domain-containing, octamer binding protein	53610	ENSMUSG00000031311
NP_058080	-0.943476	0.00518	-2	Insoluble	iTRAQ	vesicle transport through interaction with t-SNAREs 1B homolog	53612	ENSMUSG00000021124
IPI00380722	-0.326215	0.332508	-1	Insoluble	SIL	HLA-B associated transcript 2	53761	ENSMUSG00000024393
NP_062667	0.266124	0.267	1	Insoluble	iTRAQ	HLA-B-associated transcript 1A	53817	ENSMUSG00000019432
IPI00652895	0.293309	0.654619	1	Insoluble	SIL	DEAD (Asp-Glu-Ala-Asp) box polypeptide 39B	53817	ENSMUSG00000019432
IPI00467599	-0.0941551	0.661015	-1	Insoluble	SIL	septin 9	53860	ENSMUSG00000059248
NP_058622	0.692818	0.00013	2	Insoluble	iTRAQ	U4/U6.U5 tri-snRNP-associated protein 3	53890	ENSMUSG00000018974
NP_058614	0.820445	0.000431	2	Insoluble	iTRAQ	nudix (nucleoside diphosphate linked moiety X)-type motif 5	53893	ENSMUSG00000025817
IPI00133270	-0.731187	0.058096	-2	Insoluble	SIL	ATP-dependent Clp protease proteolytic subunit, mitochondrial	53895	ENSMUSG00000002660
NP_059089	-1.93929	0.000118	-4	Insoluble	iTRAQ	ATP-dependent Clp protease proteolytic subunit, mitochondrial	53895	ENSMUSG00000002660
NP_766081	-0.112335	0.643	-1	Insoluble	iTRAQ	diaphanous homolog 2 (Drosophila)	54004	ENSMUSG00000034480
IPI00137736	1.11033	0.0205953	2	Insoluble	SIL	ribosomal protein S28	54127	ENSMUSG00000067288
NP_058540	-0.50322	0.0213	-1	Insoluble	iTRAQ	ribosomal protein S28	54127	ENSMUSG00000067288
NP_058577	1.32632	0.000909	3	Insoluble	iTRAQ	phosphomannomutase 2	54128	ENSMUSG00000022711
NP_058556	1.66494	0.000216	3	Insoluble	iTRAQ	Alpha-centractin	54130	ENSMUSG00000025228
NP_058557	0.1701	0.576	1	Insoluble	iTRAQ	PDZ and LIM domain 1 (elfin)	54132	ENSMUSG00000055044
NP_058539	1.06671	0.278	2	Insoluble	iTRAQ	ataxin 10	54138	ENSMUSG00000016541
IPI00758379	0.935547	0.0554007	2	Insoluble	SIL	coatomer protein complex, subunit gamma 2	54160	ENSMUSG00000025607
NP_059506	0.93209	0.00182	2	Insoluble	iTRAQ	coatomer protein complex, subunit gamma 2	54160	ENSMUSG00000025607
NP_059505	1.01099	6.04e-06	2	Insoluble	iTRAQ	coatomer protein complex, subunit gamma	54161	ENSMUSG00000030058
NP_059503	0.514126	0.317	1	Insoluble	iTRAQ	Ras-related GTP binding C	54170	ENSMUSG00000028646
NP_848671	-0.615391	0.0183	-2	Insoluble	iTRAQ	cleavage and polyadenylation specific factor 4	54188	ENSMUSG00000029625
NP_062275	-0.187918	0.161	-1	Insoluble	iTRAQ	poly(A) binding protein, nuclear 1	54196	ENSMUSG00000022194
NP_059500	0.723578	0.0166	2	Insoluble	iTRAQ	sorting nexin 3	54198	ENSMUSG00000019804
IPI00123519	-0.529706	0.15148	-1	Insoluble	SIL	ADP-ribosylation factor-like 6 interacting protein 1	54208	ENSMUSG00000030654
NP_061218	0.0339599	0.797	1	Insoluble	iTRAQ	golgi autoantigen, golgin subfamily a, 4	54214	ENSMUSG00000038708
IPI00113713	-0.149884	0.571444	-1	Insoluble	SIL	ribosomal protein L36	54217	ENSMUSG00000057863
IPI00474487	-0.446876	0.213152	-1	Insoluble	SIL	ribosomal protein L36	54217	ENSMUSG00000057863
IPI00124382	1.56036	0.000825092	3	Insoluble	SIL	elongation of very long chain fatty acids (FEN1/Elo2, SUR4/Elo3, yeast)-like 1	54325	ENSMUSG00000006390
NP_061243	0.909648	0.00801	2	Insoluble	iTRAQ	src family associated phosphoprotein 2	54353	ENSMUSG00000059182
[truncated: 5,521 more rows]

## Sheet: B
Fraction	KO Class	KO Subclass	KEGG Pathway	Pathway Term	Count	%	PValue	List Total	Pop Hits	Fold Enrichment	Gene Symbols
Insoluble	Cellular Processes	Transport and catabolism	mmu04142	Lysosome	25	3.07125	2.55514e-07	473	122	3.34454	TCIRG1, ARSB, NAGLU, CTSZ, GM2A, AP1G1, LGMN, HEXA, GUSB, PPT1, NAPSA, CLTC, M6PR, MANBA, GLB1, ATP6V0C, NPC1, CD68, NPC2, NAGA, GALNS, AP3D1, CTSH, ATP6V0A2, AP3B1
Insoluble	Cellular Processes	Transport and catabolism	mmu04144	Endocytosis	33	4.05405	0.000370644	473	278	1.93743	VPS29, SNX6, SNX5, TSG101, AP2S1, CAPZA2, STAM2, CYTH4, SNX2, SNX1, ARF6, ARF5, SNX3, ARPC5, ARFGEF2, CLTC, CAPZB, ARFGEF1, ARPC3, GIT2, RAB11B, VPS35, STAM, EHD1, HSPA8, KIF5B, VTA1, MET, A230046K03RIK, AP2A1, RAB35, ACAP1, SH3GL1
Soluble	Cellular Processes	Cell motility	mmu04810	Regulation of actin cytoskeleton	8	4.10256	0.0287802	108	214	2.6722	SOS1, ARHGEF6, SCIN, CFL1, NCKAP1L, ARPC4, MYL12A, VCL
Insoluble	Cellular Processes	Cell growth and death	mmu04114	Oocyte meiosis	13	1.59705	0.0357528	473	110	1.92889	PPP1CA, RPS6KA3, YWHAH, MAP2K1, PPP2CA, MAPK3, YWHAB, YWHAQ, PRKACA, PPP3CA, SKP1A, YWHAE, CUL1
Insoluble	Environmental Information Processing	Signal transduction	mmu04370	VEGF signaling pathway	9	1.10565	0.0285987	473	60	2.4482	PLA2G4A, MAP2K1, PIK3CB, MAP2K2, MAPK3, MAPKAPK3, MAPKAPK2, PPP3CA, PIK3R1
Insoluble	Genetic Information Processing	Folding, sorting and degradation	mmu03050	Proteasome	29	3.56265	1.9355e-23	473	45	10.5182	PSMB10, PSMA7, PSMB4, PSMB1, PSMD1, PSMB2, PSMD2, PSMD3, PSMD6, PSMD8, PSMB8, PSMB9, PSMA2, PSMA1, PSMD14, PSMC6, PSMD13, PSMC5, PSMA6, PSMC4, PSME1, PSMD12, PSMD11, PSMC2, PSMA4, PSMC1, PSMA3, PSME3, PSME4
Soluble	Genetic Information Processing	Translation	mmu03010	Ribosome	18	9.23077	9.61853e-12	108	145	8.87356	RPSA, RPL36A, RPL19, RPS15A, RPL27, RPS3A1, RPL29, RPS25, RPL30, RPS18, RPL18A, RPL31, RPL21, RPS12, RPL12, RPS20, RPS21, RPS23
Insoluble	Genetic Information Processing	Folding, sorting and degradation	mmu04141	Protein processing in endoplasmic reticulum	25	3.07125	7.8955e-05	473	168	2.42877	HSP90AB1, RAD23B, SEC31A, SKP1A, UBQLN2, HSPH1, UBE2D3, ERO1LB, STT3A, SAR1B, DDOST, TRAM1, SAR1A, CUL1, HSPA8, HSP90AA1, NSFL1C, UBE4B, CAPN2, HSPBP1, SEC61B, TXNDC5, HSPA4L, SEC13, EIF2AK2
Insoluble	Genetic Information Processing	Translation	mmu00970	Aminoacyl-tRNA biosynthesis	12	1.4742	0.00199195	473	66	2.96752	IARS, YARS, SARS, RARS, AARS, HARS, SEPSECS, FARSB, GARS, LARS, EPRS, QARS
Insoluble	Genetic Information Processing	Translation	mmu03013	RNA transport	20	2.457	0.00763562	473	170	1.92016	NCBP2, EEF1A1, XPO1, EIF2S3X, ELAC2, STRAP, TRNT1, EIF3C, EIF4G3, EIF3B, EIF4E, EIF3G, NUP62, EIF3H, PRMT5, SEC13, NUP54, PABPC1, EIF2B2, KPNB1
Insoluble	Genetic Information Processing	Transcription	mmu03040	Spliceosome	15	1.84275	0.0321787	473	133	1.84075	NCBP2, SNRPA1, CRNKL1, LSM6, TRA2B, SNRPD2, SF3A2, DDX5, CTNNBL1, SRSF2, SRSF7, SNRNP70, SNRPE, HSPA8, RBM17
Insoluble	Human Diseases	Infectious diseases	mmu05169	Epstein-Barr virus infection	31	3.80835	1.64056e-05	473	215	2.35331	XPO1, PTMA, CSNK2A1, CD44, PSMD1, PSMD2, PSMD3, PRKACA, PSMD6, PIK3R1, HSPA8, PSMD8, PIK3CB, CSNK2B, YWHAB, YWHAE, TRADD, DDX58, PSMD14, PSMC6, PSMC5, YWHAH, PSMD13, PSMC4, PSMD12, PSMD11, RIPK1, PSMC2, PSMC1, YWHAQ, EIF2AK2
Insoluble	Human Diseases	Cancer	mmu05230	Central carbon metabolism in cancer	11	1.35135	0.00508898	473	64	2.80523	PKM, PFKL, MAP2K1, PIK3CB, MAP2K2, HK3, G6PDX, MAPK3, MET, PGAM1, PIK3R1
Insoluble	Human Diseases	Cancer	mmu05211	Renal cell carcinoma	11	1.35135	0.00707615	473	67	2.67963	CUL2, PAK2, MAP2K1, PIK3CB, MAP2K2, SOS1, MAPK3, MET, TCEB2, RAP1B, PIK3R1
Insoluble	Human Diseases	Infectious diseases	mmu05134	Legionellosis	10	1.2285	0.00719395	473	57	2.8634	EEF1A1, CASP3, MYD88, CASP7, PYCARD, SAR1B, CASP1, SAR1A, HSPA8, CD14
Insoluble	Human Diseases	Neurodegenerative diseases	mmu05020	Prion diseases	6	0.737101	0.0429156	473	32	3.06025	MAP2K1, MAP2K2, MAPK3, PRKACA, STIP1, SOD1
Insoluble	Human Diseases	Infectious diseases	mmu05132	Salmonella infection	10	1.2285	0.047486	473	78	2.09248	PFN1, MYD88, ARPC3, ROCK2, MAPK3, PYCARD, PKN1, ARPC5, CASP1, CD14
Insoluble	Metabolism	Carbohydrate Metabolism ●	mmu00520	Amino sugar and nucleotide sugar metabolism	16	1.9656	1.14195e-07	473	49	5.32942	GNPDA1, GNPDA2, GMDS, HEXA, NPL, UAP1L1, GPI1, PMM2, PGM2, NANS, MPI, HK3, PGM1, GMPPA, GALE, UGP2
Insoluble	Metabolism	Carbohydrate Metabolism ●	mmu00030	Pentose phosphate pathway	12	1.4742	7.50259e-07	473	30	6.52854	ALDOART1, PGM2, RPE, PGLS, TALDO1, PFKL, PGD, G6PDX, PGM1, DERA, TKT, GPI1
Insoluble	Metabolism	Amino Acid Metabolism ●	mmu01230	Biosynthesis of amino acids	17	2.08845	1.4922e-05	473	78	3.55722	ALDOART1, TALDO1, ACY1, PFKL, MAT2A, ACO1, PGAM1, TKT, ASL, PKM, ARG1, RPE, TPI1, GOT1, PGK1, GAPDH, ENO1
Insoluble	Metabolism	Nucleotide Metabolism ●	mmu00230	Purine metabolism	27	3.31695	2.98484e-05	473	179	2.46188	GDA, GMPR2, HPRT, DCK, PNP, PFAS, PKM, PDE6D, ATIC, NT5C3, PAPSS1, NT5E, PRUNE1, NT5C, ADSSL1, NUDT5, AMPD2, GMPS, AMPD3, APRT, PGM2, ITPA, NME1, ADK, PGM1, ADSL, PAICS
Insoluble	Metabolism	Carbohydrate Metabolism ●	mmu01200	Carbon metabolism	20	2.457	6.87172e-05	473	116	2.81403	ALDOART1, TALDO1, PFKL, ACO1, G6PDX, PGD, PGAM1, TKT, GPI1, PKM, PGP, TPI1, PGLS, RPE, GOT1, HK3, PGK1, GAPDH, ENO1, MDH1
Insoluble	Metabolism	Carbohydrate Metabolism ●	mmu00010	Glycolysis / Gluconeogenesis	14	1.7199	0.000145599	473	66	3.46211	ALDOART1, PFKL, PGAM1, GPI1, PKM, PGM2, TPI1, GALM, AKR1A1, HK3, PGM1, PGK1, GAPDH, ENO1
Insoluble	Metabolism	Carbohydrate Metabolism ●	mmu00052	Galactose metabolism	8	0.982801	0.00269673	473	32	4.08034	PGM2, GALM, PFKL, HK3, PGM1, GALE, UGP2, GLB1
Insoluble	Metabolism	Carbohydrate Metabolism ●	mmu00500	Starch and sucrose metabolism	8	0.982801	0.00269673	473	32	4.08034	PGM2, PYGL, HK3, PGM1, GYS1, GPI1, UGP2, AGL
Insoluble	Metabolism	Carbohydrate Metabolism ●	mmu00051	Fructose and mannose metabolism	8	0.982801	0.00387718	473	34	3.84032	ALDOART1, TPI1, MPI, PFKL, GMDS, HK3, GMPPA, PMM2
Insoluble	Metabolism	Glycan biosynthesis and metabolism ●	mmu00531	Glycosaminoglycan degradation	6	0.737101	0.00751545	473	21	4.66324	ARSB, NAGLU, GUSB, HEXA, GALNS, GLB1
Insoluble	Metabolism	Metabolism of other amino acids ●	mmu00480	Glutathione metabolism	9	1.10565	0.0177214	473	55	2.67077	GSTM1, GSTA2, GPX1, SRM, PGD, G6PDX, GSTO1, GCLM, GSTP1
Insoluble	Metabolism	Amino Acid Metabolism ●	mmu00270	Cysteine and methionine metabolism	7	0.859951	0.0330728	473	40	2.85624	MRI1, AHCY, GOT1, SRM, MAT2A, AHCYL1, MDH1
Soluble	Metabolism	Amino Acid Metabolism ●	mmu00280	Valine, leucine and isoleucine degradation	4	2.05128	0.0403862	108	55	5.19865	MUT, BCAT2, HMGCL, HIBADH
Insoluble	Metabolism	Energy Metabolism ●	mmu00190	Oxidative phosphorylation	15	1.84275	0.0443113	473	139	1.7613	TCIRG1, ATP5J2, NDUFA2, ND4, NDUFA6, NDUFA13, COX5A, PPA1, ATP6V1F, ATP6V0C, ATP6V1C1, NDUFS8, NDUFS3, NDUFS2, ATP6V0A2
Insoluble	Metabolism	Lipid Metabolism ●	mmu00565	Ether lipid metabolism	7	0.859951	0.0496516	473	44	2.59658	PLD3, PLA2G4A, LPCAT1, PLD4, PAFAH1B3, PAFAH1B1, LPCAT4
Insoluble	Organismal Systems	Excretory system	mmu04966	Collecting duct acid secretion	6	0.737101	0.0220584	473	27	3.62697	TCIRG1, ATP6V1C1, ATP6V0C, CAR2, ATP6V0A2, ATP6V1F
Insoluble	Organismal Systems	Endocrine system	mmu04915	Estrogen signaling pathway	12	1.4742	0.0362065	473	98	1.99853	HSP90AB1, HSP90AA1, MAP2K1, GNAI2, PIK3CB, MAP2K2, SOS1, FKBP4, MAPK3, PRKACA, HSPA8, PIK3R1
Insoluble	Organismal Systems	Endocrine system	mmu04910	Insulin signaling pathway	15	1.84275	0.0466093	473	140	1.74872	MAP2K1, MAP2K2, PIK3CB, PRKAG1, PRKAR2B, PPP1CA, EIF4E, PYGL, SOS1, HK3, MAPK3, FASN, GYS1, PRKACA, PIK3R1

## Sheet: C
Fraction	KO Class	KO Subclass	KEGG Pathway	Pathway Term	Count	%	PValue	List Total	Pop Hits	Fold Enrichment	Gene Symbols
Soluble	Cellular Processes	Transport and catabolism	mmu04145	Phagosome	25	6.05327	2.12732e-09	256	174	4.33279	MRC1, DYNC1LI1, STX7, H2-D1, ATP6V1H, EEA1, ITGB2, ATP6V1B2, CALR, ITGB1, RAB7, ATP6V0C, CTSL, ATP6V1A, CYBB, DYNC2H1, ATP6V0A1, SEC22B, TUBA4A, ATP6V0D1, DYNC1H1, H2-DMA, ATP6V0D2, DYNC1I2, TUBA1C
Soluble	Cellular Processes	Transport and catabolism	mmu04142	Lysosome	19	4.60048	8.30854e-08	256	122	4.69647	AGA, PLA2G15, GM2A, GUSB, ATP6V1H, CLTC, MANBA, ASAH1, GLB1, ATP6V0C, GNS, CTSL, CTSD, ATP6V0A1, CTSC, CTSB, ATP6V0D1, MAN2B1, ATP6V0D2
Soluble	Cellular Processes	Transport and catabolism	mmu04146	Peroxisome	11	2.66344	0.000376918	256	83	3.99661	ACOX1, ACSL1, AGPS, HSD17B4, CAT, ACAA1A, SCP2, CROT, SOD2, ACSL5, ACOX3
Insoluble	Environmental Information Processing	Signaling molecules and interaction	mmu04512	ECM-receptor interaction	9	1.41732	0.016855	290	88	2.72257	COL4A2, ITGA6, ITGB7, COL1A2, HSPG2, COL1A1, AGRN, LAMC1, SPP1
Soluble	Genetic Information Processing	Transcription	mmu03040	Spliceosome	25	6.05327	6.5316e-12	256	133	5.66847	SART1, SF3B3, SF3B2, HNRNPA3, PRPF19, HNRNPM, HNRNPK, DDX23, DHX38, PRPF8, CDC40, SNRNP70, RBM25, PRPF40A, RBM22, SNW1, CDC5L, HNRNPA1, SF3A1, HNRNPU, PRPF6, SF3A3, AQR, SNRNP200, PHF5A
Soluble	Genetic Information Processing	Folding, sorting and degradation	mmu04141	Protein processing in endoplasmic reticulum	27	6.53753	3.16152e-11	256	168	4.84654	RAD23B, SEC24B, GANAB, PDIA3, UBE2G2, PDIA4, CALR, PRKCSH, STT3A, DNAJB11, RPN1, RPN2, ERO1L, HSPA5, DNAJC3, SEC23A, P4HB, NPLOC4, RRBP1, ERP29, BCAP31, HYOU1, HSP90B1, TXNDC5, EIF2AK2, UGGT1, SEC23B
Soluble	Genetic Information Processing	Translation	mmu03010	Ribosome	19	4.60048	1.17011e-06	256	145	3.95151	RPL18, RPL35A, RPL17, RPL14, RPL13, RPLP2, RPL24, RPS5, RPS16, RPL7, RPL13A, RPL9, RPLP0, RPL8, RPS13, RPL7A, RPS11, RPL4, UBA52
Insoluble	Genetic Information Processing	Translation	mmu03010	Ribosome	18	2.83465	2.68193e-05	290	145	3.30464	MRPL2, MRPL4, RPL19, MRPL3, MRPS14, RPL26, RPS9, MRPL24, MRPL11, MRPL10, MRPL13, RPL23, MRPL28, MRPL14, MRPL27, MRPS18A, MRPL18, RPS23
Soluble	Genetic Information Processing	Folding, sorting and degradation	mmu03050	Proteasome	7	1.69492	0.00338158	256	45	4.69097	PSMD13, PSME1, PSME2, PSMD11, PSMA4, PSMD1, PSMB8
Insoluble	Genetic Information Processing	Folding, sorting and degradation	mmu04130	SNARE interactions in vesicular transport	6	0.944882	0.00712464	290	33	4.84013	STX8, STX7, BNIP1, VAMP8, VTI1B, VAMP3
Insoluble	Genetic Information Processing	Folding, sorting and degradation	mmu04141	Protein processing in endoplasmic reticulum	13	2.04724	0.023562	290	168	2.05993	RRBP1, WFS1, ERP29, PRKCSH, CALR, SEC62, BCAP31, HYOU1, RPN1, AMFR, DNAJC3, SEL1L, SSR3
Insoluble	Human Diseases	Neurodegenerative diseases	mmu05010	Alzheimer's disease	32	5.03937	3.33659e-13	290	177	4.81278	NDUFB3, ATP5E, NDUFB5, NDUFB6, NDUFB8, NDUFB9, ATP5B, CYC1, UQCRFS1, NDUFB2, NDUFS7, NDUFS6, FAS, ATP5J, NDUFA4, NDUFA5, LPL, NDUFB11, COX7A2, NDUFA7, ATP5F1, NDUFA11, NCSTN, SDHA, NDUFV3, GNAQ, UQCRH, SDHC, NDUFV1, ADAM17, ATP5A1, UQCRB
Insoluble	Human Diseases	Neurodegenerative diseases	mmu05016	Huntington's disease	33	5.19685	1.34039e-12	290	198	4.43678	NDUFB3, POLR2G, ATP5E, NDUFB5, NDUFB6, NDUFB8, NDUFB9, ATP5B, CYC1, UQCRFS1, POLR2C, NDUFB2, NDUFS7, NDUFS6, ATP5J, NDUFA4, NDUFA5, NDUFB11, COX7A2, NDUFA7, ATP5F1, NDUFA11, SDHA, NDUFV3, PPIF, EP300, GNAQ, SP1, UQCRH, SDHC, NDUFV1, ATP5A1, UQCRB
Insoluble	Human Diseases	Neurodegenerative diseases	mmu05012	Parkinson's disease	28	4.40945	5.31575e-12	290	149	5.00255	NDUFB3, ATP5E, NDUFB5, NDUFB6, NDUFB8, NDUFB9, ATP5B, CYC1, UQCRFS1, NDUFB2, NDUFS7, NDUFS6, ATP5J, NDUFA4, NDUFA5, NDUFB11, COX7A2, NDUFA7, ATP5F1, NDUFA11, NDUFV3, SDHA, PPIF, UQCRH, SDHC, NDUFV1, ATP5A1, UQCRB
Insoluble	Human Diseases	Endocrine and metabolic disease	mmu04932	Non-alcoholic fatty liver disease (NAFLD)	23	3.62205	7.46424e-08	290	157	3.89985	NDUFB3, NDUFA4, NDUFA5, NDUFB11, NDUFB5, COX7A2, NDUFB6, NDUFB8, NDUFB9, NDUFA7, CYC1, UQCRFS1, NDUFB2, NDUFA11, NDUFS7, NDUFV3, SDHA, NDUFS6, UQCRH, SDHC, NDUFV1, FAS, UQCRB
Soluble	Human Diseases	Infectious diseases	mmu05132	Salmonella infection	12	2.90557	4.50444e-05	256	78	4.63942	DYNC1LI1, ARPC1B, ROCK1, ARPC2, DYNC2H1, DYNC1H1, FLNC, FLNB, DYNC1I2, FLNA, RHOG, RAB7
Soluble	Human Diseases	Infectious diseases	mmu05152	Tuberculosis	16	3.87409	0.00068992	256	176	2.74148	MRC1, ATP6V1H, ITGB2, EEA1, RAB7, ATP6V0C, ITGAX, CTSD, FCER1G, ATP6V0A1, HSPD1, H2-DMA, ATP6V0D1, ATP6V0D2, SYK, HSPA9
Soluble	Human Diseases	Immune Disease	mmu05323	Rheumatoid arthritis	10	2.42131	0.00144903	256	82	3.67759	ATP6V0C, ATP6V1A, CTSL, ATP6V0A1, ATP6V1H, ITGB2, ATP6V1B2, H2-DMA, ATP6V0D1, ATP6V0D2
Soluble	Human Diseases	Infectious diseases	mmu05134	Legionellosis	7	1.69492	0.010851	256	57	3.7034	EEF1A1, RAB1B, SEC22B, EEF1G, ITGB2, HSPD1, RAB1A
Insoluble	Human Diseases	Infectious diseases	mmu05150	Staphylococcus aureus infection	6	0.944882	0.0381165	290	50	3.19448	C3AR1, ICAM1, FGG, H2-EB1, ITGB2, H2-AB1
Soluble	Human Diseases	Infectious diseases	mmu05100	Bacterial invasion of epithelial cells	7	1.69492	0.043544	256	78	2.70633	ARPC1B, ARPC2, HCLS1, CLTC, ITGB1, RHOG, SEPT11
Insoluble	Metabolism	Energy Metabolism ●	mmu00190	Oxidative phosphorylation	29	4.56693	1.33559e-13	290	139	5.55396	NDUFB3, ATP5E, NDUFB5, NDUFB6, NDUFB8, NDUFB9, ATP5B, CYC1, UQCRFS1, NDUFB2, NDUFS7, NDUFS6, ATP5K, ATP5J, NDUFA4, NDUFA5, NDUFB11, COX7A2, NDUFA7, ATP5F1, PPA2, NDUFA11, SDHA, NDUFV3, UQCRH, SDHC, NDUFV1, ATP5A1, UQCRB
Insoluble	Metabolism	Carbohydrate Metabolism ●	mmu00020	Citrate cycle (TCA cycle)	13	2.04724	6.97435e-10	290	32	10.8147	SUCLG2, SUCLG1, OGDHL, CS, PDHB, SDHA, IDH3G, SDHC, DLD, IDH2, PDHA1, SUCLA2, MDH2
Insoluble	Metabolism	Carbohydrate Metabolism ●	mmu01200	Carbon metabolism	22	3.46457	1.3751e-09	290	116	5.04875	ACADM, ACADS, SUCLG2, SUCLG1, GLUD1, OGDHL, CS, ESD, ECHS1, PDHB, SDHA, IDH3G, SDHC, MCEE, DLD, IDH2, PDHA1, CAT, SUCLA2, GPT2, PCCA, MDH2
Insoluble	Metabolism	Amino Acid Metabolism ●	mmu00280	Valine, leucine and isoleucine degradation	13	2.04724	6.25294e-07	290	55	6.29216	BCKDHA, ACADM, ALDH1B1, ACADS, MCEE, OXCT1, DLD, ECHS1, ACAD8, HADH, ACAA1A, ACSF3, PCCA
Insoluble	Metabolism	Lipid Metabolism ●	mmu01212	Fatty acid metabolism	10	1.5748	9.71003e-05	290	51	5.21974	ACADM, ACADS, FADS1, MCAT, ECHS1, ACADL, HADH, ACAA1A, MECR, OXSM
Insoluble	Metabolism	Carbohydrate Metabolism ●	mmu00640	Propanoate metabolism	7	1.10236	0.000397655	290	27	6.90166	ACADM, SUCLG2, SUCLG1, MCEE, ECHS1, SUCLA2, PCCA
Insoluble	Metabolism	Carbohydrate Metabolism ●	mmu00630	Glyoxylate and dicarboxylate metabolism	7	1.10236	0.000599142	290	29	6.42568	MCEE, DLD, CS, GCSH, CAT, MDH2, PCCA
Insoluble	Metabolism	Lipid Metabolism ●	mmu00071	Fatty acid degradation	8	1.25984	0.00213259	290	49	4.34624	ECI1, ACADM, ALDH1B1, ACADS, ECHS1, ACADL, HADH, ACAA1A
Soluble	Metabolism	Glycan biosynthesis and metabolism ●	mmu00511	Other glycan degradation	5	1.21065	0.00246748	256	18	8.37674	AGA, MAN2B2, MAN2B1, MANBA, GLB1
Soluble	Metabolism	Amino Acid Metabolism ●	E1 catalytic	Arginine biosynthesis	5	1.21065	0.00304533	256	19	7.93586	GLUL, GOT1, ASS1, GLUD1, ASL
Insoluble	Metabolism	Amino Acid Metabolism ●	mmu00380	Tryptophan metabolism	7	1.10236	0.00770996	290	47	3.96478	ALDH1B1, MAOA, OGDHL, ECHS1, KMO, CAT, HADH
Insoluble	Metabolism	Glycan biosynthesis and metabolism ●	mmu00510	N-Glycan biosynthesis	7	1.10236	0.0094361	290	49	3.80296	MGAT2, MAN2A1, RPN1, DPAGT1, ALG5, DPM3, ALG11
Soluble	Metabolism	Lipid Metabolism ●	mmu00071	Fatty acid degradation	6	1.45278	0.0220723	256	49	3.6926	ACOX1, ACSL1, ACAA1A, ALDH9A1, ACSL5, ACOX3
Soluble	Metabolism	Amino Acid Metabolism ●	mmu00250	Alanine, aspartate and glutamate metabolism	5	1.21065	0.032682	256	37	4.07517	GLUL, GOT1, ASS1, GLUD1, ASL
Insoluble	Metabolism	Lipid Metabolism ●	mmu00600	Sphingolipid metabolism	6	0.944882	0.0327007	290	48	3.32759	SGPL1, GLA, SGPP1, GALC, CERS5, ASAH1
Soluble	Metabolism	Carbohydrate Metabolism ●	mmu01200	Carbon metabolism	9	2.17918	0.0377772	256	116	2.33971	PGLS, SHMT2, GOT1, PFKL, GLUD1, PHGDH, HK2, FH1, CAT
Soluble	Metabolism	Energy Metabolism ●	mmu00190	Oxidative phosphorylation	10	2.42131	0.0403356	256	139	2.16951	ATP6V0C, ATP6V1A, ATP5B, ATP5F1, ATP6V0A1, ATP6V1H, ATP5A1, ATP6V1B2, ATP6V0D1, ATP6V0D2
Soluble	Metabolism	Amino Acid Metabolism ●	mmu01230	Biosynthesis of amino acids	7	1.69492	0.043544	256	78	2.70633	GLUL, SHMT2, GOT1, PFKL, ASS1, PHGDH, ASL
Soluble	Organismal Systems	Nervous System	mmu04721	Synaptic vesicle cycle	9	2.17918	0.000915604	256	62	4.37752	ATP6V0C, ATP6V1A, ATP6V0A1, ATP6V1H, ATP6V1B2, ATP6V0D1, CLTC, ATP6V0D2, NSF
Soluble	Organismal Systems	Excretory system	mmu04966	Collecting duct acid secretion	6	1.45278	0.00168081	256	27	6.70139	ATP6V0C, ATP6V1A, ATP6V0A1, ATP6V1B2, ATP6V0D1, ATP6V0D2
Soluble	Organismal Systems	Excretory system	mmu04962	Vasopressin-regulated water reabsorption	6	1.45278	0.0130619	256	43	4.20785	DYNC1LI1, DYNLL1, DYNC2H1, DYNC1H1, DYNC1I2, NSF
Soluble	Organismal Systems	Immune System	mmu04612	Antigen processing and presentation	8	1.93705	0.018299	256	82	2.94207	CTSL, PSME1, PDIA3, PSME2, H2-D1, CTSB, CALR, H2-DMA
Soluble	Organismal Systems	Endocrine system	mmu03320	PPAR signaling pathway	7	1.69492	0.0482869	256	80	2.63867	ACOX1, ACSL1, ACAA1A, SCP2, FABP5, ACSL5, ACOX3
