# Supplementary material for: Dynamic metabolic reprogramming in dendritic cells: An early response to influenza infection that is essential for effector function
Source: PLoS Pathog. 2020 Oct 26;16(10):e1008957. doi: 10.1371/journal.ppat.1008957 (PMC7707590; doi:10.1371/journal.ppat.1008957)
Supplement: S2 File — At zero or nine days following intranasal infection of mice with IAV at (EID50: 2000,) the lungs were homogenized, and cells extracted. Cells were antibody stained for TipDC surface markers CD11b, Ly6c, GR-1, and MHCII. TipDC controls (Ctl) from day 0 were sorted based on high levels of CD11b, Ly6c, and GR-1. TipDC from day 9 of the IAV infection (IAV) were sorted based on high levels of CD11b, Ly6c, GR-1, and MHCII. cDNA libraries were generated from RNA, sequenced, and narrowed to confidently identified transcripts. (A) Transcripts differential expression was determined using Tukey’s HSD test for multiple comparisons with a Benjamini-Hochberg post hoc false discovery rate correction. (B) Transcripts that increased following IAV infection were submitted to DAVID, and significantly enriched KEGG pathways are listed with corresponding KEGG class and subclass from the BRITE hierarchy. (C) Transcripts from the KEGG metabolic classes were submitted to DAVID, and significantly enriched metabolic pathways are listed. (D) Transcripts that decreased following IAV infection were submitted to DAVID, and significantly enriched KEGG pathways are listed with corresponding KEGG class and subclass from the BRITE hierarchy. (E) Unique transcripts from the Immune Pathway and Influenza A pathway were differentially expressed, and corresponding protein names are listed under their functional category. (F) Gene symbols of the metabolic transcripts from TipDC and proteins from the in vitro differentiated DC are listed per pathway with the counts per cell type by downregulated (Down) or upregulated (Up) following IAV infection (G). (XLSX) [file ppat.1008957.s009.xlsx]

## Sheet: A
genesymbol	Ctl	Ctl	Ctl	IAV	IAV	IAV	IAV
0610005C13Rik	2.69537	2.53148	2.43338	2.46244	2.61313	2.39472	2.52413
0610007C21Rik	9.43773	9.1831	9.03919	8.95473	9.07737	8.92315	8.90574
0610007L01Rik	8.36045	8.40891	8.60625	8.92925	8.96194	8.92945	8.81862
0610007P08Rik	6.91216	6.8889	6.48674	6.90304	7.01393	6.82475	6.86618
0610007P14Rik	7.26562	7.137	7.43606	8.11207	8.29814	8.12879	8.28033
0610007P22Rik	5.88145	5.67987	5.48106	6.21208	6.47855	6.17068	5.92248
0610009B22Rik	7.57668	7.17885	7.11157	7.91511	8.05628	7.67337	8.01239
0610009D07Rik	8.06631	7.97137	8.06135	8.05817	8.20456	8.04196	8.02271
0610009L18Rik	4.14009	4.28818	4.17805	4.05369	3.74827	3.9492	3.77156
0610009O20Rik	4.29894	3.90025	3.92382	4.05454	3.88762	3.98957	4.11841
0610010B08Rik /// Gm14295 /// LOC627901	6.79741	7.20288	7.03482	7.87253	7.99139	7.59933	7.59247
0610010F05Rik	6.80213	6.92172	7.14858	8.31091	8.65722	7.77033	7.71744
0610010K06Rik	6.11938	6.50934	6.06288	7.30157	7.31118	7.37949	7.19743
0610010K14Rik	7.43167	7.08904	7.32614	7.41188	7.28336	7.65376	7.4712
0610010O12Rik	7.20591	6.03952	5.64681	4.50715	4.63085	4.39083	4.52961
0610011F06Rik	6.8395	6.33735	6.55724	5.69508	5.38969	5.37406	5.34572
0610011L14Rik	3.17152	3.12108	3.23776	3.64095	3.82275	3.46347	3.74743
0610012G03Rik	6.59246	6.43759	6.64846	6.93932	6.93263	6.85755	6.85615
0610012H03Rik	2.41424	2.23275	2.38752	2.42055	2.16759	2.79336	2.46453
0610030E20Rik	6.47307	6.3293	6.38218	6.37663	6.29117	6.5538	6.82256
0610031J06Rik	8.27121	8.31633	8.36184	9.38144	9.28616	9.44191	9.34061
0610037L13Rik	3.01281	3.06614	3.09501	3.06751	2.96555	3.18053	3.17958
0610037P05Rik	8.40842	8.07414	8.03631	8.16254	8.17031	8.04048	8.10375
0610038L08Rik	2.44883	2.19827	2.38656	2.38713	2.48856	2.64927	2.53429
0610039K10Rik	2.83605	2.97154	3.10023	2.72814	2.62846	2.81528	2.70865
0610040B09Rik	4.06918	3.10579	3.13423	2.54897	3.14679	2.38852	2.76866
0610040B10Rik	3.71788	2.68966	2.96418	3.1145	2.64251	3.00283	2.68352
0610040J01Rik	4.55923	4.72654	5.13746	5.6732	5.18389	5.84931	5.60468
0710001D07Rik	4.00351	3.64381	3.8207	4.18996	3.75328	3.33322	3.61483
0710007G10Rik /// Tmem175	4.87621	4.65691	4.89357	5.31755	5.26731	4.89275	5.25561
0910001L09Rik	9.04607	8.77566	8.77838	9.04677	9.12234	9.19266	8.97311
1100001G20Rik	9.70399	9.57294	9.26953	6.84666	7.31932	6.01548	4.50443
1110001A16Rik	7.13213	6.96636	6.63424	7.97945	7.85496	7.98777	7.99257
1110001J03Rik	7.47029	7.26708	7.16915	7.27821	7.27831	7.26992	6.91761
1110002B05Rik	10.2694	10.0468	10.0527	9.71748	9.66957	9.88268	9.73979
1110002L01Rik	3.19922	2.79673	2.99133	3.38191	3.01883	3.22753	2.7225
1110002N22Rik	4.89877	4.38693	4.2414	5.97756	5.94507	6.02005	6.36909
1110003E01Rik	9.18989	9.07156	8.85301	8.27344	8.10642	8.48771	8.4144
1110003O08Rik	5.35551	5.70477	6.10289	4.21422	4.20931	4.04665	4.3356
1110004E09Rik	3.99708	3.80447	3.99667	4.36263	4.23903	4.3654	4.68251
1110004F10Rik	8.39309	8.53494	8.48301	8.92186	9.13189	8.9503	8.7608
1110004M10Rik	4.06431	4.48578	4.3434	3.21759	4.06162	3.93517	3.93251
1110005A03Rik	7.71912	7.88013	7.93279	7.01701	6.89584	7.29013	7.14355
1110007A13Rik	7.41298	7.27515	7.29985	6.97208	6.97758	7.06554	7.07885
1110008F13Rik	6.22149	6.22197	6.39626	6.65761	6.68339	6.59077	6.45913
1110008P14Rik	7.4835	7.41963	7.54101	7.65118	7.7087	7.03177	6.71392
1110012D08Rik	5.89433	6.04289	6.09868	6.78173	6.79132	6.84858	6.44349
1110012L19Rik	6.58068	6.27314	6.39534	7.0001	6.99351	6.75176	6.74894
1110014N23Rik	5.23343	5.24503	5.51739	5.74234	6.15779	6.07747	5.94522
1110017D15Rik	3.51998	4.40569	3.57319	3.17745	2.73939	3.08476	2.96476
1110017F19Rik	4.00221	3.49477	2.99267	2.5834	2.06793	2.47591	2.43462
1110018F16Rik /// Dnajb14	5.84691	5.36352	5.56724	5.75742	5.1587	6.06556	6.23652
1110018J18Rik	7.33906	7.26574	7.29639	6.63063	6.32995	6.51112	6.28674
1110018N20Rik	2.64416	2.58564	2.48832	2.67893	2.22557	2.78881	2.2584
1110019D14Rik	3.34299	3.62136	3.17632	3.56861	3.42894	3.38841	3.30217
1110020A21Rik	3.27239	3.21899	2.70883	3.27897	3.39248	3.2065	3.0193
1110020G09Rik	4.20852	4.543	4.77596	4.17935	3.95118	4.1967	4.16742
1110021J02Rik	3.23976	3.25798	3.43838	3.6361	3.20739	3.47884	3.59376
1110021L09Rik	3.99893	4.82449	4.83344	2.68241	2.87639	2.6245	2.80595
1110028C15Rik	3.90242	4.20071	4.18665	4.41403	4.30686	4.3014	4.31717
1110028F11Rik	2.55755	2.44225	2.86061	2.83181	2.50096	2.53454	2.65809
1110031I02Rik	6.44579	6.66584	6.39819	6.68435	6.72734	6.75539	6.71403
1110032A03Rik	4.74831	4.73522	4.72412	4.40885	4.69481	4.65499	4.55386
1110032A04Rik	2.69093	2.53667	2.44548	2.65352	2.43713	2.4772	2.4414
1110032A13Rik	7.64613	7.54212	7.41006	7.93879	7.96582	7.99776	7.82369
1110032F04Rik	2.39928	2.47457	2.42196	2.51251	2.77689	2.59872	3.14995
1110034A24Rik	4.58421	4.48604	4.52429	4.91983	4.70441	4.74165	4.90996
1110034G24Rik	5.89077	5.76126	6.03215	4.93243	5.11614	5.15181	5.37031
1110035H17Rik	3.67048	3.87475	3.99758	3.3903	4.09293	4.01738	3.63563
1110035M17Rik	3.47501	3.57444	3.24726	4.19251	3.91479	3.26507	4.17169
1110036O03Rik	4.34974	3.67299	4.40513	2.80282	3.10182	2.67564	2.74938
1110037F02Rik	7.40132	7.49441	7.45119	7.07127	7.17654	7.2291	7.15739
1110038D17Rik	7.16728	7.37603	7.14625	6.65879	6.70016	6.84395	6.99618
1110049F12Rik	5.30964	5.1783	5.1817	4.97295	4.94316	4.80167	4.77658
1110050K14Rik	6.4788	6.1995	5.90177	2.61717	2.83312	2.77559	2.6427
1110051M20Rik	5.35011	5.33237	5.3848	4.62359	5.13891	4.78749	4.5333
1110054O05Rik	5.22856	5.29078	5.55402	5.59417	5.72715	5.55473	5.714
1110057K04Rik	4.90008	4.81289	4.95177	4.82171	4.69618	4.97415	4.77756
1110059E24Rik	8.7754	8.60334	8.29234	7.2957	7.60769	7.6085	7.48081
1110059G02Rik	4.96664	5.27497	5.42261	3.20545	3.03261	3.08031	3.04799
1110059G10Rik	9.13517	9.13731	9.03822	9.14892	9.24248	8.92745	9.08047
1110069O07Rik	9.32475	9.03438	8.26133	4.80334	4.15552	4.67408	4.52731
1110069O07Rik /// LOC100503079	9.29635	9.08842	8.24435	5.24384	4.79673	5.14351	5.22875
1190002F15Rik	2.38304	2.30835	2.61821	2.5681	2.27945	2.21315	2.58211
1190002H23Rik	9.93014	9.97806	9.73541	10.0847	10.6117	9.89498	9.03685
1190002N15Rik	7.83323	7.70045	7.87933	7.46996	7.00966	7.37156	7.45466
1190005F20Rik	5.09972	5.02164	4.98771	4.92103	4.79479	5.15038	5.20089
1190005I06Rik	3.94037	3.40015	3.54161	3.23978	3.84873	3.19465	3.56149
1190007I07Rik /// 1810014B01Rik	6.75794	6.37365	6.5053	6.55055	6.65322	6.81365	7.00846
1200003I10Rik /// 1200015M12Rik /// A130040M12Rik /// E430024C06Rik	12.3611	12.3677	12.4892	11.3919	11.2551	10.944	11.1636
1200009I06Rik	3.51384	3.05929	3.48604	4.85656	4.4056	3.93079	4.40411
1200009O22Rik	3.74036	3.53615	4.095	2.7385	2.69437	3.22498	2.67237
1200011I18Rik	6.95597	6.86193	7.08504	7.27377	7.39549	7.26688	7.42822
1200011M11Rik	5.58119	5.47841	5.60305	6.02195	6.10493	5.65435	5.83683
1200014J11Rik	6.15307	5.89118	5.99803	6.30983	6.05771	6.14992	6.22117
1200015M12Rik /// A130040M12Rik /// E430024C06Rik	12.0381	11.9855	11.9915	10.5212	10.599	10.3066	10.5326
1200016B10Rik	7.60987	7.71907	7.63078	7.33539	7.16296	7.09467	7.41177
1200016E24Rik	8.63081	8.69488	8.67859	7.28775	7.77196	7.17871	7.75551
1300001I01Rik	6.55115	6.73007	6.30992	7.32806	7.12114	7.1573	6.87396
1300002K09Rik	2.61755	3.09802	2.81905	5.34894	5.56553	4.96984	4.65614
1300003B13Rik	4.75901	4.68219	5.17668	5.69218	5.82698	5.75864	5.95825
1300014I06Rik	7.58424	7.05313	6.57144	4.48566	4.08174	5.79645	5.0409
1300017J02Rik	2.42987	3.1326	2.9263	2.47942	2.60737	3.25922	2.78644
1300018I17Rik	6.00614	5.75601	6.25044	6.72522	6.53531	6.93542	6.85273
1300018J18Rik	6.33396	5.99191	6.08625	5.92561	5.66947	5.44617	5.53442
130004C03	6.32536	6.33824	6.30087	6.4515	6.92305	6.81096	7.07956
1500001M20Rik	6.58507	6.5226	6.40492	7.38235	7.52012	6.97189	6.88883
1500002K03Rik	2.98449	3.11774	2.99204	2.52063	2.52841	2.54543	2.75457
1500002O10Rik	2.42766	2.50154	2.15775	2.85009	2.60652	2.43247	2.24477
1500003O03Rik	7.45705	7.88398	8.03306	8.05166	8.11506	7.78666	7.90462
1500004A13Rik	2.54459	2.68489	2.70113	2.35557	2.68435	2.48388	2.32181
1500005C15Rik	2.5162	2.98137	2.97834	2.56349	3.17183	3.03717	2.84952
1500009C09Rik	2.67177	2.4024	2.39722	2.33678	2.26475	2.45272	2.60953
1500009L16Rik	3.19768	2.79226	3.84873	2.89767	2.65699	2.91176	2.76277
1500010J02Rik	5.33207	5.12042	5.59151	5.39279	5.39371	5.60398	5.86047
1500011B03Rik	5.36116	5.57799	5.72328	6.07404	6.08303	5.36108	5.52544
1500011H22Rik	5.93245	5.72121	5.66996	6.32511	5.99701	5.27382	5.27482
1500015A07Rik	4.42083	4.79853	4.77642	4.74878	4.58702	4.47144	4.19823
1500031L02Rik	6.87121	6.52941	6.80669	6.21894	6.50864	5.90402	5.92199
1500032L24Rik	9.91922	9.69998	9.79476	10.0274	9.98942	10.2881	9.9621
1600002H07Rik	5.20481	4.75852	4.6361	5.23284	5.48462	5.22782	5.45538
1600002K03Rik	5.57363	5.51932	5.51258	5.62751	5.89109	6.06857	5.57733
1600010M07Rik	7.96469	7.67013	7.87955	6.94606	6.90895	6.85192	6.91134
1600012F09Rik	4.82224	5.01825	4.66437	4.94377	4.74757	4.70564	4.82869
1600012H06Rik	6.64678	6.43727	6.75727	7.29684	7.34408	7.29407	7.28789
1600014C10Rik	2.97231	3.06987	2.91887	2.87301	3.46288	2.97231	3.49381
1600015I10Rik	2.58747	2.6537	2.57898	3.22659	2.9873	2.81543	2.67997
1600016N20Rik	3.59906	3.15327	3.40615	2.44052	2.93909	2.88669	2.97475
1600020E01Rik	7.68404	7.63845	7.42078	6.93188	6.67724	6.6505	6.56669
1600021P15Rik	2.72863	2.87194	2.92713	2.8011	2.72881	2.5271	2.5692
1600022D10Rik	2.49456	2.51936	2.64427	2.52718	2.78678	2.82696	2.80766
1600023N17Rik	2.0343	2.17189	2.30477	2.08804	2.45274	2.12124	2.68825
1600027N09Rik	7.31875	7.69286	7.25752	7.23489	7.41331	7.36126	7.39134
1600029D21Rik	7.59823	7.44482	7.38432	5.4129	5.64376	5.04999	4.42064
1600029I14Rik	3.87686	3.70101	3.72546	3.31392	3.25069	3.02672	3.48429
1700001C02Rik	3.82203	3.62467	3.24775	2.74564	2.78413	2.92457	3.03542
1700001C19Rik	3.33777	3.1346	2.96997	3.07898	3.10825	3.09103	3.02218
1700001P01Rik	2.59533	2.65013	2.65583	2.55001	2.39148	2.737	2.48748
1700003E16Rik	2.61168	2.78331	2.74457	3.1966	3.03756	2.61995	3.41083
1700003E24Rik	2.1698	2.18323	2.28648	2.54226	2.29447	2.37465	2.46936
1700006J14Rik	3.0858	2.95892	2.70474	2.56152	2.58378	2.92853	2.34688
1700007E05Rik	2.30249	2.57509	2.44788	1.91284	2.43625	1.98894	2.27696
1700007K13Rik	4.18877	3.40245	3.27055	2.33883	2.95817	2.81933	2.6082
1700007L15Rik /// LOC100502742	3.48808	2.97314	3.27761	4.03104	3.53961	3.15613	3.36648
1700008A04Rik	2.89328	2.75853	2.24391	2.34946	2.8761	2.78679	2.60613
1700008I05Rik	2.24418	2.40851	2.16243	2.22904	2.31179	2.22862	2.49748
1700008J07Rik	3.65272	3.53723	3.66421	3.40476	3.38908	3.43061	3.39128
1700008K24Rik	2.56892	2.54956	2.40226	2.83628	2.64348	2.58198	2.29474
1700009P17Rik	6.20997	5.53557	5.80719	5.67246	5.74935	5.4037	5.29744
1700010B09Rik	3.18719	2.41731	2.48933	2.99727	2.74238	2.45043	3.00599
1700010H22Rik	2.34651	2.45669	2.43193	2.26779	2.44119	2.57473	2.3407
1700010I14Rik	3.16946	2.85726	3.01065	3.22969	2.98432	3.18655	3.05735
1700011A15Rik	3.36149	2.72368	2.37856	2.52718	3.13754	2.49604	2.63312
1700011E24Rik	2.29543	2.424	2.24465	2.50282	2.44914	2.19173	2.26765
1700011M02Rik	2.28861	2.50229	2.52853	2.47902	2.68055	2.76517	2.8202
1700012B09Rik	3.20571	2.90361	3.08589	3.00978	3.16834	3.31741	2.912
1700012B15Rik	6.95763	6.97309	7.28125	6.71142	6.6383	7.00997	6.99386
1700012D01Rik	4.40786	3.82913	3.77383	4.20237	3.8475	3.70374	3.35079
1700012D14Rik	2.56635	2.7765	2.58791	2.641	2.42841	2.69433	2.5436
1700012L04Rik /// Gm14474 /// Gm14484 /// Gm14501	2.67179	2.20872	2.8791	2.53817	2.43981	2.31032	2.57546
1700012P22Rik	2.64058	2.64224	2.29946	2.86518	2.67576	2.64382	2.49732
1700015E13Rik	2.6559	2.67312	2.16974	3.36972	2.81577	3.25307	2.76905
1700015G11Rik	2.52774	2.51951	2.4941	2.2462	2.7655	2.09903	2.34862
1700017B05Rik	6.34788	6.87555	6.64102	8.13554	8.17712	7.81506	7.89091
1700017G19Rik	2.09217	2.12019	2.04108	2.35528	2.34706	2.19623	2.29728
1700017H01Rik	3.98685	3.42898	3.80667	3.29438	3.5484	3.53177	4.1843
1700018B08Rik	2.74376	2.92152	3.03438	2.732	2.67586	2.90878	3.19691
1700018G05Rik	2.3803	2.24841	2.32922	2.59601	2.62602	2.70172	2.77265
1700018P08Rik	2.55675	2.74268	2.79589	2.71676	2.5936	2.57955	2.46117
1700019A02Rik	2.32648	2.1654	1.99744	2.27914	2.20991	2.54233	2.49117
1700019E19Rik	7.21259	6.29467	6.11413	5.39681	5.35773	5.33665	4.94417
1700019L13Rik	3.10248	2.05999	2.47714	2.79346	2.71316	2.53168	3.34938
1700019P21Rik	2.16056	2.39389	2.41701	2.22665	2.38764	2.42147	2.52571
1700020I14Rik	6.59425	6.41768	6.22679	6.51248	6.56433	6.55509	6.44164
1700020L24Rik	4.06535	4.11281	4.12463	4.05129	4.28679	4.07781	4.25334
1700020N01Rik	2.90815	2.38452	2.35155	3.464	3.14884	3.07861	3.02475
1700020O03Rik	5.98396	5.82175	6.09198	6.64657	6.68839	6.62882	6.91483
1700021C14Rik	4.2291	3.80344	3.92367	4.60542	4.35443	4.51781	4.50471
1700021F05Rik	6.83137	6.33941	6.37945	7.05818	7.33008	6.85815	6.86067
1700021K19Rik	6.0583	6.38735	5.63279	5.0725	4.7386	5.50846	5.22095
1700023A20Rik	2.25726	2.55232	2.65133	2.70741	2.79694	2.64062	2.71732
1700023B13Rik	3.82041	3.03441	3.29969	4.26519	3.57413	4.07162	4.22753
1700023E05Rik	2.89248	2.73248	2.5395	3.02626	3.36625	3.04642	3.14915
1700023H06Rik	3.63291	4.07844	4.37275	3.72443	3.57991	3.88193	3.93816
1700024P12Rik	4.7383	4.53964	5.30007	4.59109	4.87088	4.86021	5.24829
1700025F22Rik	1.90136	2.15089	2.15279	2.14952	2.3942	2.54543	2.41897
1700025G04Rik	5.19795	5.49993	5.83622	4.04101	3.77952	4.98862	4.90706
1700025K23Rik	3.19194	3.00217	3.21965	3.07046	2.75978	3.00075	3.01972
1700026D08Rik	3.37431	3.75145	2.80828	2.37364	2.75399	2.53177	2.72931
1700026H06Rik	2.64539	2.37221	2.2263	2.62154	2.58503	2.6686	2.62529
1700026L06Rik	4.84693	4.61796	4.8152	4.3952	4.19561	4.27995	4.39533
1700027A23Rik	3.74235	3.81567	3.89596	2.74206	2.57066	2.598	2.80242
1700027D21Rik	2.50452	2.73203	2.43028	3.107	2.90793	2.83655	2.87523
1700028E10Rik	2.57172	2.62751	2.62624	2.64901	2.58064	2.8373	2.64546
1700028I16Rik	2.54457	2.33463	2.29951	2.49737	2.24777	2.67167	2.60477
1700029F09Rik	9.01107	9.16712	9.10296	8.70683	8.84795	8.56093	8.56652
1700029J11Rik	4.22716	4.10343	4.56365	3.71624	4.15555	3.62527	4.09831
1700029M03Rik	2.55513	2.13834	2.05016	2.36611	2.38716	2.3857	2.15955
1700029P11Rik	2.3181	2.34311	2.37764	2.47562	2.18137	2.30175	2.40415
1700030F18Rik	2.42953	2.27927	2.40941	2.46375	2.70037	2.78754	2.12455
1700030J22Rik	2.70664	2.99208	2.4805	3.05603	3.14304	3.3295	3.2911
1700030K09Rik	4.4378	4.88409	4.64108	4.68123	4.69767	4.47297	4.98646
1700031L13Rik	2.24388	2.50686	2.34524	2.48932	2.58133	2.60518	2.55197
1700034E13Rik	3.39466	2.97198	2.66556	3.43666	3.31269	3.57413	3.36707
1700034F02Rik	2.52664	2.84214	2.68058	2.58934	2.62039	2.73249	2.48348
1700034G24Rik	2.68516	2.50424	2.3314	2.7914	2.70508	3.11635	2.48763
1700034H14Rik	6.48669	6.53635	6.22829	6.57084	6.54152	6.48624	6.53925
1700034H15Rik	2.63924	2.98708	2.69652	2.94078	2.87682	3.16948	3.13164
1700037C18Rik	3.73104	3.56933	3.8141	2.91616	3.00186	2.94478	3.19814
1700037H04Rik	4.23272	4.24508	4.33821	4.3752	4.97593	4.58857	4.8502
1700039M15Rik	2.74433	2.62734	2.29196	2.88325	2.83874	3.02199	2.7163
1700040D17Rik	3.01645	3.27632	2.83951	3.05227	2.91411	3.01274	2.69128
1700040F17Rik	2.00547	2.04673	2.26653	2.04069	2.72345	2.10579	2.28686
1700040I03Rik	6.27306	6.04986	6.19745	5.46484	5.01887	5.05111	4.836
1700040N02Rik	2.35014	2.39398	2.4282	2.52609	2.63508	2.48688	2.56163
1700047I17Rik2 /// Fam177a	6.76707	6.81235	6.89567	8.21815	8.44362	8.00981	7.86791
1700047M11Rik	3.57635	3.25088	3.14614	2.73222	3.08669	2.9564	3.18752
1700048O20Rik	2.28963	2.67265	2.26723	2.48451	2.81675	2.50204	2.58268
1700049E17Rik1 /// 1700049E17Rik2	2.37713	2.50906	2.19287	2.25489	2.26344	2.46574	2.22207
1700049G17Rik	2.63136	2.9286	2.69905	2.40409	2.69444	2.33932	2.85389
1700051A21Rik	2.15987	2.3145	2.277	2.31914	2.43713	2.67981	2.2749
1700052K11Rik	4.18446	4.27836	4.36594	4.69953	5.03994	4.2085	4.32107
1700052N19Rik	4.05294	3.99599	4.23885	4.33428	4.36249	4.1294	3.9982
1700054K19Rik	2.22494	2.23545	2.21629	2.40008	2.43583	2.3639	2.06375
1700054N08Rik	3.56412	3.78639	4.27463	3.47772	3.30635	3.30121	3.2692
1700056N10Rik	5.58087	5.58116	5.60226	4.4972	4.5253	4.36386	4.32675
1700057D03Rik	2.22927	2.01919	2.3264	2.48034	2.50731	2.39359	2.40509
1700057H21Rik	2.53269	2.65998	2.71737	2.41462	2.54325	2.57249	2.94022
1700057K13Rik	2.65948	2.28853	2.4622	2.71373	2.34888	2.76107	2.70931
1700060J05Rik	2.48643	2.58075	2.7261	2.36152	2.40608	2.22592	2.56464
1700061G19Rik	2.49461	2.66354	2.51126	2.69823	2.71815	2.79693	3.2246
1700061N14Rik	2.8585	2.72417	2.53849	2.91176	2.95666	2.5268	2.66106
1700063J08Rik	2.45022	2.79167	2.47955	2.67029	3.25175	2.72243	2.91814
1700065I16Rik	2.35494	2.79101	2.18406	2.62425	2.57408	2.60703	2.88636
1700065I17Rik	2.94968	2.51789	3.1386	3.34723	3.36334	3.55095	3.31331
1700066M21Rik	4.12758	4.44602	4.80549	4.80334	5.08849	4.53854	4.79448
1700067K01Rik	2.47858	2.76978	2.47844	3.02687	3.01075	2.41985	2.7593
1700071A11Rik	3.79665	4.03094	4.4211	5.11387	4.96389	4.73937	4.51013
1700073E17Rik	2.58853	2.29265	2.57024	2.7049	2.66898	2.91888	2.78595
1700074P13Rik	2.69566	2.24941	2.38362	2.35035	2.51899	2.38625	2.66365
1700080O16Rik	2.33897	2.4048	2.38345	2.51063	2.26656	2.54918	2.75207
1700081L11Rik	4.93346	5.31539	5.22883	5.05269	5.03203	5.03957	4.88439
1700082C02Rik	2.38572	2.33234	2.33846	2.49122	2.68709	2.70778	2.71517
1700084F23Rik	2.37541	2.47008	2.39187	2.64623	2.64215	2.63798	2.40254
1700085D22Rik	3.29236	4.02525	3.75027	3.72928	3.30363	3.25282	3.51411
1700086D15Rik	2.22212	2.23981	2.18788	2.25751	2.30328	2.73425	2.46618
1700090G07Rik	3.27755	2.54751	2.79434	3.32391	2.94725	3.18484	3.11539
1700093C20Rik	2.69107	2.62311	2.32425	2.72232	3.21978	3.30354	3.34667
1700093J21Rik	2.45681	2.65595	2.22358	2.98488	2.7563	2.79184	2.6738
1700094D03Rik	5.90522	5.68591	5.46399	4.94474	5.2768	5.09023	5.33126
1700096K18Rik	4.34209	3.87524	4.37515	3.814	3.39049	3.49021	3.35948
1700097N02Rik	3.48594	3.29531	3.672	2.81094	2.88326	3.05036	3.13672
1700100M05Rik	5.97971	5.82231	5.76549	5.15785	5.31886	4.95419	5.15507
1700102P08Rik	2.99495	2.6849	2.45905	2.53338	2.449	2.35509	2.59521
1700106J12Rik	3.47133	3.09901	3.011	3.16232	3.29177	2.95983	3.54808
1700106N22Rik	5.01847	4.56238	4.93834	4.80635	5.10054	4.89707	5.10207
1700112E06Rik	2.81036	2.82172	2.91726	4.08978	4.18071	3.61194	3.90054
1700112M01Rik	2.52962	2.30742	2.38955	2.36319	2.31338	2.66455	2.25717
1700113I22Rik /// Aarsd1	2.97209	2.67518	2.80513	4.17439	3.84795	4.02848	3.70743
1700116B05Rik	2.28352	2.64896	2.55668	2.59615	2.29353	2.65899	2.65384
1700122O11Rik	2.5041	2.45737	2.65645	2.81936	2.76363	2.99904	2.81377
1700123I01Rik	3.41774	2.73882	2.89203	2.96465	3.53684	3.10116	3.76939
1700123O20Rik	8.75172	8.72726	8.87886	8.93299	9.07506	8.97653	8.86095
1700126A01Rik	2.19763	2.44313	2.13746	2.4851	2.54025	2.33338	2.68157
1700129O19Rik	3.89889	4.16748	3.40656	2.87523	3.17806	2.88516	3.12427
1810006K21Rik	4.10449	4.17254	4.54541	4.9841	4.80118	5.03712	4.81369
1810008A18Rik	5.44292	5.53911	5.6797	5.8061	5.96774	6.30721	5.72881
1810009A15Rik	8.56294	8.06816	8.18656	8.66447	8.8042	8.91931	8.75953
1810009N02Rik	5.01224	5.02239	4.84942	5.01028	4.96874	5.01442	4.79104
1810010H24Rik	3.24315	3.86474	3.39627	2.8268	2.68877	2.51325	2.51795
1810011O10Rik	7.58467	7.77351	7.22239	3.54678	2.97563	3.18422	3.14452
1810012P15Rik	3.10856	3.34344	3.09948	3.18214	2.85009	3.00633	2.91919
1810013D10Rik	5.56225	5.45757	5.35297	5.2242	5.29488	5.32767	5.19171
1810013L24Rik	5.75381	6.12174	6.5756	7.33897	7.21435	6.90689	6.92433
1810013L24Rik /// LOC100503807	9.16751	9.10794	8.97556	8.33005	8.19728	8.14651	8.23123
1810014B01Rik	3.06607	2.93056	2.87427	2.75964	2.65203	3.06694	2.91427
1810019D21Rik	4.01524	3.55516	3.05043	3.03329	2.55703	2.99899	3.22297
1810019J16Rik	3.23991	3.44469	3.35831	2.15387	2.35848	2.35186	2.50287
1810019N24Rik	2.38636	2.79464	2.73285	2.42603	2.69492	2.56056	2.57292
1810020D17Rik	6.46015	6.1341	5.68421	5.61947	5.52392	5.38638	5.58321
1810021B22Rik	3.83847	3.59538	3.63954	4.46011	3.80953	3.90407	3.87027
1810021M19Rik	2.56643	2.38893	2.27689	2.34516	2.10125	2.84241	2.39073
1810022C23Rik	2.8349	2.92209	2.78378	2.75454	2.50865	2.62418	2.59055
1810022K09Rik	6.8283	6.5118	6.61425	6.798	6.85756	6.70006	6.78632
1810026B05Rik	9.85906	9.95032	9.86988	9.01974	8.95477	9.21932	9.31986
1810026J23Rik	7.80906	7.76002	7.72225	7.35802	7.56645	7.41493	7.34299
1810027O10Rik	9.11519	8.89386	8.66661	9.1014	9.13671	9.23003	9.21027
1810029B16Rik	4.07204	4.18767	3.88883	3.90796	3.79624	3.82776	3.88553
1810030N24Rik	7.0126	7.13503	7.22484	7.6255	7.84587	7.61925	7.49302
1810030O07Rik	7.76689	7.74761	7.78892	8.05465	7.98761	7.91115	8.13826
1810034E14Rik	3.10945	3.10365	3.01322	3.04093	3.43194	2.76348	3.01623
1810035L17Rik	8.79861	8.42523	8.46244	9.57763	9.72021	9.67622	9.58889
1810043G02Rik	4.37946	4.18033	4.84035	6.03138	6.23481	5.48595	5.66658
1810043H04Rik	7.41273	7.28696	7.30977	7.63307	7.65943	7.88031	7.60661
1810044D09Rik	3.57235	3.4311	3.65027	3.66854	3.41212	3.86137	3.48073
1810046J19Rik	9.01258	8.99737	8.80363	8.95884	8.92445	9.32225	9.13681
1810048J11Rik	4.37385	3.9315	4.23119	4.23846	4.34792	3.91755	3.88442
1810049H13Rik	4.61633	4.46374	4.20031	5.01473	4.49314	4.95184	5.03179
1810055G02Rik	5.38929	5.23539	5.59703	6.94917	6.99818	6.63173	6.24829
1810058I24Rik	9.56831	9.41669	9.16566	8.9123	8.94718	8.82702	8.45702
1810059H22Rik	2.27662	2.24996	2.3485	2.38144	2.38132	2.21433	2.38104
1810062O18Rik	3.5034	3.50459	3.47355	3.47374	3.25642	3.1256	2.9534
1810063B05Rik	6.60888	6.30632	6.40236	6.48546	6.722	6.25486	6.13326
1810064F22Rik	3.24277	3.48178	2.89538	3.45611	3.76487	3.4572	3.39327
1810065E05Rik	2.4434	2.24135	2.26586	2.87194	2.24952	2.43559	2.4854
1810073G21Rik	2.22727	2.59457	2.60392	2.59908	2.80266	2.97661	3.02537
1810074P20Rik	6.55548	6.70371	6.73202	7.05639	6.95127	6.52118	6.98901
2010000I03Rik	4.14482	3.94239	3.23776	3.64845	3.59522	3.80649	3.32798
2010001E11Rik /// AI317395	3.60651	3.26554	3.15343	3.53482	4.21073	3.93178	3.80827
2010001M06Rik	2.90551	2.82724	2.61903	2.92078	2.95611	3.27728	2.91309
2010001M09Rik	9.17699	8.83565	8.23724	4.79811	4.59687	5.75984	5.17696
2010002N04Rik	8.15717	8.59737	8.57006	9.32791	9.19174	9.58481	9.40021
2010003K10Rik	3.10851	3.08109	3.32295	3.88357	3.59157	4.09688	4.27637
2010003O02Rik	2.80123	2.80036	2.3698	2.39019	2.44285	2.89191	2.50631
2010003O02Rik /// LOC100504309	7.98594	7.4847	7.66324	7.25178	7.18639	7.44867	7.30779
2010004M13Rik	6.59537	6.15865	5.80766	4.87801	4.87366	5.00414	4.87618
2010007E15Rik	2.46604	2.4163	2.13209	2.44286	2.32169	2.50369	2.62101
2010007H12Rik	4.63736	4.61698	4.91658	5.39642	5.03815	5.52527	5.38094
2010010I01Rik	3.40615	3.69575	3.57635	3.40995	3.42537	3.71666	3.2967
2010011I20Rik	4.41135	4.81889	4.64414	4.83052	4.95213	4.60459	4.43242
2010012O05Rik	5.49474	5.55087	6.14156	6.01318	5.93358	5.75704	5.66758
2010106E10Rik	2.31444	2.01158	2.26594	2.11012	2.461	2.43365	2.19015
2010106G01Rik	8.11218	8.40284	8.71269	9.57509	9.40042	9.71639	9.6657
2010107E04Rik	10.1934	9.97508	9.76568	10.2312	10.3065	10.3527	10.2956
2010107G23Rik	3.56624	2.9941	3.20703	3.08414	3.04981	3.04678	2.8336
2010107H07Rik	8.12388	7.74953	7.9198	8.74963	8.76028	7.91862	7.97131
2010109A12Rik	2.51141	2.80993	2.34547	2.53322	2.27572	2.33627	2.57708
2010109K11Rik	6.6529	6.73076	7.15512	7.9171	7.82251	7.82288	7.65714
2010110P09Rik	2.1489	2.15134	2.34521	2.28358	2.37603	2.33588	2.35781
2010111I01Rik	5.37469	5.35328	5.04515	6.22513	6.4804	6.06082	5.73399
2010305A19Rik	4.57173	4.41131	4.77193	5.42234	5.41667	5.15711	4.89565
2010308F09Rik	2.45944	2.51952	2.51254	2.61378	2.39491	2.60993	2.53376
2010315B03Rik	6.19451	6.25232	6.40927	6.59679	6.19695	6.58205	6.94009
2010317E24Rik	2.76491	2.71255	2.51453	2.68152	2.51203	2.73958	2.70492
2010320M18Rik	4.56316	4.36766	4.53909	4.64662	4.72461	4.17332	4.14282
2010321M09Rik	5.9223	5.92049	6.19929	6.5768	6.68201	6.44255	6.32798
2200002D01Rik	3.76818	3.4265	3.09112	3.3046	2.94956	3.09207	3.15488
2200002J24Rik	3.47584	3.04106	2.71332	2.62938	3.01611	2.532	3.12732
2210008F06Rik	2.67431	2.50848	2.26923	2.67517	2.45784	2.54171	2.92087
2210009G21Rik	5.16776	5.46472	5.55641	5.69634	5.62945	5.97193	6.10349
2210010C04Rik	3.03604	3.1819	3.08586	3.20863	3.18872	3.18033	3.68872
2210010C17Rik	2.56536	2.86241	2.54804	2.78276	2.3045	2.36493	2.57133
2210012G02Rik	3.86865	4.05365	4.23163	3.52651	3.13914	3.91308	3.81874
2210015D19Rik	4.07869	4.00772	3.69554	4.31849	4.33319	4.23097	4.06254
2210016F16Rik	4.26445	4.21843	4.12923	4.35944	4.60251	4.64382	4.993
2210016L21Rik	5.07737	5.43706	5.66874	6.13731	6.17369	6.22103	5.76306
2210018M11Rik	5.20508	5.32003	4.90844	4.77866	5.33473	5.10946	4.96712
2210019G11Rik	3.51537	2.75853	2.9311	2.90698	3.08087	3.11122	2.90512
2210020M01Rik	5.46436	5.16108	5.10448	3.53144	3.30491	3.62206	3.7517
2210021J22Rik	6.22782	6.01233	5.70622	6.14754	6.36152	6.117	6.47486
2210403K04Rik	8.92017	9.01538	9.4225	10.0869	10.1037	9.8858	9.93802
2210404J11Rik	5.69045	5.94137	6.05148	6.00329	6.19326	6.32733	6.59548
2210406H18Rik	6.08852	6.3421	7.05675	6.30438	6.50893	6.57971	6.58448
2210408I21Rik	2.39049	2.52051	2.78324	2.99951	3.33804	2.76812	2.79041
2210409O19Rik	2.63262	2.57587	2.87839	2.55005	2.81964	2.35542	2.51817
2210411A11Rik	3.03185	2.47753	2.13833	2.30689	2.422	2.57112	2.48441
2210411G17Rik	2.57491	2.85961	2.59319	2.84685	2.71026	2.58753	2.76042
2210415F13Rik	2.60664	2.28599	2.42475	2.70882	2.5808	2.29435	2.4458
2210416J07Rik	2.63364	2.66697	2.71363	2.87648	2.47664	2.59564	2.71709
2210418O10Rik /// LOC664987	2.76533	2.9552	3.37946	2.76569	3.01785	2.82229	3.25729
2210419D22Rik /// Lrp6	5.69099	5.95166	6.1492	6.09819	5.79787	6.06185	5.79802
2300004M11Rik	4.76445	5.74016	5.48002	4.37038	4.20639	4.36357	4.47721
2300009A05Rik	4.64813	4.56914	4.47043	4.45853	4.78228	4.33689	4.37873
2310001A20Rik	6.64888	6.66697	6.80077	6.65691	6.70747	6.80459	6.66621
2310001H12Rik	6.45418	6.81452	6.48943	6.06295	5.74627	5.71574	5.8112
2310001H17Rik	4.50458	4.33146	4.16235	3.11605	3.51664	3.03773	3.07337
2310002J15Rik	2.58068	2.78403	2.61797	3.24153	2.73882	3.04291	3.14142
2310003C23Rik	7.65234	7.57687	7.42852	7.49714	7.77272	7.80827	7.88628
2310003F16Rik	3.99715	4.71585	4.31468	4.49539	4.14384	4.15625	4.20232
2310003H01Rik	4.6416	4.59685	5.25093	5.19465	4.75509	4.95963	4.38128
2310003L22Rik	5.67428	5.84633	5.54876	6.40082	6.20249	6.15449	5.98219
2310004I24Rik	7.40839	7.42888	7.47299	7.39169	7.11888	7.54953	7.6877
2310004N24Rik	6.82832	6.95698	6.93579	7.98333	7.8524	8.00315	7.85873
2310005G13Rik	2.32015	2.24179	2.28595	2.25325	2.04386	1.88293	2.06193
2310008B10Rik	4.35974	4.54621	4.34973	4.35623	4.16706	3.92727	4.1637
2310008H04Rik	5.97979	6.27077	6.3814	6.61887	6.37169	6.44351	6.22689
2310008H09Rik	4.3412	4.3612	4.64569	5.65984	6.01624	5.45054	5.41023
2310009A05Rik	7.85234	7.88618	7.76222	7.94813	7.9643	8.10283	7.97945
2310009B15Rik	4.2153	4.07615	4.41554	4.67822	4.48975	4.5427	4.11247
2310010G23Rik	3.35919	3.2899	3.26829	4.58341	4.80798	3.38571	3.59493
2310011J03Rik	6.26383	6.06109	6.40787	7.78529	7.74712	7.44508	7.26662
2310014F06Rik	3.23337	3.19544	2.94314	2.6254	2.8365	3.12235	2.94864
2310014L17Rik	3.15824	3.0934	3.42967	3.81618	3.44343	3.04599	3.34422
2310015A10Rik	3.88635	3.8534	4.05662	3.38542	3.10681	3.15864	2.82131
2310015B20Rik	2.65209	2.5204	2.41263	2.26171	2.67561	3.01905	2.15403
2310016C08Rik	8.34997	8.10817	7.78779	8.33374	9.40271	8.46365	7.85725
2310016M24Rik	9.37244	9.00341	8.93549	9.138	9.26176	9.30242	9.22119
2310021P13Rik	6.50203	6.46195	6.33644	6.76658	6.58688	6.82452	6.61137
2310022A10Rik	5.15721	4.80116	5.44996	6.92826	6.70477	7.09915	6.62098
2310026L22Rik /// Hp1bp3	2.75564	2.7665	2.39953	2.83894	2.43852	2.63609	2.70851
2310028H24Rik	4.34569	4.33718	4.0724	4.2928	4.53458	3.98985	4.55833
2310028O11Rik	9.89831	9.71427	9.67279	9.78141	9.84277	9.79157	9.94734
2310030G06Rik	3.3077	3.05968	2.99698	2.35903	2.59397	2.42074	2.32987
2310030N02Rik	5.25779	4.83229	5.28167	5.8358	6.37311	5.80005	5.92847
2310031A07Rik	4.47829	4.02439	5.33782	6.80059	6.04121	7.33564	7.60659
2310033P09Rik	5.57406	5.63906	5.52693	4.78476	4.36279	5.08418	4.718
2310034G01Rik	3.38067	3.46391	2.75579	2.9074	2.91828	2.38007	2.78895
2310035C23Rik	6.42137	6.35041	6.61267	6.43057	6.52754	6.40905	6.65686
2310035K24Rik	5.28852	5.14443	5.20736	5.94332	5.94158	5.85286	5.68656
2310035P21Rik	8.00556	8.27016	8.08054	5.30853	5.38234	5.49227	5.32932
2310036O22Rik	10.198	9.8768	9.88605	9.88661	10.0271	10.0365	9.83375
2310037I24Rik	8.65763	8.57026	8.4843	8.51951	8.65071	8.40164	8.49049
2310039H08Rik	7.41816	7.43058	7.45285	7.73025	8.07	7.39593	7.29268
2310040G24Rik	3.05188	3.18528	3.4401	3.54893	3.27342	3.82464	3.75869
2310042D19Rik	2.96698	2.80416	2.57895	2.71262	3.03541	2.90754	3.02216
2310043L19Rik	2.40091	2.36417	2.38518	2.59589	2.32707	2.73332	2.46712
2310044G17Rik	4.62918	4.8955	5.45456	6.05441	6.19938	5.49416	5.47508
2310044H10Rik	8.22134	8.24494	8.21704	8.28146	8.23579	8.17247	8.26282
2310045N01Rik	5.64536	5.96469	6.12706	5.91037	6.01134	6.08427	6.07475
2310045N14Rik	2.59229	2.69268	2.61866	2.54341	3.01154	3.17209	3.2517
2310046A06Rik	2.38537	2.29754	2.37404	2.46001	2.19413	2.34785	2.10295
2310046K01Rik	5.47489	5.49919	5.70533	4.74047	4.91551	4.5989	4.10261
2310046O06Rik	5.81973	5.78828	5.34493	5.33618	4.7869	4.96312	5.3881
2310047B19Rik	3.55866	3.96368	3.96262	4.56623	4.28354	4.10089	3.99384
2310047K21Rik	2.91756	2.76945	2.8015	2.7563	2.22719	2.79542	2.33655
2310047M10Rik	6.60955	6.60081	6.87448	6.84349	6.52215	6.7065	6.58766
2310047N11Rik	2.68814	2.26698	2.4841	2.34966	2.25856	2.44588	2.19314
2310050B05Rik	2.57226	2.48808	2.32178	2.13753	2.72179	2.31135	2.57233
2310050P20Rik	4.81811	5.21074	4.26358	3.13029	2.48842	2.85014	2.7098
2310051F07Rik	7.2746	7.49535	7.63305	7.27527	7.16241	7.26916	7.14148
2310057M21Rik	4.36815	4.36564	4.34682	4.58899	4.3828	4.43315	4.33136
2310058F05Rik	2.63039	2.74494	3.02778	3.34316	3.46522	3.20612	2.98975
2310058N22Rik	7.99282	7.93495	7.77288	5.95196	6.00649	6.1354	6.18793
2310061C15Rik	6.10293	5.34973	5.47295	5.59487	5.18392	5.40627	5.27945
2310061G22Rik	2.37961	2.91604	2.53398	3.17853	2.78713	2.54658	3.01512
2310061I04Rik	6.42713	6.38048	6.57014	6.75287	6.81163	6.64072	6.77099
2310061J03Rik	4.85108	5.02226	5.06879	5.36567	5.29631	5.13617	4.50335
2310068G24Rik	2.53392	2.7889	2.79395	2.70127	3.16268	3.02674	3.02881
2310075K07Rik	4.53146	4.19274	4.37046	4.04145	3.73354	3.61351	3.41579
2310079F23Rik	3.07254	2.45978	2.95067	3.24046	3.43117	3.48699	3.68638
2310079G19Rik	2.53318	2.66658	2.4882	3.07946	2.9728	2.92853	2.71334
2310079N02Rik	4.27183	5.01007	4.20229	7.03562	6.92971	6.80102	7.30084
2400001E08Rik	9.40732	9.07779	9.1272	9.86449	9.84739	9.93689	9.88678
2400003C14Rik	9.22063	9.33767	9.38828	9.89521	9.80034	9.98436	9.92488
2400009B08Rik	4.09785	3.44881	3.54989	2.41418	2.74908	3.1172	2.80418
2410002F23Rik	6.33802	6.74154	6.41838	5.94457	5.94143	5.97253	5.59834
2410002I01Rik	3.14111	2.89543	3.63305	3.61045	3.39746	3.53827	3.38572
2410002O22Rik	5.90623	5.81915	5.82677	6.45141	6.47391	6.14309	6.21929
2410003K15Rik	7.98978	8.0357	8.03279	8.37659	8.48726	8.41429	8.31055
2410004A20Rik	3.28961	3.34564	3.06496	2.94762	2.83572	3.33949	3.62745
2410004B18Rik	8.72062	8.87691	8.87063	8.91082	8.93059	8.76763	8.87333
2410004P03Rik	3.21536	3.25018	3.12186	3.52646	3.16273	3.22819	3.34619
2410006F04Rik	2.59183	2.73883	2.34033	2.53167	2.66006	2.62518	2.5236
2410006H16Rik	10.0166	9.96382	9.99498	8.49776	8.42972	8.89681	9.15646
2410015M20Rik	9.40254	9.17897	9.07597	9.28214	9.36294	9.23561	9.27286
2410016O06Rik	6.63911	6.62592	6.79708	6.15134	6.45225	5.93406	5.88179
2410017P07Rik	3.53601	3.73386	3.67351	3.59653	3.25973	3.45193	3.52171
2410017P09Rik	7.31768	6.9581	6.73353	7.41009	7.34477	7.35395	7.21819
2410021H03Rik	2.81564	2.5082	2.67423	2.72856	2.71529	2.53122	2.84596
2410022L05Rik	2.71921	2.68023	2.78319	2.91652	3.22144	2.66458	3.36235
2410022M11Rik	2.97297	2.81119	3.13979	3.0368	2.97411	2.78889	3.00136
2410022M11Rik /// LOC100503842	5.65778	5.07431	5.3889	5.70174	5.3942	4.89649	4.71556
2410024N13Rik	2.09378	2.03013	2.06577	1.94755	2.0419	2.21109	2.19004
2410042D21Rik	5.09943	5.17285	5.25751	5.43752	5.46767	5.37303	5.05721
2410075B13Rik	3.14601	3.01986	3.07845	2.89263	2.91834	2.681	2.83908
2410087M07Rik	3.22368	2.91945	2.61302	3.25564	2.81584	2.66697	3.1673
2410089E03Rik	3.38472	3.02551	2.48787	3.05678	3.0274	2.98292	3.54003
2410091C18Rik	7.00848	6.69021	7.0515	5.88851	6.14248	6.18048	5.91297
2410127L17Rik	6.84005	7.1624	7.06608	7.30758	7.4798	7.12987	7.23466
2410137F16Rik	2.41275	2.32771	2.25712	2.51506	2.43474	2.28985	2.45195
2500002B13Rik	3.28243	3.38049	3.54007	3.7376	4.14333	3.27116	3.50514
2500003M10Rik	8.28486	8.46011	8.38323	8.46406	8.33876	8.39257	8.29537
2500004C02Rik	3.0948	3.05746	3.34902	3.32034	3.03983	3.11874	2.6923
2510003B16Rik	3.84006	2.46362	2.70918	3.00175	2.79767	2.7554	2.75935
2510003E04Rik	7.99291	7.89829	7.84812	8.54211	8.56723	8.59237	8.59085
2510006D16Rik	9.17039	9.20253	9.3214	9.07834	9.299	9.02648	9.11819
2510006D16Rik /// LOC100505293	9.44385	9.22376	9.3406	9.10653	9.10686	8.77804	8.83697
2510009E07Rik	5.17848	5.17328	4.99151	5.56103	5.62393	5.69869	4.67786
2510012J08Rik	7.30173	7.24714	7.46664	7.3083	7.50182	7.42347	7.1983
2510016G02Rik	3.5418	3.35024	3.70389	3.29768	3.43897	3.00203	3.41947
2510019K15Rik	2.97587	2.95153	2.54384	2.86644	3.08479	3.055	2.40003
2510022D24Rik	4.22141	4.48052	3.98686	4.5083	4.02976	4.19868	4.62899
2510039O18Rik	7.95978	7.87935	8.16552	8.25513	8.2517	7.97837	8.08407
2510042H12Rik	2.88224	2.47588	2.62426	2.51811	3.0532	2.53728	2.65657
2600001M11Rik /// Nudt5	5.61643	5.14518	5.33969	5.71548	5.7632	5.73377	5.66057
2600002B07Rik	3.36112	2.90572	2.78924	2.8362	3.23656	3.11215	3.2398
2610001J05Rik	8.81232	8.47901	8.65188	9.43864	9.5193	9.37502	9.16925
2610002D18Rik	3.43167	2.75918	2.88878	2.65208	2.89842	3.15994	3.27175
2610002I17Rik	3.57782	3.77909	3.39169	4.11205	3.82754	3.9018	4.05776
2610002J02Rik	6.61815	6.46633	6.53821	6.51334	6.57139	6.76802	6.42648
2610002J23Rik	7.10913	7.32677	7.37042	6.92375	7.02216	6.76631	6.7278
2610002M06Rik	5.41454	5.56783	5.76344	5.67143	5.59657	5.70426	5.88206
2610005L07Rik	6.26252	6.39419	6.24746	6.29372	6.37699	6.34026	6.45939
2610007B07Rik	2.8907	2.49795	2.68877	2.77299	3.05763	2.94444	2.91514
2610008E11Rik	5.47328	5.00969	5.06543	4.02342	4.35085	3.70004	3.56367
2610008G14Rik	2.61048	2.38401	2.29692	2.65172	2.25507	2.56503	2.4428
2610011I18Rik	2.29876	2.50873	2.26505	2.30123	2.4738	2.44819	2.75299
2610018G03Rik	8.32751	8.51943	8.68258	6.50844	6.20359	6.09333	5.73933
2610019E17Rik	5.36033	5.22793	4.59617	4.68493	4.29329	4.34201	4.25018
2610019F03Rik	7.66585	6.5469	5.96927	2.554	2.7614	3.0655	2.83857
2610019N06Rik /// LOC100505161	3.68972	3.55105	3.32932	3.70326	2.82513	2.89471	3.42062
2610020C07Rik	3.18272	3.03662	3.48566	2.64755	2.73726	3.17066	2.95974
2610020H08Rik	3.89131	3.68091	3.90688	3.61235	3.26341	3.26945	3.73122
2610021A01Rik	5.18979	5.63625	5.79856	5.3381	5.5142	5.42061	5.31299
2610021J01Rik	2.12887	2.43832	2.3205	2.32899	2.5255	2.41739	2.40257
2610021K21Rik	2.71822	2.95708	2.95457	2.86076	3.03715	3.08463	3.03733
2610024D14Rik	3.81665	3.99055	4.24857	3.04559	3.55663	2.94444	3.44916
2610024G14Rik	5.73774	5.40987	5.79947	6.36503	6.50116	6.08017	5.85517
2610027L16Rik	6.63723	6.71544	6.80346	7.67312	7.9317	7.86716	7.70442
2610028D06Rik	3.14171	2.67725	2.46731	2.63036	2.56505	2.52567	2.81342
2610028L16Rik	4.00297	4.27633	4.65251	3.00758	2.81147	3.09354	3.39457
2610029I01Rik	7.19311	7.13899	7.12864	6.98281	7.17612	7.07965	6.63814
2610030H06Rik	6.15015	6.13223	6.3178	6.67915	6.52757	6.42828	6.09982
2610034B18Rik	4.76191	3.91398	4.27385	3.77625	3.94594	3.62224	3.61894
2610034E01Rik	2.99799	3.19798	3.02903	3.63948	3.47798	4.08389	3.63675
2610035D17Rik	4.63072	3.96566	4.60149	3.77764	3.34008	3.43531	3.42848
2610039C10Rik	7.70459	7.49296	7.57505	7.70167	8.10343	7.73724	7.84112
2610044O15Rik	4.07639	4.04843	4.38635	3.99125	4.27168	3.84695	3.61804
2610101N10Rik	7.27906	7.52415	7.6204	7.48302	7.54824	7.32486	7.53923
2610201A13Rik	4.02422	4.43159	4.24147	4.82832	4.86273	4.37957	3.52398
2610202C22Rik	4.49076	4.65852	4.46521	4.24585	4.10614	4.59093	4.54653
2610301B20Rik	5.05778	4.68635	4.96559	5.47866	5.37379	4.99671	5.06301
2610301G19Rik	6.27336	6.12839	6.1286	6.18145	6.09169	6.07433	6.19925
2610303G11Rik	3.27239	2.94454	3.02149	3.23917	2.87994	2.91438	2.94941
2610305D13Rik	4.67452	3.94069	3.81332	3.34693	3.3705	3.06084	2.82463
2610306M01Rik	3.44746	3.7144	2.96814	3.6589	3.42382	3.05243	3.28966
2610307P16Rik	2.31083	2.48869	2.46988	2.46115	2.52033	2.4918	2.50013
2610316D01Rik	2.72487	2.55586	2.32915	2.69721	2.97524	2.75311	2.69576
2610318N02Rik	3.00196	3.54369	3.47061	3.82904	4.12556	3.81426	3.50392
2610319H10Rik	7.96795	7.87696	7.45095	6.93888	6.98281	6.96041	7.14858
2610507B11Rik	7.44571	7.35364	7.21225	7.96314	7.70633	7.92256	7.88694
2610507I01Rik	6.70904	6.73384	6.36976	4.57432	4.72795	4.64804	4.81549
2610524H06Rik	5.90634	5.80459	5.91351	6.94447	6.76352	6.65957	6.45984
2610528B01Rik	2.60466	3.29198	3.88498	2.60346	2.62609	2.51614	2.47254
2610528E23Rik	3.74995	3.37334	3.45679	3.8456	4.19823	3.66057	3.47268
2610528E23Rik /// Pgap2	5.32131	4.68108	4.66212	5.32021	5.4442	5.13747	4.79587
2700007P21Rik	5.76194	5.93224	6.05764	6.47961	6.56609	6.34394	6.43977
2700012I20Rik	2.84345	3.0623	3.15026	2.91311	3.16938	3.2711	2.95141
2700023E23Rik	4.62972	4.34162	4.42772	4.97862	4.60415	4.26858	3.89822
2700029L08Rik	3.26555	2.96857	3.51216	4.19647	4.19128	4.07884	3.85253
2700029M09Rik	8.72874	8.40915	8.3896	9.22749	9.38886	9.4596	9.28988
2700049A03Rik	4.96828	4.75025	5.05799	4.53059	4.35705	4.49797	4.81269
2700050L05Rik	4.89775	4.86931	4.96331	4.69894	4.77875	4.51814	4.43581
2700060E02Rik	10.2307	10.0545	10.0606	10.1526	10.2231	10.2538	10.1731
2700062C07Rik	5.75688	5.52016	5.60842	6.10131	6.65635	6.23761	6.33382
2700068H02Rik	2.49961	2.49368	2.28414	2.48889	2.56291	2.77438	2.58677
2700078E11Rik	5.53739	5.66514	5.9063	6.70289	6.74632	6.54258	6.66592
2700078K21Rik	6.84264	6.93422	6.61988	6.24803	6.40774	6.33437	6.17727
2700079J08Rik	8.67441	8.68369	8.61694	6.85119	6.30272	6.62645	7.10696
2700080J24Rik	2.60304	2.78988	3.14513	2.70689	2.85854	3.09099	2.77444
2700081L22Rik	2.56846	2.35688	2.52823	2.644	2.56186	2.53536	2.59878
2700089E24Rik	6.12042	6.13584	6.24138	6.0303	6.11068	6.06244	6.11961
2700094K13Rik	8.85993	8.79742	8.81455	8.19556	8.24017	8.34787	8.34012
2700097O09Rik	5.61772	6.03996	5.77346	5.53888	5.71846	5.97743	5.98218
2700099C18Rik	2.81837	2.91761	2.94046	2.53411	2.56488	2.80012	2.50979
2810001A02Rik	8.02597	7.61893	7.25141	8.37634	8.35786	8.31123	7.9458
2810001G20Rik	5.30705	4.70757	4.86005	3.80836	4.1497	4.03044	3.98162
2810002D19Rik	4.03565	3.86568	3.86904	3.85883	3.69607	3.9239	3.98561
2810002N01Rik	5.87773	5.92235	5.80756	5.70983	5.78203	5.39162	5.44248
2810004N23Rik	5.68545	5.6338	5.54315	5.6803	5.52712	5.39281	5.54611
2810008M24Rik	9.23831	9.05796	9.20702	9.30115	9.37401	9.2893	9.23265
2810013P06Rik	5.7331	5.52918	5.44307	4.015	4.12434	3.91304	4.14585
2810013P06Rik /// LOC100503178	5.96007	6.20592	6.22339	4.96551	4.6506	4.64387	4.6696
2810021B07Rik	5.11625	5.42849	5.59691	5.51307	5.58592	5.61167	5.46697
2810021G02Rik	5.67647	6.35906	6.11967	6.6546	6.84995	6.42443	6.40741
2810021J22Rik	3.61362	4.06328	3.70998	3.01709	3.29669	2.91825	2.75822
2810026P18Rik	8.44757	8.65466	8.6505	7.98301	8.26389	8.17334	7.96509
2810046L04Rik	5.74306	6.76525	6.77898	6.67521	6.78656	6.5037	6.42618
2810047C21Rik1	3.23462	2.60649	2.73273	3.36954	3.1069	3.01342	2.97967
2810055G20Rik	2.8921	2.84169	2.61782	2.49395	2.31977	2.46455	2.56237
2810403A07Rik	6.06666	6.49412	6.45751	6.58527	6.45179	6.41688	6.59675
2810403D21Rik	3.01409	2.96347	2.97157	2.8537	2.60151	2.89124	2.80224
2810404I24Rik	4.47051	4.65883	4.30665	4.47873	4.30287	4.36574	5.27719
2810405F17Rik	3.27745	3.60475	3.65768	2.99557	3.63751	3.19628	3.69534
2810405K02Rik	6.14869	4.91985	5.2685	7.14228	6.84667	7.69064	7.86816
2810407C02Rik	10.5079	10.4627	10.6477	10.6098	10.7033	10.5401	10.6355
2810408A11Rik	2.75179	2.59081	2.44281	2.76769	2.55089	2.49076	2.73942
2810408B13Rik	2.55679	2.99342	2.86043	2.37086	2.29775	2.33146	2.36423
2810408I11Rik	3.17287	3.38074	3.00533	3.20993	3.89532	3.63392	3.36697
2810408M09Rik	3.22768	3.3973	2.8113	3.52781	3.70396	3.31902	4.0677
2810408M09Rik /// Trp53rk	3.58908	3.98714	3.94004	5.30958	4.9198	4.39447	5.28653
2810410D24Rik	3.43177	3.03329	3.32526	2.75532	3.05085	3.56432	2.94563
2810410P21Rik	2.61168	2.69706	2.41501	2.63154	2.51184	2.74823	2.90531
2810414N06Rik	2.97872	3.17854	3.12187	3.44116	3.70767	3.31677	3.25935
2810416A17Rik	3.47765	3.40953	3.87331	2.49673	2.6039	2.6347	2.61623
2810416G20Rik	4.4844	4.32571	4.66182	3.95269	4.27709	3.88483	4.00758
2810417H13Rik	5.06493	4.86638	5.49552	5.03018	4.78872	5.47493	5.19803
2810421E14Rik	3.83014	3.99325	3.75928	3.95744	3.94009	4.23343	4.00301
2810422J05Rik	5.4682	5.48784	5.69855	5.71291	5.36404	5.57295	5.59253
2810422J05Rik /// Uba52	13.1662	13.1969	13.1477	13.0997	13.0878	13.181	13.0645
2810422O20Rik	4.85972	4.59115	5.0599	4.04202	4.70587	4.24522	4.08881
2810427A07Rik	6.97368	7.0547	6.58173	5.4604	5.40909	5.59071	5.60505
2810428I15Rik	7.71355	7.6456	7.65685	8.33503	8.52934	8.16211	8.13818
2810432D09Rik	6.68864	6.31899	6.55417	6.83727	6.66332	6.78642	6.41085
2810432L12Rik	4.88537	4.42609	4.71153	2.54748	2.45898	2.62613	2.32017
2810442I21Rik	3.3771	3.18174	3.43825	2.80612	2.88009	2.51553	3.069
2810449G22Rik	2.73037	2.80993	3.04034	2.93527	4.15405	3.12771	3.88177
2810453I06Rik	4.94858	4.98299	5.23855	5.70679	5.50506	5.70974	5.13055
2810454H06Rik	3.18707	3.63802	3.12096	3.22324	3.16038	3.39831	3.2246
2810454L23Rik	4.74098	4.54546	4.44246	3.79274	4.07426	3.76651	4.51669
2810455B08Rik	5.65665	5.52232	5.37881	5.31858	5.24429	5.60923	5.61245
2810455D13Rik	5.61889	5.64109	5.59271	4.4228	4.08923	4.47399	4.07924
2810455O05Rik	2.30884	2.43244	2.30315	2.20942	2.37224	2.36624	2.27495
2810471M01Rik	2.57667	2.12937	2.51025	2.52879	2.60862	2.37926	2.62479
2810474O19Rik	8.56919	8.67176	8.95002	9.1952	9.18968	8.84436	9.24218
2900001G08Rik	8.86729	8.93208	8.57006	2.85967	2.52316	3.04456	2.88666
2900002J02Rik	2.37932	2.13867	2.23321	2.41343	2.62764	2.46124	2.28432
2900005J15Rik	2.53458	2.87113	2.3812	2.45612	2.32233	2.62598	2.64263
2900006B11Rik	2.73751	2.28675	2.08985	2.54211	2.53412	2.3877	2.63512
2900009J20Rik	4.66331	4.40731	4.1624	3.991	3.74614	3.80855	4.00821
2900010J23Rik	8.70265	8.47773	8.51929	9.30558	8.88391	8.98416	8.85951
2900010M23Rik	6.93831	6.50078	6.50566	7.21185	7.34753	7.2294	7.21678
2900011G08Rik	2.80961	2.70707	3.24785	3.182	2.75393	3.01904	2.85443
2900011L18Rik	4.77736	4.63783	4.51558	4.01251	4.27939	4.27984	4.54817
2900019E01Rik	2.85802	3.02828	3.07749	2.72366	3.38692	2.87581	2.36685
2900022B07Rik	3.17007	2.65567	2.35199	2.66356	3.30577	2.4962	2.65819
2900024I21Rik	2.92078	2.87694	2.99731	2.50473	3.36593	2.59857	2.68986
2900026A02Rik	6.97619	7.0766	6.32268	4.52034	4.30117	5.38558	4.36773
2900027M19Rik	2.57915	2.80467	2.61723	2.73778	2.86819	3.25407	2.92862
2900041M22Rik	2.41212	2.24824	2.36676	2.3172	2.1556	2.47122	2.28978
2900042E19Rik	3.28401	3.51733	3.381	3.78552	3.52787	3.53898	3.97883
2900053A13Rik	3.63724	3.88482	4.36315	5.00912	4.61329	5.27077	4.91134
2900053A13Rik /// LOC100503890	9.29479	9.03813	9.0506	8.76035	8.75589	9.05227	8.97101
2900054C01Rik	5.17831	4.96102	4.79415	3.52359	3.47546	3.97645	3.41206
2900055J20Rik	2.32242	2.14716	2.06279	2.4682	2.37777	2.33099	2.33059
2900056L01Rik	3.25469	2.93068	2.79968	3.02271	2.67561	3.31555	2.93377
2900056M20Rik	3.43405	3.3006	3.63849	3.13206	3.09872	3.0483	2.9821
2900057C01Rik	3.37021	2.77659	2.96634	3.35821	3.37903	2.89731	3.64058
2900057E15Rik	3.3077	3.59111	3.42178	3.44921	3.39653	4.13238	3.31845
2900060K15Rik	2.56184	2.11283	2.10274	2.10196	2.35237	2.03678	2.34576
2900062L11Rik	3.40672	3.83084	2.98573	2.8011	2.4687	2.77177	2.4691
2900064A13Rik	10.0906	10.1062	10.0559	10.4966	10.651	10.4069	10.2184
2900064F13Rik	2.72742	2.60566	2.46247	2.31055	2.4486	2.49231	2.45005
2900064K03Rik	2.49005	2.42432	2.43307	2.46715	2.44301	2.27416	2.19
2900073G15Rik	9.35637	9.21662	9.14363	9.56191	9.39253	9.55197	9.28572
2900075N08Rik /// Nlgn3	2.80669	2.85303	2.61431	2.90915	2.69312	2.70001	2.67833
2900076A07Rik /// LOC100504421	2.75455	2.58214	2.47275	2.64069	2.17393	2.44575	2.48819
2900084O13Rik	2.31109	2.1696	2.15345	2.41059	2.35042	2.1042	2.61066
2900092D14Rik	3.08428	2.58113	2.38019	2.4926	2.5591	2.3314	2.59951
2900092E17Rik	6.19434	5.85897	6.07424	6.24255	6.34077	6.30751	6.45243
2900092N22Rik	2.73606	2.57467	2.41867	3.23903	2.75997	2.61862	2.54559
2900093K20Rik	3.95786	4.70217	4.62796	4.28693	3.97094	3.89902	3.51269
2900097C17Rik	4.05872	3.74423	4.11041	5.75771	5.62062	5.42809	5.55059
2900097C17Rik /// LOC100503107	9.84597	9.87512	9.80187	9.89181	9.84614	9.9038	9.91479
3010001F23Rik	2.29214	2.31196	2.55255	2.58445	2.56737	2.51664	2.41755
3010003L21Rik	2.66585	2.88956	2.7283	2.47692	2.60057	2.48896	2.59415
3010026O09Rik	3.56172	3.60086	3.50762	3.49424	3.50508	3.55652	3.66234
3110001D03Rik	8.6224	8.46193	8.61095	9.13634	8.88822	9.51799	9.28943
3110001I22Rik	7.4655	7.36787	7.329	7.65102	7.53697	7.57341	7.27415
3110002H16Rik	7.05547	7.54338	7.35075	7.47323	7.59338	7.39568	7.17265
3110003A17Rik	10.8141	10.7553	10.9222	10.8764	10.8776	10.9174	11.0362
3110005L24Rik	2.61256	2.83791	2.56488	2.52058	2.96998	2.59029	2.36229
3110009E18Rik	6.23755	6.29355	6.22857	5.16975	5.37852	5.09337	5.17
3110021A11Rik	3.59031	3.32232	3.3549	3.39385	3.37111	3.18422	3.43136
3110037C07Rik	3.60889	3.47629	3.49081	2.41089	2.49132	2.51976	2.53812
3110040M04Rik	3.08987	2.68526	2.80201	2.65666	2.62079	2.88343	2.73375
3110040N11Rik	6.35321	5.61051	5.99777	6.61941	6.78837	6.62187	6.47406
3110043O21Rik	7.33514	7.43084	7.62356	8.72374	8.71723	8.80202	8.96901
3110045A19Rik	5.19149	5.26054	4.76797	4.90222	5.69254	5.22611	5.43026
3110047M12Rik	2.3763	2.87932	3.15174	2.41462	2.62335	2.52096	2.43702
3110048L19Rik	3.9441	3.90335	4.31485	3.80566	3.82115	3.81962	3.96086
3110048L19Rik /// 6330416L07Rik	4.21428	4.34182	4.03837	3.98014	4.24287	4.42074	4.34745
3110049I03Rik	2.28131	2.85667	2.53358	2.45993	2.38198	2.7889	2.54673
3110052M02Rik	3.21787	3.23167	3.3774	2.98508	3.52571	3.21759	3.28567
3110053B16Rik	2.45712	2.65742	2.44856	2.28959	2.43091	2.29767	2.49615
3110054G05Rik	3.00085	2.4926	2.26505	2.64537	3.318	2.69987	2.65554
3110057O12Rik	3.58435	3.1312	3.35247	3.16454	3.21667	3.20298	3.37111
3110057O12Rik /// Gm2011	3.47597	2.99309	3.46731	2.92286	2.95778	3.16263	3.0104
3110062G12Rik	2.26091	2.52089	2.1429	2.40516	2.07945	2.51718	2.15477
3110067C02Rik	2.2052	2.02753	2.21071	2.57395	2.27216	2.14106	2.46618
3110070M22Rik	2.8311	3.29141	2.67985	2.64778	3.11906	3.34504	2.79062
3110073H01Rik	7.2741	7.29863	7.35331	7.99984	8.0025	8.14074	8.07206
3110080O07Rik	2.62891	2.88667	2.62004	2.9176	3.09252	3.3744	2.77857
3110082D06Rik	2.43879	2.39021	2.68985	2.61314	2.83609	2.57672	2.57831
3110099E03Rik	2.78615	2.43756	2.74937	2.94026	2.87835	2.68022	2.90662
3200001G23Rik	2.25434	2.03063	2.25368	2.15217	2.20359	2.16105	2.20143
3200002M19Rik	4.22078	4.3162	4.35654	4.8945	4.94471	5.17512	4.85995
3222401L13Rik	2.8855	2.97508	2.71183	2.78105	2.82617	2.82728	2.57214
3222402N08Rik	2.67427	2.72332	2.55046	2.60651	2.92762	2.90421	2.86078
3230401D17Rik	9.71702	9.81963	9.59361	9.51234	9.44202	9.43409	9.39449
3300002A11Rik	6.01182	6.32271	6.24421	5.69796	5.23873	5.60626	5.71984
3632451O06Rik	3.48532	3.03963	2.66362	2.43435	2.31226	2.29679	2.31198
3830403N18Rik /// Xlr	5.07104	5.18669	5.50357	4.50044	4.15957	4.35002	3.68999
3830408D07Rik	3.23947	3.42065	3.7493	3.26387	3.1763	3.43315	3.66801
3830422I06Rik	2.91064	2.83381	2.43392	3.1056	2.73202	2.57147	2.64063
3930401B19Rik /// A130040M12Rik /// E430024C06Rik	11.577	11.4589	11.4888	9.78547	9.80132	9.65384	9.56146
4432414F05Rik	6.67873	6.77212	6.50339	5.36075	5.87267	5.27473	5.08925
4631416L12Rik	7.19486	6.41691	5.62657	3.16651	3.07614	3.22024	3.3939
4632404H12Rik	2.93212	3.1797	2.66372	3.0613	3.37933	2.92173	2.94815
4632409D06Rik	2.26829	2.39831	2.94858	2.43166	2.58755	2.59836	3.09373
4632411B12Rik	6.82347	6.44257	6.77564	6.98085	7.03758	7.33922	7.30992
4632415K11Rik	4.19231	4.41453	4.20957	5.6238	5.26589	5.06113	5.29938
4632415L05Rik	3.15361	3.34035	3.27394	2.97735	3.08747	2.91918	3.21732
4632418H02Rik	3.3572	3.54629	3.37772	2.80012	3.00412	3.23872	3.20436
4632419I22Rik	7.83548	7.92685	7.61801	8.52669	8.52463	8.52894	8.5017
4632427E13Rik	4.8304	4.80779	5.0305	5.12808	5.1496	4.75908	5.00464
4632428C04Rik	2.28417	2.32621	2.56202	2.32708	2.98833	2.57865	2.36715
4632428N05Rik	8.76555	8.76733	8.88267	9.02256	8.83683	9.21053	9.15488
4632432E15Rik	2.81531	2.16508	2.81105	2.73993	2.43093	2.55998	2.29265
4632433K11Rik	2.91887	2.73309	2.58262	2.60291	2.49548	2.36739	2.52695
4632434I11Rik	4.90188	5.23902	5.44732	6.08746	6.02773	5.48362	5.70751
4633401B06Rik	4.0467	3.81233	4.0903	4.65902	4.21589	3.83994	4.31736
4732415M23Rik	2.29145	2.62174	2.28392	2.50249	2.90347	2.44288	2.42542
4732418C07Rik	6.13446	6.0877	6.0897	5.84964	5.85905	5.77751	5.93458
4732419C18Rik	2.42855	2.73537	3.08243	2.84394	2.91019	3.07068	3.32175
4732423E21Rik	3.41988	3.55857	3.4136	3.17896	3.24306	3.89043	4.39271
4732440D04Rik	2.28739	2.24004	2.44967	2.70185	2.63508	2.56581	2.20193
4732468M13Rik	2.73073	2.5662	3.17147	2.70742	3.05688	2.97513	2.90466
4732471D19Rik	4.38524	4.52883	4.54833	4.11765	3.92259	3.99037	3.75293
4732490B19Rik	2.42885	2.69247	2.18172	2.76537	2.44579	2.81422	2.53156
4732496C06Rik	4.41722	5.24948	5.23899	4.41027	4.58034	4.20354	4.07789
4733401D01Rik	2.16356	2.22818	2.15345	2.49674	2.2093	2.56572	2.24092
4831407H17Rik	2.85766	2.64158	2.46733	2.96341	2.91278	2.84435	3.32232
4831426I19Rik	3.763	4.02911	4.08283	4.87102	5.01276	4.97557	3.87492
4831440E17Rik	2.4252	2.25222	2.79267	2.21419	2.25345	2.28183	2.34686
4832406H04Rik	2.59096	2.86984	3.11768	2.64947	3.08458	2.99295	3.17523
4833403J16Rik	5.00451	4.51769	4.57486	2.1323	2.22594	2.2955	2.24727
4833406M21Rik	3.16656	3.53923	3.4387	2.59106	2.84112	2.57418	2.97501
4833408D11Rik /// LOC100503722	5.64605	5.66529	5.65812	5.44472	5.53929	5.3479	5.07699
4833410I11Rik	2.49904	2.72097	2.40095	3.10188	3.1389	2.75344	2.9341
4833411I10Rik	4.7547	4.6263	3.80568	3.66108	3.48781	3.42488	3.26257
4833412C15Rik	3.03022	3.45202	2.78576	2.90881	2.72587	3.38174	3.14664
4833412E19Rik	4.99519	4.8897	5.19155	4.55387	5.30585	4.78931	5.2611
4833412K13Rik	3.893	3.99764	4.18134	4.14067	4.64675	3.88382	4.19541
4833413E03Rik	2.99287	3.09791	2.80486	3.05443	3.36593	3.47626	3.34503
4833413G10Rik	3.10637	3.72131	3.33803	3.23386	3.13728	3.37945	3.1732
4833417C18Rik	2.62625	2.82194	2.95267	2.59714	2.74772	3.2174	2.84858
4833419A21Rik	3.49317	3.45166	3.41304	3.43725	3.51413	3.2157	3.29447
4833419O12Rik	3.07765	3.44244	2.65164	2.57284	3.0736	3.0637	2.71813
4833420D23Rik	2.62589	2.74518	2.42426	3.51085	3.22843	2.97746	3.26217
4833420G11Rik	5.77412	6.03446	6.24531	5.9544	5.82285	5.91192	5.68228
4833420G17Rik	6.81673	6.94635	6.90869	6.22405	6.2184	6.16844	6.29481
4833420L08Rik	3.43901	4.30615	4.08284	4.96122	4.98091	4.31463	5.03705
4833421K07Rik	2.4004	2.51462	2.87557	2.58307	2.78597	2.64883	2.55342
4833422B07Rik	5.4223	5.55064	5.55993	3.93207	4.74715	4.85264	4.60874
4833422F24Rik	3.80283	3.47059	4.10226	8.28735	8.49764	8.01713	6.99385
4833423E24Rik	2.89265	2.60034	2.76939	3.00185	2.842	2.70484	2.5433
4833427G06Rik	3.4145	3.73272	2.78796	2.85098	2.64756	2.50098	2.43967
4833438C02Rik /// LOC100503392	5.78589	5.8462	6.01588	5.61227	5.32664	5.17136	5.34498
4833439L19Rik	5.79488	5.58875	5.64365	5.63428	5.77053	5.75777	5.68867
4833442J19Rik	4.70918	4.69214	4.91248	4.13804	4.30236	4.18445	4.16251
4833444G19Rik	3.78201	3.82047	3.09077	4.37663	4.49392	4.25549	4.14307
4833447I15Rik	3.29885	3.21142	3.15948	2.78331	3.29687	3.30621	3.51184
4833447P13Rik	2.91548	3.10413	2.84116	2.97941	3.31574	3.02196	2.98903
4921504P05Rik	2.57915	2.4029	2.10989	2.31061	2.37513	2.41135	2.10941
4921504P13Rik	2.72138	2.59228	2.63149	2.53505	2.7663	2.9877	2.66641
4921504P20Rik	2.2939	2.54377	2.23119	2.78577	2.44571	2.46216	2.50341
4921507P07Rik	3.23418	2.97355	2.76975	3.43988	2.81166	2.65273	3.0094
4921508D12Rik	2.285	2.33481	2.49668	2.46982	2.09645	2.39387	2.46711
4921509A06Rik	2.39537	2.02256	2.27971	2.64475	2.76246	2.41436	2.37368
4921509J17Rik /// Hspa4l	4.97679	5.20867	5.11207	5.21568	4.88243	5.05525	5.3059
4921511C10Rik	2.48468	2.28675	2.13483	2.48298	2.22754	2.25852	2.08249
4921513D23Rik	5.7861	5.80581	5.69548	5.46374	5.44438	5.8677	6.01879
4921513I08Rik	2.51307	2.38307	2.41482	2.52584	3.41855	2.4279	2.58485
4921517D16Rik	2.60266	2.35933	2.56574	2.31767	2.55794	2.42736	2.58984
4921517D22Rik	2.68656	2.60286	2.20045	2.57116	3.17601	2.86699	2.5874
4921517L17Rik	2.94551	3.3291	3.24622	3.54309	3.23656	3.23907	3.76022
4921517O11Rik	2.1123	2.84278	2.46383	2.34584	2.54647	2.66551	2.58667
4921519G19Rik	3.04513	3.34913	2.8567	2.74094	3.05499	2.89247	3.14572
4921522E08Rik	2.72262	2.7984	2.58139	2.88132	2.55846	2.63699	2.64351
4921524J17Rik	7.7868	8.07687	7.76931	7.25875	7.39924	7.23868	7.30067
4921525O09Rik	2.75686	2.74979	2.49707	2.20546	2.51785	2.32502	2.21301
4921529N20Rik	2.25726	2.37336	2.55305	2.11569	2.21433	2.64038	2.38057
4921530L18Rik	3.16822	3.5509	3.58756	3.98342	3.9741	3.99537	3.95398
4921531C22Rik	3.90849	4.05875	4.36315	4.20684	4.15373	4.00463	3.86778
4922501C03Rik	2.95941	3.45596	3.21779	3.44634	3.09153	3.36819	3.43711
4922502B01Rik	2.62464	2.3635	2.64936	2.91297	2.55241	2.56975	2.37526
4922502D21Rik	3.01063	2.29157	2.39886	2.89801	2.53464	2.72096	2.49109
4930402H24Rik	4.606	4.86448	4.68647	5.03906	4.9191	4.9455	4.87629
4930403L11Rik	2.2429	2.09138	2.60038	2.48519	2.60517	2.82015	2.39746
4930403O15Rik	2.29286	2.87721	2.50384	2.71332	2.55751	2.45174	3.016
4930404F17Rik	3.42544	2.67038	2.98668	3.22266	2.98988	3.21111	3.04965
4930404N11Rik	3.98354	3.31482	3.38215	3.443	3.70878	3.68055	4.06528
4930406D14Rik	4.25381	4.39474	4.07031	3.82179	3.98467	3.67924	3.94049
4930412B13Rik	2.56456	2.59084	2.67216	2.51708	2.52753	2.44807	2.802
4930412D23Rik	2.65209	2.59487	2.28679	2.41185	2.52293	2.29726	2.42763
4930412L05Rik	2.29794	2.62769	2.59765	2.91908	2.9166	3.00671	2.82199
4930413F20Rik	2.85502	3.01577	2.75331	3.22617	3.13616	2.75289	3.00619
4930414F18Rik	2.53005	2.29549	2.52438	2.3679	2.67461	2.97722	2.55849
4930414L22Rik	3.31192	2.94483	3.26714	3.03678	3.11785	2.93532	2.91474
4930415F15Rik	3.3838	3.09546	2.82388	3.82375	3.41353	3.55774	2.88966
4930418C01Rik	2.59589	2.64206	2.4882	2.67227	3.03825	2.91451	3.03939
4930420K17Rik	5.47246	5.87808	5.84623	4.74107	4.77904	4.86738	5.08567
4930422G04Rik	3.78395	4.33397	4.12696	4.47479	4.31408	4.51025	4.2908
4930422I07Rik	4.27711	3.87798	4.13262	3.70244	3.66418	3.60168	3.276
4930422N03Rik	3.17668	2.837	2.87978	3.01392	3.19726	2.97341	3.18347
4930423O20Rik	2.37141	2.62464	2.44377	2.51623	2.45435	2.95335	2.64435
4930425O10Rik	2.45925	2.2772	2.82672	2.68408	2.57429	2.40102	2.43393
4930426L09Rik	2.47515	2.87345	2.85824	2.56975	2.54747	2.51173	2.9791
4930427A07Rik	3.17453	3.07678	3.35466	3.85316	3.74284	3.19771	3.3858
4930428B01Rik	4.25227	4.70176	4.53523	4.5853	4.6613	4.60128	4.58278
4930430F08Rik	3.34626	3.39295	3.35527	3.48159	3.76045	3.14131	3.5879
4930431F12Rik	3.06118	2.40516	2.27018	2.57336	2.82554	2.51224	2.54481
4930431P03Rik	2.60485	2.89681	2.6945	2.98971	2.63508	2.53969	2.83615
4930431P19Rik	2.95357	2.70977	2.62875	2.88465	2.59721	2.62906	2.57662
4930432B10Rik	2.65882	2.49935	2.53609	2.15951	2.56737	2.69631	2.6646
4930432F04Rik	3.75583	3.84481	3.58551	3.60457	3.65969	3.54233	4.01521
4930432J09Rik	2.52817	2.41278	2.35511	2.29349	2.84602	2.69507	2.31482
4930432O21Rik	4.98874	5.01295	5.06027	4.89568	4.93365	4.76628	4.84387
4930434E21Rik	3.58736	3.24483	4.92793	3.2563	3.66251	3.3334	3.10134
4930434J08Rik	3.24891	3.25287	3.41026	4.00166	3.83374	3.92235	3.87513
4930438A08Rik	2.66436	2.62912	2.73578	2.7101	2.67275	2.90255	2.70867
4930442P07Rik	3.47176	3.09486	3.19454	3.55932	3.53839	3.53369	3.31891
4930442P19Rik	2.42308	2.62081	2.42297	2.51705	2.67506	2.72561	2.59375
4930444A02Rik	4.37744	4.18867	4.4123	4.61922	4.39368	4.21547	4.04229
4930444F02Rik	2.20819	2.14079	2.06034	2.19429	2.50411	1.96053	2.14284
4930444G20Rik /// AF366264	2.2929	2.23314	2.35638	2.37647	2.53117	2.39029	2.38703
4930445B03Rik	2.59084	2.69652	2.62482	2.64157	2.47693	2.7393	2.90666
4930445B16Rik	2.26341	2.36912	2.2567	2.44294	2.67883	2.37033	2.12938
4930445E18Rik	2.34489	2.42695	2.16924	2.55688	2.30954	2.51091	2.61478
4930445K14Rik	5.08603	5.71294	5.58619	4.94667	4.87156	5.09631	4.62543
4930447A16Rik	2.79805	2.57504	2.70024	2.69298	2.6759	2.81923	2.54481
4930447C04Rik	2.02081	1.95282	2.27507	2.19348	2.38749	2.23613	2.37859
4930447I22Rik	2.91122	2.59945	2.44932	2.92379	2.86481	3.11902	2.66945
4930448K20Rik	2.36013	2.48248	2.70693	2.67171	2.91523	2.66069	2.52556
4930449A18Rik	2.40207	2.11882	2.38638	2.3509	2.33523	2.53658	2.51139
4930449I04Rik	2.33932	2.31301	2.35084	2.67227	2.4513	3.08284	2.45059
4930453J04Rik	3.73879	3.60435	3.37381	3.03654	3.11921	3.33901	3.0492
4930453N24Rik	6.39018	6.06614	6.56262	6.21136	6.07698	6.10262	5.71456
4930455C21Rik	4.56429	5.02764	5.48284	5.60071	5.93038	6.26029	6.1032
4930455F23Rik	5.42471	5.02067	5.26622	5.45741	5.71643	5.39792	5.74029
4930455J16Rik	2.95984	2.53474	2.32574	2.84707	2.81337	2.10685	2.28764
4930456A14Rik	2.97687	3.09119	2.72742	3.25374	3.0264	3.2757	2.80534
4930456J16Rik	2.47754	2.34535	2.35105	2.42222	2.7824	2.46733	3.08711
4930456K20Rik	2.51879	2.73377	2.21406	2.60382	2.45735	2.41947	2.62043
4930466F19Rik	2.38223	2.68278	2.67216	2.51545	2.69268	2.74107	2.6474
4930466I24Rik	2.78645	2.79359	2.41383	2.48076	2.50108	2.28303	2.51667
4930466K18Rik	3.12758	3.26542	3.15054	2.61979	2.85758	2.77806	2.52882
4930471E19Rik	2.48536	2.74956	2.46147	2.45608	2.41909	2.76237	2.54713
4930471M23Rik	3.75902	4.31719	4.00242	5.42699	5.47896	5.16524	5.27611
4930473A06Rik	2.47467	2.62541	2.59319	2.19567	2.48527	2.75288	2.51665
4930474A20Rik	2.59447	3.05528	2.80402	2.89579	2.65874	3.20502	3.38916
4930478L05Rik	2.72573	2.62829	2.61312	2.92644	2.59081	2.71965	2.6173
4930480K23Rik	2.40236	2.65897	2.35859	2.65633	2.43541	2.64407	2.57126
4930481A15Rik	2.46785	2.73077	2.54233	2.78367	2.92105	2.58691	2.58698
4930485E13Rik	2.16976	2.1592	2.42169	2.38213	2.23977	2.20365	2.46778
4930486L24Rik	4.94864	4.24727	4.82773	4.22928	3.94103	4.20033	3.88058
4930488N24Rik	2.52443	2.67988	2.37057	2.55784	2.62388	2.91395	2.4964
4930500E03Rik	2.87614	2.07658	2.26877	2.12104	2.37996	2.60493	2.17111
4930500F04Rik	2.59044	2.6391	2.47031	2.55367	2.81498	2.68023	2.81762
4930502E18Rik	3.04167	2.52369	2.70966	2.83982	3.25299	2.87712	3.11996
4930503B20Rik	2.57436	2.9354	2.40296	2.36674	3.16905	2.86496	2.87522
4930505H01Rik	2.21097	2.60523	2.12433	2.34441	2.90466	2.46099	2.3733
4930505M18Rik	2.53013	2.94653	2.62482	2.57826	2.47428	3.08746	2.72275
4930506M07Rik	7.31686	7.67672	7.47655	9.09797	9.33757	8.73035	8.97277
4930507D10Rik	2.77637	3.07897	2.79372	2.91087	2.74979	3.02275	3.0124
4930509E16Rik	2.10134	2.46172	2.47424	2.38511	2.42403	2.47413	2.57842
4930509K18Rik	2.42336	2.68747	2.51487	2.39898	2.88254	2.99475	2.64879
4930511M11Rik	2.53808	2.37321	2.58995	2.53818	3.12003	2.65329	2.89968
4930513N10Rik	2.7446	2.76227	2.45473	2.60941	2.58989	2.82585	2.43609
4930513N20Rik	2.52046	2.70465	2.56757	2.67796	2.7662	2.52472	2.7567
4930515G01Rik	2.58902	2.92827	2.91863	2.92286	2.90911	3.60776	2.93
4930517N10Rik	2.12283	2.59751	2.4641	2.66849	2.437	2.36259	2.56842
4930518F22Rik	2.22239	2.44505	2.29862	2.44257	2.52349	2.43175	2.50798
4930518I15Rik	3.85162	4.01256	4.31648	3.63562	3.86371	3.81564	3.93033
4930518J20Rik	2.1638	2.15666	2.1812	2.45933	1.92614	2.31163	2.10409
4930519D14Rik	2.77663	2.37922	2.22015	2.79703	2.79347	2.84156	2.61598
4930519G04Rik	2.4713	2.58668	2.62396	2.49686	2.60689	2.8034	2.71624
4930519L02Rik	2.3763	2.23234	2.40744	2.09609	2.11709	2.60028	2.04246
4930519P11Rik	2.64483	2.42305	2.72935	2.78081	2.33795	2.45885	2.54298
4930520O04Rik	2.23211	2.32515	2.2889	2.62692	2.56303	2.62506	2.21168
4930521C21Rik	2.19926	2.43429	2.57485	2.70751	2.58889	2.67719	2.77189
4930522N08Rik	2.52075	2.25873	2.446	2.78286	2.8412	2.90618	2.4407
4930523C07Rik	6.56266	6.53024	6.59541	5.11128	4.87289	5.21088	5.18375
4930524O07Rik	3.4001	2.98863	2.98573	2.75116	3.00117	2.64819	2.72839
4930525F21Rik	2.94529	3.01001	2.73542	2.65637	3.12503	2.76179	3.06151
4930526H09Rik	2.30427	2.4165	2.11387	2.17442	2.74862	2.15182	2.4116
4930526I15Rik	6.11962	5.85434	5.78298	6.06058	5.61644	6.00301	6.20628
4930528D03Rik	2.37313	2.14732	2.27637	2.20591	2.83487	2.54703	2.46738
4930529F21Rik	2.28333	2.31568	2.52957	2.53607	2.62488	3.1707	2.62189
4930529M08Rik	2.21814	2.31465	2.39864	2.37061	2.40753	2.16726	2.37136
4930532J02Rik	2.54377	1.99716	2.19287	2.12427	2.5567	2.23639	2.27469
4930533K18Rik	2.26497	1.96503	2.30199	2.21381	2.29886	2.38643	2.35346
4930534B04Rik	3.70242	3.76756	3.96658	4.21249	3.94143	3.92122	3.84663
4930534I15Rik	2.64393	2.97085	2.67412	2.92823	2.92539	2.81455	2.91777
4930544L18Rik	3.13928	2.87887	2.50247	2.74755	2.85252	2.77678	2.87784
4930544M13Rik	2.37696	2.39895	2.47681	2.46699	2.79793	2.32603	2.49854
4930544O15Rik	2.55093	2.53711	2.63677	2.74319	3.1124	2.90629	3.04832
4930546C10Rik	3.30179	2.85199	3.21404	3.03025	3.34985	2.83033	2.94406
4930547N16Rik	2.70725	2.91294	3.19769	2.78375	2.80179	2.57658	3.07158
4930548F15Rik	2.98226	3.05759	3.16371	3.38757	3.22226	3.50419	4.03847
4930550C14Rik	2.74056	2.40089	2.47242	2.19726	2.39143	2.12685	2.04334
4930550G17Rik	2.75454	3.07014	3.06913	2.70068	2.79838	2.87538	2.28581
4930551O13Rik	2.26166	2.45383	2.30141	3.02613	2.83777	2.93983	2.22899
4930553P18Rik	2.52146	2.64235	2.48933	2.4245	2.88119	2.41529	2.70751
4930554C24Rik	2.13424	2.54975	2.21494	1.91101	1.9937	2.0476	2.5648
4930554G24Rik	2.59803	3.03189	2.58482	2.67993	3.02416	2.67388	2.37446
4930556A12Rik	3.54662	3.40007	3.31789	4.12874	3.87997	3.36943	3.9112
4930556A17Rik	2.41586	2.75374	2.54699	2.74925	2.6418	2.85292	2.72754
4930556L07Rik	2.72545	2.28421	2.28157	2.521	2.9446	2.57025	2.79878
4930557A04Rik	2.60074	2.32864	2.62382	2.5825	2.66176	3.0649	2.96714
4930557J02Rik	2.34526	2.71279	2.57614	2.44236	2.28375	2.77772	2.54406
4930558J18Rik	2.5572	2.61588	2.61938	2.40503	3.221	2.72444	2.87566
4930558J22Rik	2.86945	2.48678	2.60274	2.46651	2.67561	2.58333	2.92069
4930563E22Rik	3.06038	3.00693	3.29902	2.85967	2.81295	3.09359	3.03571
4930564C03Rik	2.78296	2.94308	2.60003	2.88808	2.78239	2.95364	2.82344
4930564K09Rik	2.22494	2.61218	2.44776	2.1027	2.47674	2.3262	2.52895
4930565A17	2.98819	2.71698	2.13328	2.76028	2.70199	3.17581	2.32101
4930565B19Rik	4.0095	4.08494	4.4229	4.11848	3.80281	4.50916	4.25744
4930567K12Rik	2.50526	2.781	2.49329	2.51273	2.95367	2.58449	2.58087
4930568G15Rik	2.34551	2.51936	2.14194	2.99003	2.61015	3.01647	3.04091
4930572G02Rik	2.11534	2.40871	2.28954	2.42349	2.05697	2.35405	2.55999
4930577N17Rik	3.86454	3.65844	3.61551	3.54238	3.07245	3.42069	3.15939
4930578I07Rik	2.70849	3.02854	2.88967	2.84175	3.04332	2.96942	3.20125
4930578N16Rik	2.89054	2.78509	2.8162	2.93775	3.32228	2.91406	2.84535
4930579C15Rik	2.21501	2.52481	2.49013	2.31875	2.30538	2.19981	2.3058
4930579D07Rik	2.6941	2.40188	2.68736	2.73962	2.44162	2.73078	2.98332
4930579F01Rik	2.41579	2.50561	2.10812	2.45767	2.34271	2.38215	2.15691
4930579G24Rik	4.9566	4.92868	5.29589	5.4787	5.24444	5.15294	4.62008
4930581F22Rik	2.57915	3.23497	3.25219	2.7091	2.59876	2.72933	2.5902
4930588G05Rik	3.40448	3.53885	3.18854	3.20967	2.94907	3.04401	3.1403
4930588N13Rik	3.09936	3.05773	2.63576	3.13505	2.86383	2.83252	3.1044
4930592A05Rik	2.42766	2.64158	2.70894	2.44472	2.77151	2.52449	2.63992
4930592I03Rik	1.84935	2.2054	2.25456	2.16656	2.32447	1.87146	2.13406
4930594C11Rik	2.80123	2.61433	2.91534	2.68102	2.84208	2.81649	3.15279
4930595D18Rik	3.86774	3.50592	3.72145	3.81499	3.70235	5.1176	4.54808
4931406H21Rik	2.81368	2.84009	3.14959	3.18603	2.86285	3.31063	3.15499
4931406P16Rik	7.15252	7.03972	6.90097	6.1627	6.2438	5.98922	6.15077
4931408A02Rik	2.47919	2.96621	2.49368	3.05019	2.48509	2.49484	2.55084
4931412I15Rik	2.29694	2.68248	2.62077	2.77225	2.87891	3.58503	3.13043
4931414P19Rik	2.66583	2.8585	2.96002	3.26185	3.06743	3.46211	3.16792
4931428L18Rik	2.94344	2.57982	2.7739	2.88461	3.16585	3.32914	2.86085
4931429L15Rik	3.93536	4.19334	3.9821	4.62941	4.8679	4.1351	4.55218
4931432E15Rik	2.51038	2.58285	2.79863	2.84554	2.4286	2.80405	3.07586
4932411G14Rik	2.46404	2.53644	2.37932	2.6543	2.92742	2.64063	2.90411
4932415G12Rik	4.10129	4.3887	4.58784	4.68331	4.40899	4.59524	4.40732
4932416H05Rik	2.57271	2.76562	2.64866	2.6769	2.56103	2.71091	2.60755
4932422M17Rik	2.59578	2.65834	2.6527	3.04723	3.15494	2.71584	2.60902
4932430A15Rik	2.60157	2.35939	2.36524	2.10736	2.7036	2.8674	2.6723
4932431P20Rik	5.33351	5.5117	5.23858	5.29348	5.58665	5.36284	5.6363
4932431P20Rik /// Hmg1l1 /// Hmgb1 /// Hmgb1l	9.17015	9.17289	9.48362	9.13799	8.97591	9.14837	8.91102
4932433N03Rik	5.51251	6.28846	6.35763	5.30958	5.7719	5.5994	5.96149
4932438A13Rik	3.96706	4.33199	4.26987	3.93898	3.46323	3.42765	3.85465
4932439E07Rik	2.47799	2.5327	2.63811	2.73537	2.70999	2.57346	2.83302
4932441P12Rik	2.22865	2.31348	2.54709	2.81594	2.57967	2.47397	2.35834
4932443L11Rik	2.8318	2.83916	2.81277	2.98126	3.01434	2.98882	3.15399
4933401H06Rik	2.88741	3.13216	3.00502	3.26568	3.2354	3.19853	3.54845
4933401L05Rik	2.49736	2.41559	2.5396	2.63489	2.79883	2.74553	2.4036
4933401P06Rik	2.28161	2.49997	2.28758	2.14244	2.32844	2.56069	2.64003
4933402D24Rik	2.04017	2.5977	2.24023	2.27494	2.09911	2.52612	2.37465
4933402E13Rik	2.01597	2.07252	2.21746	2.38621	2.29632	2.47637	2.41483
4933402N22Rik /// Gm5861 /// Gm6460 /// Speer1-ps1	2.267	2.2209	2.4882	2.51913	2.86168	2.65431	2.32778
4933403F05Rik	4.26551	4.4433	4.68417	4.23656	4.11679	4.37304	4.65673
4933403G14Rik	3.02592	2.74805	2.67985	3.10472	2.64513	2.9259	2.82716
4933404K13Rik	2.42766	2.50733	2.37722	2.72981	2.68824	2.8257	2.94419
4933404M09Rik	2.73758	3.09145	2.69394	2.86397	3.16038	2.59803	3.10489
4933404O12Rik	3.49801	3.21153	3.35039	2.90195	3.38129	3.76873	3.48971
4933406C10Rik	2.48838	2.18785	2.321	2.56886	2.25437	2.30868	2.7176
4933407C03Rik	8.91096	8.93428	9.30169	9.23624	9.13931	9.40363	9.08637
4933407C09Rik	2.61037	3.08945	3.04584	2.90885	3.06156	3.03744	3.11894
4933407G14Rik	2.12412	1.98704	2.25825	2.17052	2.25874	2.33282	2.23785
4933407H18Rik	4.96507	4.73508	4.81558	4.69896	4.95107	4.64387	4.57532
4933407I08Rik	2.05737	2.05662	1.89644	2.52261	2.17177	2.09754	2.19232
4933407I18Rik	2.50565	2.5668	2.5761	2.84991	2.80003	2.8165	2.77784
4933407K13Rik	2.8432	3.1108	3.0183	2.43434	3.19281	2.75715	2.69691
4933408K01Rik	2.87855	2.74494	3.07078	2.75234	3.05786	2.95018	2.96283
4933411B09Rik	3.4594	3.50521	3.81092	3.52875	3.41905	3.02902	3.1281
4933411D12Rik	4.54537	4.12163	4.79703	4.64684	5.23456	4.38004	4.60615
4933411E06Rik	2.01925	1.88663	2.06701	2.0604	2.30262	2.19195	2.10681
4933411G06Rik	2.18535	2.47228	2.24245	2.52218	2.44003	2.48265	2.34809
4933411K05Rik	3.44357	2.7249	2.79234	3.15046	3.23656	3.2976	3.46342
4933411K20Rik	4.71313	4.50836	4.93357	4.95741	4.71348	4.4728	4.46756
4933412E12Rik	4.40634	4.36596	4.48491	5.39347	5.0094	5.32794	5.31231
4933412L11Rik	3.27716	4.00846	3.64771	3.44579	3.74568	3.27116	3.7363
4933413G19Rik /// Foxm1 /// Pebp1	3.94873	3.74479	4.01777	3.59443	3.18537	4.2657	3.85862
4933415A04Rik	2.78977	2.82632	3.06281	3.29209	2.88454	3.24518	3.05654
4933415J04Rik	2.75861	2.35933	2.42668	2.47509	2.73681	2.25852	2.38635
4933416E14Rik	2.48293	2.44711	2.28853	2.35488	2.57896	2.17616	2.28325
4933417D19Rik	2.89977	3.055	2.63409	2.96379	3.46513	3.22254	3.34507
4933417G07Rik	2.29349	2.54584	2.61834	2.75234	3.38288	2.97211	2.93526
4933421E11Rik	7.16916	7.12394	7.64125	6.44888	6.49502	6.24156	6.13945
4933421O10Rik	2.76812	2.35933	2.57915	2.6373	3.04683	3.07734	2.65821
4933422A05Rik	2.62639	3.20471	3.1762	3.09021	3.40783	3.49522	3.25485
4933423L19Rik	3.01001	2.79175	2.66762	2.97384	3.52584	2.69031	2.58791
4933423N03Rik	2.53635	2.32558	2.35638	2.41677	2.33413	2.49872	2.35467
4933424B01Rik	5.75704	5.84173	6.14816	6.22171	6.24467	5.96695	5.88705
4933424G06Rik	2.49032	2.20068	2.6266	2.66377	2.96563	2.85638	3.10175
4933424L07Rik	3.10977	3.03291	2.79518	2.94613	3.64373	3.15828	3.70332
4933425D22Rik	1.98074	2.1491	2.36901	2.03355	2.33257	2.57425	2.22945
4933425E08Rik	2.49695	2.51789	2.37063	2.72837	2.67561	3.12657	2.55287
4933425M03Rik	2.7156	2.68668	2.36524	3.1495	3.00732	3.05816	2.9199
4933426I21Rik	2.8375	3.23762	2.86747	2.25145	2.73795	2.58006	2.99908
4933426I21Rik /// 7630402I04Rik	4.28204	4.18624	4.29936	4.27289	3.96949	4.12671	3.54976
4933426M11Rik	7.90953	7.97888	8.15978	8.71014	8.49526	8.86531	9.01626
4933427D06Rik	2.60247	2.60411	2.92123	2.96083	2.63062	2.98084	2.8701
4933427D14Rik	5.43232	5.65029	5.59921	5.6362	5.74298	5.22836	5.4031
4933427E11Rik	2.04525	2.05372	2.2164	2.28993	2.43713	2.95815	2.28758
4933427E13Rik	2.41734	2.16596	2.34344	2.38164	2.24821	2.29923	2.24092
4933427G17Rik	3.1793	2.92518	2.87228	2.83058	2.99851	2.62145	3.05256
4933427J07Rik	2.84915	2.66418	2.70075	3.02252	3.27809	2.69023	3.16059
4933428P19Rik	2.14377	2.30123	2.47564	2.24545	2.25507	2.44091	2.15427
4933429F08Rik	7.0663	6.68777	7.26459	5.45032	5.30428	5.38326	5.17242
4933429O19Rik	2.14328	2.32824	2.19347	2.25819	2.58814	2.27754	2.25405
4933430H15Rik	2.29443	2.40812	2.06961	2.49193	2.07564	2.33588	2.34963
4933430I17Rik	2.30684	1.93714	2.23626	2.39319	2.7507	2.4103	2.42667
4933431C10Rik	2.45223	2.80655	2.5835	3.00946	3.31268	2.50378	2.58669
4933431K14Rik	2.584	2.92696	3.16768	2.71226	2.52604	2.54107	2.67811
4933431K23Rik	3.12913	2.6361	2.67991	2.38369	2.67098	2.64851	2.19552
4933432B09Rik	2.54327	2.65629	2.53935	2.46059	2.80954	2.98184	2.68279
4933432I03Rik	3.40456	3.01694	3.49302	2.96876	2.61348	2.85526	2.571
4933433G19Rik	3.20653	2.75338	2.73851	3.43465	2.77305	3.36232	2.68519
4933433P14Rik	6.36582	6.31076	6.39642	6.48881	6.53829	6.47787	6.40925
4933434E20Rik	5.66125	6.06144	5.86117	6.46737	6.19937	6.83537	6.38444
4933434I20Rik	2.42766	2.62769	2.46568	2.55708	3.06606	3.18866	3.36499
4933435E02Rik	2.70933	2.55818	2.50517	2.61293	2.50278	2.71071	2.89077
4933437F24Rik	2.72112	2.9181	2.80915	3.00483	3.34738	2.75651	2.97368
4933438K21Rik	3.00142	2.84213	2.69616	2.79441	2.48188	2.66964	2.62229
4933439C10Rik	3.70294	3.3388	3.35076	3.33135	3.42002	3.56564	3.22793
4933439F11Rik	2.33353	2.22512	2.50615	2.36573	2.62079	2.70531	2.39647
4933439F18Rik	3.67193	3.73949	3.77371	3.5438	3.78913	3.56898	3.58615
4933439N06Rik	2.93959	2.70707	2.53896	2.60763	2.63899	2.64038	2.4845
4933439N14Rik	2.78317	3.1319	2.6868	2.78139	3.1069	3.13035	2.94195
5031425E22Rik	3.77562	3.86599	4.4702	3.26774	3.35034	3.03761	2.99554
5031426D15Rik	2.68873	2.87409	2.73828	2.59899	2.18435	2.40379	2.48798
5031439G07Rik	9.00005	9.13668	9.27982	9.20282	8.93646	9.70213	9.26806
5033414D02Rik	9.22579	9.41103	9.15773	9.5369	9.42077	9.42783	9.65005
5033418A18Rik	5.58628	5.74744	5.66213	5.69373	5.55266	5.87163	5.92396
5033421C21Rik	2.47706	3.00509	2.97024	2.69607	2.8639	2.48005	2.40299
5033423O07Rik	4.29906	4.89701	4.73681	3.49699	4.11304	3.5576	3.78176
5033430I15Rik	3.15772	3.19011	3.19414	3.01929	3.06885	2.89616	2.46806
5033430J17Rik	2.51879	2.86342	2.42952	2.64554	2.57147	2.82094	2.94161
5133401N09Rik	3.54309	3.42886	3.52468	3.35623	3.3454	3.43331	3.17194
5230400M03Rik /// LOC100502767	3.76632	3.91004	3.74084	5.44251	5.96979	5.50351	5.75061
5230400M06Rik	4.07003	3.90646	4.27637	5.20886	5.04211	5.23593	5.88341
5330403D14Rik	3.9349	4.7736	4.36012	2.86242	2.29017	2.50116	2.79939
5330406M23Rik	8.94831	9.11548	8.95971	8.6204	8.62971	8.9563	9.20273
5330409N07Rik	3.43414	3.42163	3.39722	3.08269	3.60205	3.16278	3.33976
5330417C22Rik	3.7941	3.55185	3.36187	2.35106	2.21433	2.4234	2.2672
5330422M15Rik	2.19203	2.27397	2.16935	2.33229	2.35024	2.53757	2.33072
5330425B07Rik	2.33001	2.33507	2.22662	2.45183	2.25254	2.44193	2.5707
5330426P16Rik	6.22261	6.17904	6.30286	6.01161	5.99	6.05753	5.75108
5330430C04Rik	2.65715	2.58359	2.24726	2.732	2.44435	2.7884	2.50661
5330433J24Rik	2.1532	2.24883	2.37336	2.21577	2.15109	2.33691	2.58357
5330434G04Rik	2.56379	2.45859	2.47561	2.56599	2.67607	2.63898	2.63256
5330438D12Rik /// LOC100504423	3.74973	3.86671	4.26416	3.53555	3.65533	3.67962	3.5764
5330439K02Rik	3.07663	2.92745	2.88175	3.7203	3.4054	3.32361	3.60792
5430400D12Rik	2.30778	2.36593	2.95975	2.71745	2.28963	2.94456	2.45927
5430401F13Rik /// Gm6619	2.61023	2.28486	2.66064	2.4333	2.07276	2.48005	2.24092
5430401H09Rik	2.46979	2.31432	2.47432	2.45696	2.38733	2.34669	2.83011
5430402M21Rik	2.32931	2.4926	2.3245	2.70751	2.99451	2.94444	2.61395
5430402O13Rik	2.49392	2.79831	2.4942	2.52256	2.63466	2.66719	2.52742
5430402P08Rik	2.48491	2.48998	2.15635	2.6129	2.80969	2.71437	2.41241
5430405H02Rik	4.57465	4.62732	4.86268	3.8092	3.5434	4.06634	4.14701
5430411C19Rik	2.86601	2.98434	2.95905	2.65987	2.62457	2.46484	3.02218
5430411K18Rik	5.97774	5.86691	6.17427	6.02849	6.03161	5.95413	6.06283
5430416B10Rik	2.89631	2.84278	3.33084	3.79824	4.58562	4.08693	4.34345
5430416G10Rik	2.54405	2.22653	2.34742	2.53399	2.45784	2.2807	2.69896
5430416N02Rik	5.7266	6.12828	5.96973	5.75987	5.74298	5.76115	5.95892
5430417C01Rik	4.19407	4.6451	4.18613	4.06561	4.06396	4.39438	4.13018
5430417L22Rik	7.02979	6.90315	6.74662	6.10966	6.01716	5.59071	5.69307
5430419D17Rik	2.70774	2.99948	2.99512	2.79418	3.02997	3.05581	3.07273
5430421B17	6.74464	6.74083	6.14624	4.08617	3.60045	4.09319	3.92997
5430427O19Rik	7.78795	7.58398	7.88902	8.1481	8.02052	8.54906	8.77814
5430434F05Rik	3.77346	3.66874	3.71166	4.06136	4.29959	3.94556	4.3214
5430434G16Rik	7.10197	7.14457	6.98259	6.16132	6.04876	6.05774	6.06611
5430435G22Rik	5.28421	5.35316	5.42059	8.20789	8.09777	8.43039	8.24524
5430437J10Rik	6.06126	6.29484	6.53009	7.52946	7.60086	7.7506	8.33316
5430437P03Rik	8.12112	8.03566	8.01325	8.50659	8.52421	8.48053	8.36207
5430439G13Rik	2.02413	2.26046	2.25456	2.26164	2.11582	2.07063	2.22629
5430439M09Rik	3.74987	4.09896	3.97034	3.45898	3.21549	3.83055	3.90175
5430440L12Rik	3.87095	4.12468	4.23501	3.75231	4.22886	3.5936	3.15704
5430440P10Rik	2.79762	2.7006	2.46062	2.82656	2.57375	2.61066	3.12728
5530400B01Rik /// Dusp8	4.06686	4.15022	4.01473	3.85242	3.99396	3.78017	3.70927
5530400N10Rik	3.55925	3.69984	3.56106	2.94307	3.31657	3.61897	3.58417
5530401N12Rik /// LOC100503359	3.47015	2.72239	2.98625	3.72609	3.30133	3.20762	3.19912
5530402H23Rik	4.33462	4.68921	5.08586	3.90385	4.20051	4.72386	4.66078
5530601H04Rik	4.51968	4.47598	4.7509	4.33179	4.10574	4.51193	4.3634
5730403B10Rik	4.64081	5.22147	5.20554	4.9785	4.85196	5.04965	4.88199
5730403M16Rik	5.77939	5.93389	6.25719	6.44479	6.07791	6.19209	6.1797
5730405A17Rik	2.86257	3.03406	2.49453	3.13151	3.09923	2.67835	2.97328
5730405N03Rik	3.01522	2.86912	2.66516	3.1943	2.86023	2.72028	2.96067
5730405O12Rik	3.57409	2.90785	3.19346	3.29944	3.58327	3.21602	2.85572
5730407O05Rik	1.90787	2.03808	2.05128	2.27393	2.01437	2.19431	2.47549
5730408A14Rik	2.34076	2.38639	2.50424	2.5672	2.5428	2.30239	2.34518
5730408K05Rik	4.9019	5.14101	4.71586	4.19818	4.46823	4.33183	4.48822
5730409N24Rik	3.67984	3.25955	3.24454	2.89597	2.54156	2.30396	2.62529
5730411F24Rik	3.69087	3.40436	3.97088	3.17759	3.29605	3.40757	2.44614
5730412P04Rik	2.42971	2.4184	2.17884	2.43654	2.41302	2.63591	2.37836
5730416F02Rik	2.42355	2.33401	2.27897	2.64619	2.54345	2.62176	2.63495
5730419I09Rik	4.12882	4.08998	4.11873	3.91932	3.66394	3.62037	3.92007
5730420D15Rik	2.45711	2.36226	2.12739	2.51509	2.5048	3.29824	2.1954
5730420F10Rik	2.47167	2.68757	2.2839	2.50524	2.57147	2.50334	2.48289
5730433N10Rik	3.17071	2.65552	2.74793	2.27598	2.57641	2.65663	2.58501
5730437N04Rik	6.18788	5.94954	6.12474	6.69999	6.63255	6.62739	6.13631
5730455O13Rik	5.59842	5.21809	5.20223	5.77112	5.82137	5.24931	5.36265
5730455P16Rik	4.93269	5.2926	5.39796	5.62528	5.83469	5.36515	5.43311
5730458M16Rik	5.1528	5.44546	5.48298	4.92438	4.75999	5.21292	4.98709
5730469M10Rik	4.25271	4.39931	4.15881	3.75661	3.67926	4.08977	3.81518
5730480H06Rik	3.23337	3.78581	3.28205	3.1843	3.95137	3.43296	3.64245
5730494M16Rik	6.7221	6.37833	6.27189	6.24405	6.23513	6.12478	6.23303
5730494N06Rik	8.95688	8.97522	8.90423	9.04058	9.08249	9.16971	9.0899
5730507C01Rik	3.76279	2.8936	3.10633	2.43375	2.82861	2.83079	2.75586
5730521K06Rik	2.58195	2.77925	2.47344	3.27413	2.92171	2.77351	2.76277
5730522E02Rik	2.80314	3.14479	2.86185	3.04416	3.27095	2.84503	3.01307
5730528L13Rik	3.87674	3.37994	3.98619	4.76465	5.11184	3.94626	3.76877
5730577I03Rik	2.34076	2.35736	2.57384	2.58671	2.87497	2.72601	2.43548
5730590G19Rik	3.1197	2.92069	3.19549	3.16265	3.0831	3.3044	3.45282
5730596P11Rik	2.67473	2.34509	2.52507	2.82145	2.63508	2.54652	2.71037
5730601F06Rik	4.75495	5.08052	5.09376	4.54287	4.51799	4.26129	4.42212
5830400J07Rik	3.58924	3.9526	4.44572	3.9624	3.80257	3.72983	4.84012
5830403F22Rik	2.49877	2.46391	2.40902	2.46994	2.60142	2.31786	2.35886
5830405M20Rik	3.00085	2.8638	3.32996	2.96093	3.16925	3.03119	2.89737
5830405N20Rik	5.2067	5.3766	5.24979	3.96779	3.87858	3.9415	4.11834
5830406C21Rik	2.2277	2.75853	2.26466	2.20492	2.22111	2.74013	2.27499
5830407E08Rik	6.436	6.85585	6.54883	4.65028	4.63891	5.06283	5.72786
5830407P18Rik	6.56077	6.20045	6.3377	6.85877	6.98719	7.22847	7.30378
5830408B19Rik	4.25618	4.3402	3.63574	2.39539	2.15691	2.39356	3.02218
5830408C22Rik	3.42903	4.07213	3.15993	3.59356	3.43428	3.40474	3.57171
5830411K21Rik	6.07065	5.79777	5.85172	6.20686	6.68081	6.33569	7.0387
5830411N06Rik	4.34324	3.60895	4.46018	3.28166	3.45329	2.99156	3.20672
5830415B17Rik	2.33848	2.92169	2.93689	2.95445	2.92241	2.7832	2.85674
5830415F09Rik	5.46808	5.19593	4.70803	5.49456	5.90998	5.95865	5.69163
5830416P10Rik	6.79073	7.05047	6.78521	3.73704	3.21304	4.24736	3.54808
5830418K08Rik	3.42377	3.64403	3.63442	3.60572	3.36516	3.54419	3.71657
5830420C07Rik	3.43955	3.63554	3.08342	3.28608	3.61216	4.13159	4.1902
5830426C09Rik	2.80655	2.84551	2.5174	2.94095	3.06624	2.47491	2.78116
5830427D02Rik	5.7136	5.2214	5.876	4.59666	5.28788	5.17827	5.25175
5830432E09Rik	3.43553	3.54298	4.11739	4.35382	3.58149	3.95403	3.6794
5830433D23Rik	2.55256	2.80993	2.59291	2.41183	2.96994	2.58515	2.65288
5830433G22Rik /// LOC100504534	2.71894	3.11378	3.20719	3.56037	3.45716	3.90506	3.03228
5830433M19Rik	6.97029	7.06773	7.48195	7.19805	7.1992	7.48286	7.26044
5830434F19Rik	3.74737	3.94129	4.13631	4.27421	4.11893	4.38819	4.03712
5830435N06Rik	3.32163	3.41159	3.33558	3.04904	3.55351	3.36017	3.23013
5830435N17Rik	3.35507	3.04028	3.554	3.02166	2.47306	2.33918	2.8372
5830436I19Rik	6.20581	5.99543	6.03584	3.83631	4.24169	4.36587	4.76809
5830442K09Rik	2.56429	2.26321	2.26405	2.22689	2.2637	3.26227	2.7683
5830444B04Rik	3.66477	3.13877	2.92326	2.94095	2.73758	2.83111	3.10289
5830445D09Rik	3.71216	3.86126	3.75344	4.08393	3.59226	4.26991	3.89023
5830453J16Rik	7.49248	7.6035	7.03896	2.42251	2.50057	2.77321	2.6897
5830462O15Rik	3.44954	3.65175	3.77407	3.77414	3.75495	3.01455	3.61525
5830468K08Rik	2.8369	3.22178	2.93205	2.9384	3.00834	3.10294	3.3011
5830469G19Rik	8.38293	8.80169	8.4819	7.55147	7.79842	7.88367	7.95312
5830485P09Rik	2.58272	2.69255	3.02687	2.8225	2.83294	2.84248	2.72922
5830487K18Rik	3.38971	3.44598	3.44316	3.40217	3.06226	3.44989	2.8676
5830495A06Rik	2.84622	3.47479	2.99202	2.79441	3.05551	2.85509	2.83825
5930405F01Rik	3.90944	3.96589	3.72804	3.39936	3.51906	3.56202	4.07884
5930412G12Rik	3.52448	2.99734	3.32764	3.54705	3.47564	3.4136	3.59284
5930416I19Rik	6.93713	6.71034	6.73037	6.14146	6.14967	6.21737	6.01584
5930427J20Rik	2.36409	2.51947	2.28758	2.52634	2.71454	2.50707	2.56717
5930430O07Rik	2.90419	2.64158	2.58846	2.65859	2.61624	2.72817	2.54278
5930433N17Rik	5.46855	5.76836	5.79641	4.35788	4.6325	5.33677	5.29953
5930434B04Rik	4.29957	4.27454	4.09113	4.49058	4.39658	4.12104	4.12959
5930436O19Rik	8.11176	8.36088	8.2228	7.30642	7.51625	7.59992	8.13402
6030400A10Rik	6.1998	6.48907	6.50522	6.75986	6.75629	6.64087	7.35952
6030426L16Rik /// LOC100043371	2.63481	2.94741	2.79587	3.0487	2.71411	3.03784	3.22832
6030427F01Rik	3.54983	4.04616	3.86438	3.89406	3.67442	3.62416	4.3252
6030439D06Rik	3.03963	2.96433	2.81395	3.03901	3.69461	3.23729	3.38789
6030442H21Rik	1.99891	2.16857	2.10795	2.46055	2.28844	2.53404	2.09173
6030442K20Rik	2.20572	2.40829	2.34407	2.16422	2.15857	2.5011	2.47101
6030446N20Rik	3.69875	3.56097	3.50704	3.92328	4.02222	3.72922	3.65445
6030458C11Rik	3.76019	4.08021	3.86526	4.105	4.23877	4.13157	4.04554
6030487A22Rik	4.58477	4.40796	4.75266	4.39202	4.44456	4.98752	5.41388
6230414M07Rik	3.43382	3.92971	3.35521	3.33595	3.33597	3.41392	3.7264
6230424C14Rik	8.75692	8.40152	8.08059	4.36911	3.93685	4.20552	3.86447
6230426I18Rik	3.15893	2.8275	2.57924	2.95515	2.87162	3.11353	2.83203
6230427J02Rik	6.14927	5.92229	5.58583	6.36345	6.43498	6.78727	6.35478
6330403A02Rik /// Gm10001	2.63556	2.49807	2.18341	2.68721	2.52293	2.81866	3.05079
6330403K07Rik	3.37552	2.95552	3.05424	2.29689	2.55199	2.45882	2.51083
6330403L08Rik	2.70664	2.76725	2.87319	4.30741	4.5885	4.06021	4.64394
6330403M23Rik	5.10335	5.40501	5.69269	4.25387	3.4752	4.07912	4.62145
6330403N20Rik	2.3092	2.48893	2.28156	2.49941	2.66934	2.64473	2.50268
6330405D24Rik	2.03813	2.32094	2.03444	2.31527	2.25007	2.54776	2.5428
6330406I15Rik	3.61978	3.16004	3.65662	2.77221	2.52576	2.69066	2.48937
6330407A03Rik	7.94819	7.81216	7.69469	7.00709	7.42661	7.59405	8.07471
6330407I18Rik	3.53718	3.16705	3.27732	2.50805	2.30638	2.58079	2.1414
6330408A02Rik	2.92939	2.93042	2.30564	3.07677	2.53994	2.74484	2.4116
6330409N04Rik	6.573	6.48015	6.33567	7.21833	7.33192	7.35084	7.10514
6330411E07Rik	3.05341	3.68602	4.29011	3.87705	3.54134	4.05315	3.89885
6330415G19Rik	4.58031	4.64236	4.76989	3.97668	4.222	3.78293	4.02778
6330416G13Rik	5.73821	5.46359	5.90695	6.67066	6.75693	6.44047	6.58118
6330416L07Rik	4.35325	4.75035	4.90077	4.64579	4.96779	4.42638	4.44752
6330503K22Rik	6.06722	6.12554	6.2735	6.32864	6.61933	6.04498	5.9609
6330512M04Rik	4.10136	3.83179	5.42233	3.12724	2.62093	2.88682	2.84962
6330522J23Rik	4.70472	4.02057	4.28306	4.97338	4.61965	4.94881	5.03389
6330525I24Rik	2.46183	2.69695	2.3271	2.33756	2.31449	2.44426	2.71024
6330531I01Rik	3.84004	3.68469	3.88116	4.33627	3.64258	3.50149	4.07619
6330545A04Rik	3.54783	3.60534	3.37236	3.77682	3.9165	3.84875	3.64098
6330549D23Rik	2.73633	2.49063	2.60383	2.73933	2.76998	2.88013	2.74788
6330564D18Rik	6.23741	6.10646	6.12608	6.15935	6.35189	6.21304	5.99294
6330575P09Rik	3.75807	4.42626	4.12591	3.10731	3.10562	2.94654	3.11492
6330577E15Rik	10.0213	9.95991	9.96999	9.93216	10.0688	9.84642	9.88017
6330582A15Rik	2.50207	2.58818	2.61302	2.17052	2.57557	2.6317	2.79041
6430500C12Rik	3.73299	3.41065	3.44427	2.51253	2.73691	2.32772	2.74444
6430500D05Rik	2.46468	2.63455	2.36994	2.51187	2.27393	2.49453	2.42587
6430501K19Rik	3.00177	3.33612	3.12745	3.1029	3.28143	3.46855	2.83501
6430514K02Rik	2.63164	2.80476	2.55501	3.2692	3.69653	2.66443	3.19113
6430520M22Rik /// Bhlhe41	2.49346	2.84653	2.7483	2.55973	2.65517	2.83674	2.68015
6430527G18Rik	5.07343	5.31177	5.41422	5.75656	6.09884	5.65223	5.59733
6430531B16Rik /// LOC100503791	2.89902	3.12018	3.33908	3.58175	3.22271	3.14793	2.84858
6430537I21Rik	5.7257	6.31995	6.39391	5.37313	5.64766	6.13807	6.33035
6430548M08Rik	5.44803	5.31006	5.67127	4.29821	4.51673	4.0892	4.14626
6430590A07Rik	4.16741	4.3618	4.46452	3.99177	3.62224	3.55125	3.84737
6430604M11Rik	2.28331	2.27495	2.16588	2.42837	2.4718	2.3703	2.45333
6430704M03Rik	2.27363	2.31752	2.10211	2.3672	2.17785	2.45498	2.30012
6430704M03Rik /// 9630041G16Rik	2.74986	2.44872	2.5518	2.49927	2.43118	2.62405	2.39522
6430706D22Rik /// Hjurp	5.2957	5.51591	5.39017	5.2231	5.27327	5.07285	5.23149
6430710M23Rik	3.47149	3.17165	2.72138	3.30471	3.49157	3.18889	2.98352
6430711C07Rik	2.48711	2.46593	2.45361	2.54724	2.72128	2.77285	2.49575
6530401N04Rik	2.93717	2.97807	2.92229	3.22299	3.18915	2.97105	3.12003
6530402F18Rik	4.02617	4.07343	4.42812	4.73408	4.7856	4.67397	3.93058
6530406A20Rik	3.94065	3.57784	3.22545	3.66692	3.32487	3.19914	3.76855
6530409C15Rik	3.01384	2.45737	2.55211	3.02268	3.06298	3.22437	2.76535
6530411M01Rik	2.45269	2.29433	2.4158	2.27222	2.23409	2.66436	2.56932
6530415H11Rik	3.72039	3.38749	3.53186	3.17447	2.82079	2.77735	2.48357
6720418B01Rik	3.41444	3.55362	3.26189	2.25917	2.68408	2.63776	2.42357
6720420G18Rik	2.54192	2.56105	2.69134	2.9976	2.32593	2.81697	2.96746
6720422M22Rik	3.40071	3.29435	3.96957	2.48711	2.59986	2.16215	2.36509
6720454L07Rik	2.66015	2.60132	3.009	2.55793	2.79347	3.13967	2.81152
6720456B07Rik	10.305	10.218	10.3001	10.2324	10.2932	10.4179	10.3233
6720457D02Rik	3.18532	3.2755	3.25176	2.95809	2.89356	2.81884	3.13577
6720463M24Rik	5.45474	5.23684	5.17022	4.65692	4.29486	4.61126	4.68295
6720468P15Rik	3.05263	2.181	2.48139	2.55353	2.65621	2.668	2.43896
6720475J19Rik	3.65773	3.88886	3.60942	3.0759	3.08156	3.00412	2.74294
6720475M21Rik	2.97517	3.21477	3.26619	2.78515	3.01708	2.8883	3.06505
6720483E21Rik	2.2962	2.52521	2.52889	2.58044	2.6955	2.97108	2.58491
6820402A03Rik	2.35739	2.41255	2.54774	2.26875	2.60122	2.57928	2.5711
6820408C15Rik	3.19805	2.88988	2.6029	2.73914	3.01132	3.10575	2.88958
6820431F20Rik	6.48309	6.62595	6.47021	7.04074	6.96298	6.70118	7.1096
6820445E23Rik	2.13026	2.40785	2.29264	1.85499	2.316	2.37029	2.14164
6820445E23Rik /// LOC100505208	4.04685	4.20587	4.08986	3.80578	3.72352	3.42551	3.69327
7030407O06Rik	5.62115	5.822	5.42811	5.93206	5.42768	6.17278	6.07561
7120426M23Rik	4.88196	5.30848	4.64682	4.3793	4.39832	4.77735	4.6406
7120451J01Rik /// LOC100503726	6.1479	6.36547	6.40513	6.01595	5.89206	5.99938	5.9406
7530414M10Rik	4.55896	4.18954	4.79812	3.73609	4.16738	3.59425	4.05559
8030494B02Rik	5.37886	6.00748	5.5765	4.56753	4.60809	4.32994	4.79676
8030497I03Rik	6.66309	6.76429	6.765	5.73673	5.98718	6.27344	6.04275
8030497O21Rik	2.75534	2.45246	2.53065	3.26123	2.63282	2.94972	3.02935
8430401P03Rik	3.17178	3.27486	2.98699	3.00026	3.30643	3.22382	3.12573
8430406I07Rik	4.96313	4.70683	5.15594	4.77282	5.1852	5.07765	5.1021
8430406P12Rik	2.79924	2.86265	2.96561	3.05858	2.81963	3.14254	3.16361
8430408G22Rik	4.54904	3.90762	3.73242	2.9113	3.3003	3.20746	3.12833
8430410A17Rik	6.9572	6.85532	6.96088	6.52684	6.73739	6.38239	6.46527
8430410K20Rik	7.0873	7.24721	7.07447	7.48881	7.56771	7.51325	7.45006
8430419L09Rik	2.66394	2.72992	2.95975	3.74538	3.31099	3.89027	3.81111
8430426H19Rik	4.79877	4.75114	4.99101	4.93766	4.80554	5.2787	4.99101
8430427H17Rik	4.20801	4.16542	4.02207	3.79163	3.53987	3.97869	3.71573
8430428J23Rik	2.36179	2.85819	3.13479	2.3992	2.39102	2.70652	2.46122
8430429K09Rik /// LOC100503029	3.95895	3.41225	3.60393	3.85912	4.06363	3.46699	3.43681
8430431K14Rik	2.2683	2.45199	2.34488	2.59741	2.54677	2.4021	2.34458
8430432A02Rik	2.352	2.53711	2.2415	2.67304	2.79688	3.09498	2.36229
8430436C05Rik	4.63652	4.84713	4.54046	3.97609	4.06704	3.9466	4.26117
8430437B07Rik	2.82726	2.88817	2.78463	2.87357	2.89037	3.03463	3.42117
8430437L04Rik	2.68508	2.92288	2.5341	2.48487	2.77176	2.36752	3.07481
8430437O03Rik	3.43108	3.89652	4.45721	3.7106	3.90377	4.08505	3.98295
9030201C23Rik	2.84232	3.02107	2.80993	3.12451	2.93053	3.0483	2.67372
9030203C11Rik	2.89977	3.4518	4.1812	3.0265	3.46693	3.81134	2.96067
9030205G03Rik	2.35588	2.63631	2.52692	2.68381	2.58846	2.70803	2.73022
9030224M15Rik	4.37526	4.34517	3.8367	2.28215	2.1162	2.23745	2.4541
9030407C09Rik	2.61751	2.65246	2.44043	2.49778	2.40344	2.82589	2.66013
9030409C19Rik	2.6757	2.61577	2.57985	2.21017	2.25631	2.66115	2.29656
9030409G11Rik	2.80628	2.80471	2.98475	2.5967	2.68209	2.60287	2.62899
9030409K20Rik	2.38512	2.53561	2.82541	2.40821	2.63026	2.82397	2.60262
9030417H13Rik	2.40252	2.57773	2.72391	2.64171	2.68388	2.7588	2.79041
9030419F21Rik	4.44071	5.10647	4.75641	4.86056	4.76876	4.88953	4.97917
9030425E11Rik	3.73112	3.86249	3.62735	3.74924	3.78578	3.6034	3.89162
9030425P06Rik /// LOC100504699	5.39523	5.26709	5.51529	5.31924	5.43836	5.95855	5.95686
9030607J07Rik	2.62244	2.67985	2.57475	2.8439	3.05228	2.69922	2.87436
9030607L02Rik	3.16364	3.15574	3.27617	2.94933	2.63345	2.85858	2.23498
9030607L20Rik	5.6367	6.12986	5.9824	6.08853	5.82744	6.39825	6.6286
9030613N10Rik	2.67431	2.85256	2.46829	2.43665	3.04736	2.4918	2.87522
9030617O03Rik	5.96891	5.58599	5.83004	7.17663	7.22755	7.41917	7.5052
9030619P08Rik	4.35757	4.07428	4.28418	4.74579	4.27252	4.65154	4.69607
9030624J02Rik	3.13918	3.25474	3.34156	3.37032	3.08001	3.33584	3.02128
9030625A04Rik	4.4974	4.69523	4.50695	7.71659	7.23986	7.4698	8.15063
9130004C02Rik	3.26884	3.19266	3.5231	2.86271	3.01798	2.82474	2.89413
9130004J05Rik	4.05702	3.81485	3.73186	3.49795	2.98754	3.62087	2.94399
9130007G19Rik	2.82719	2.72441	2.70103	4.16452	3.89931	3.46	3.75731
9130008F23Rik	3.69591	3.51828	3.79511	3.31142	3.08102	3.27604	3.14165
9130009I01Rik	2.66951	2.69353	2.8791	2.79084	2.93729	2.89087	2.674
9130011J15Rik	6.69362	6.65331	6.65275	7.04339	6.94537	6.80512	6.88525
9130011L11Rik	2.48205	2.80953	2.45954	2.63306	2.86481	2.38569	2.62615
9130014G24Rik	3.27239	2.99881	2.99886	3.84974	4.48012	4.82785	4.8868
9130015A21Rik	2.68514	2.90386	2.74761	2.72808	3.15014	2.60075	3.1588
9130017K11Rik	2.42766	2.75129	2.61241	2.5139	3.1062	2.98833	2.86319
9130017N09Rik	3.41404	2.86143	2.63701	3.65843	2.70375	3.00569	3.51249
9130019O22Rik	3.54296	3.34464	3.3878	3.33939	3.5421	3.31733	3.31792
9130023H24Rik	3.83016	4.00955	4.44129	3.96214	3.9601	4.0815	3.89395
9130214F15Rik	2.63301	2.68647	2.48279	2.91244	2.82276	2.69936	2.60672
9130221H12Rik /// Zfp526	3.8679	5.04305	4.87167	4.71967	4.88064	4.65605	4.64083
9130221J17Rik	5.48614	4.86708	5.21785	5.18468	5.14341	5.40576	5.98858
9130401L11Rik	3.96542	4.08863	3.4868	3.81212	3.62926	3.99609	3.96886
9130404D08Rik	6.87047	6.94905	7.10942	6.63028	6.64377	6.69715	6.76582
9130409J20Rik	2.05264	2.31556	2.48478	2.34803	2.74707	2.71507	2.34809
9130413E14Rik	2.60717	2.77888	3.35012	2.56565	2.48295	2.66852	2.52721
9130604C24Rik	2.92451	2.93844	2.88486	2.89792	2.90482	2.98677	2.94068
9230105E10Rik	6.20059	6.05421	7.0432	6.62532	6.48699	6.65559	7.07002
9230108I15Rik	5.22898	5.45163	5.24987	4.0306	5.07996	4.42105	4.05855
9230109A22Rik	2.57942	2.98426	2.70717	3.35124	3.06226	2.95781	3.72652
9230110F11Rik	2.75458	2.90975	2.89447	3.16893	2.7694	2.62437	3.22243
9230111E07Rik	3.23029	3.36836	3.68448	3.96765	3.67457	3.65088	3.22564
9230114K14Rik	4.23674	4.21593	4.39849	3.49038	4.02406	3.56128	3.31091
9230116N13Rik	2.98153	2.82248	3.3378	3.27322	3.09285	2.99242	3.36827
9330102E08Rik	2.49071	2.37592	2.79087	2.56248	2.79058	3.11215	3.15437
9330112F22Rik	3.8998	3.90958	3.85481	4.95795	4.35308	4.81356	5.31753
9330129D05Rik	2.40549	2.8404	2.67877	2.68786	2.99049	3.13068	3.16638
9330133O14Rik	4.46869	4.12256	3.88837	3.71138	3.96061	3.96614	3.65637
9330151L19Rik	3.56797	3.72373	3.75489	3.31283	3.75985	3.22091	3.67091
9330154F10Rik	2.51629	2.53711	2.20479	2.33682	2.43443	2.31881	2.43424
9330156P08Rik	4.41094	3.84786	3.3692	2.9005	3.1265	3.28511	2.98735
9330159M07Rik	3.30321	3.41213	3.2884	2.9568	3.20648	3.07295	3.16233
9330161A08Rik	5.45201	5.18888	5.80789	4.62889	4.65947	4.49424	4.72157
9330161L09Rik	2.93883	2.692	2.54551	3.64069	3.46788	3.65111	3.40838
9330169L03Rik	2.19679	2.27738	2.22106	2.05711	2.13578	2.2363	2.13196
9330182L06Rik	2.06419	2.37698	2.15114	1.91829	2.09074	2.08164	2.11346
9330198N18Rik	3.57268	3.58439	3.28078	3.19859	3.54124	3.6294	3.42574
9430006E15Rik	3.13533	3.13786	2.84501	3.28486	3.20599	3.27266	3.26664
9430008C03Rik	4.24704	4.11446	4.51536	4.64644	5.01435	4.34352	4.38433
9430011C21Rik	2.78325	2.87611	2.24129	2.93254	2.33784	2.8444	2.41916
9430012M22Rik	2.61065	2.73797	2.74294	2.88645	3.25143	3.08799	2.6997
9430013L17Rik	3.1659	3.07137	3.09735	3.74149	3.36256	3.40509	3.34615
9430015G10Rik	4.14504	3.94657	4.0927	3.8796	4.31701	3.78516	3.44034
9430019H13Rik	2.75823	3.24592	3.45697	3.04588	3.14973	3.05949	3.17218
9430020K01Rik	5.68333	5.85104	5.73041	3.05101	3.16795	3.15041	3.1042
9430024F10Rik	2.93249	2.8882	2.93067	2.92781	3.27138	3.38449	3.07619
9430025N12Rik	6.79358	6.97273	6.69045	6.06105	5.92901	5.94269	6.18896
9430029E18Rik	2.97371	2.85067	2.97875	2.76646	2.86481	3.00671	3.37636
9430030N17Rik	3.27919	2.98355	2.85153	2.57911	2.90557	3.0483	2.81896
9430031J08Rik	2.25605	2.47008	2.6139	2.12107	2.43748	2.4195	2.74525
9430032J07Rik	2.02775	2.01925	1.79247	2.17967	2.59179	2.19195	2.45085
9430037G07Rik	2.85638	2.77096	2.59991	2.89332	3.0685	2.78632	2.89048
9430037O13Rik	2.82554	3.31401	3.14995	3.13694	2.78817	3.02997	3.14314
9430040K09Rik	2.45723	2.39577	2.54169	2.67334	2.44301	2.53233	2.75877
9430051O21Rik	2.88591	3.00122	2.83031	2.96011	3.02355	3.00926	3.25394
9430063H18Rik	3.09254	3.42669	2.80993	3.35871	3.13688	3.20233	3.12093
9430064I24Rik	3.11494	2.80336	2.81647	3.06337	3.28986	3.13976	3.50607
9430064K01Rik	2.74001	2.35933	2.26062	2.47019	2.40396	2.56337	2.32096
9430076C15Rik	3.10275	2.86476	2.82763	3.42852	3.17492	3.16892	3.26025
9430081G06Rik	2.15496	2.05202	2.18168	2.63036	2.48122	2.77021	3.13492
9430081I23Rik	3.25339	2.80993	2.72652	2.90645	3.2044	2.92842	3.24402
9430083A17Rik	3.72876	3.73271	4.07523	3.69943	3.90877	3.40582	3.41645
9430087J23Rik	2.25613	2.22393	2.34742	2.27393	2.34245	2.41231	2.77749
9430098F02Rik /// Ppp2ca	6.58097	6.33368	6.3616	5.63397	5.26406	6.13426	6.00002
9530002O20Rik	2.57229	2.77863	2.7498	2.88905	3.01132	2.72243	2.80804
9530003J23Rik	2.23662	2.58552	2.02184	2.23945	2.34369	2.1818	2.01672
9530006O14Rik	2.88934	2.66739	2.90656	3.01837	2.9835	2.94035	3.02642
9530018H14Rik	2.54377	2.22795	2.47232	2.20906	2.44853	2.39861	2.33176
9530025H10Rik	2.62026	2.63541	2.05865	2.48268	3.00903	2.98873	2.66817
9530029O12Rik	8.20645	8.13088	7.58084	6.44712	6.67922	6.60507	7.01779
9530034D02Rik	2.66716	2.75853	2.35789	2.81813	2.66779	2.68084	2.68131
9530036M11Rik	2.26639	2.37945	2.30332	2.49893	2.38768	2.38513	2.636
9530036O11Rik	2.79339	2.66304	2.53231	2.45448	2.59844	2.45991	2.70551
9530059O14Rik	2.6948	2.59673	2.57495	2.69172	2.72237	2.7587	2.62636
9530067D14Rik	4.48727	3.93782	3.48162	2.94095	3.36593	3.28943	3.42333
9530077C05Rik	2.26665	2.58017	2.35664	2.33412	2.45204	2.81485	2.57779
9530078B04Rik	2.39608	2.65706	2.60847	2.66807	2.75713	2.45384	2.56175
9530082P21Rik	4.55441	4.03955	4.35099	4.48004	4.89681	4.66239	4.30082
9530085L11Rik	2.51694	2.7268	2.61302	2.6012	3.00956	3.1052	2.67294
9530086P17Rik	2.74276	2.85936	2.40902	2.83337	2.99045	2.70122	2.88029
9630002D21Rik	2.21465	2.19256	2.18996	2.35506	2.66919	2.28846	2.33157
9630009C16	2.92461	3.29178	2.51074	3.19583	2.70484	2.73784	2.85266
9630013A20Rik	2.08266	2.00846	2.08991	2.18631	2.29984	2.33734	2.14359
9630013D21Rik	2.48188	2.53711	2.71254	2.23755	2.39425	2.32	2.43733
9630015K15Rik	2.22494	2.84726	2.6629	2.67427	2.74932	2.70086	3.04754
9630023C09Rik	6.34838	6.70211	5.42612	2.76188	3.24838	2.95046	2.73192
9630025H16Rik /// Kpna4	7.5575	7.77787	7.76243	6.89447	6.9404	7.10913	6.97335
9630030I15Rik /// Hsf2	2.48954	2.88707	2.64529	2.7095	3.21664	3.02492	2.76822
9630033F20Rik	4.76616	4.73666	3.98401	4.8313	5.22921	4.79281	4.71031
9630050P21Rik	4.71373	4.28556	4.5467	4.31427	4.33279	5.14818	4.05121
9830001H06Rik	3.70563	3.30385	3.74321	4.1616	3.92371	4.82146	4.62907
9830166K06Rik	2.77889	2.73696	2.94048	2.58964	2.77821	2.94914	3.0318
9930012K11Rik	4.35246	4.04348	4.12771	2.82224	3.29076	3.13799	2.57981
9930017N22Rik	5.77405	6.02855	5.77201	5.34147	5.49603	5.50038	5.34546
9930024M15Rik	3.57234	4.18411	3.82612	3.64156	3.59693	3.978	3.709
9930031P18Rik	7.32295	7.25313	7.31359	5.82192	6.66939	6.38278	7.00634
9930104L06Rik	2.96573	3.1645	3.02687	3.08748	3.42585	2.95899	3.0492
A030001D16Rik	2.78356	2.91849	2.92458	2.85783	2.6049	2.22219	2.76898
A030001D20Rik	2.69418	2.59917	2.71267	3.27482	2.99629	2.48796	3.05805
A030005L19Rik	2.61546	2.90258	3.10296	2.8068	2.72721	2.48592	2.72123
A030007N12Rik	2.3585	2.68023	2.64742	2.50997	2.71939	2.49304	2.98085
A030009H04Rik	3.29641	3.34888	3.34835	4.00913	4.07804	3.62515	3.47746
A130001G05Rik	5.80531	6.10158	6.05198	4.47741	4.64026	4.97373	5.38974
A130006I12Rik	3.1374	2.89413	2.45941	2.99259	3.13769	3.14874	3.18406
A130009I22Rik	2.721	3.45688	2.84269	2.83562	2.46394	2.59278	3.10748
A130010J15Rik	3.75385	3.86834	3.91822	4.16633	4.32041	3.67034	4.02523
A130012E19Rik	5.77678	6.32358	5.94881	6.61574	6.92472	6.80515	7.31197
A130014A01Rik	3.15554	3.34516	3.677	3.12021	2.9166	3.59122	3.1403
A130019P10Rik	3.26705	3.6479	3.51598	3.56899	3.20668	3.21589	3.51402
A130022J15Rik	5.50415	5.33372	5.09857	5.54219	5.20352	5.50731	5.30132
A130038J17Rik	5.16837	4.94863	4.94303	4.96099	5.11747	4.58173	4.30523
A130040G06Rik	3.99578	4.19695	4.2915	2.56621	2.63508	3.07639	2.67642
A130040M12Rik	10.7229	10.5404	10.4973	8.50604	8.31159	8.12172	8.45227
A130078K24Rik	4.48409	4.71059	4.71135	4.54689	4.62932	5.23644	5.19899
A130082M07Rik	9.53271	9.50785	9.76393	7.26107	6.71075	6.90582	6.77639
A130082M07Rik /// Gm10890 /// Tcra	3.59813	3.18286	2.97518	2.74	2.90049	3.14141	2.61091
A130082M07Rik /// Tcra	9.21074	9.41976	9.40211	6.92438	6.41699	6.53948	6.64996
A130088B03Rik	3.1022	3.06533	3.0891	2.87144	2.69066	2.8169	3.07634
A230001M10Rik	2.85279	2.83146	2.7563	2.79195	2.88807	2.91095	2.71448
A230006K03Rik	2.33029	2.53466	2.41266	2.45567	2.37851	2.48115	2.62933
A230009B12Rik	3.15102	2.94321	2.8563	3.23587	3.50592	3.13946	3.42528
A230048O21Rik	2.36282	2.37554	2.34651	2.47738	2.58755	2.7681	2.97958
A230050P20Rik	6.68572	6.71161	6.13112	5.20728	5.46142	5.46709	5.53885
A230051N06Rik	3.04169	2.94523	2.6372	3.06997	2.55265	2.47921	2.83663
A230056P14Rik	2.66328	2.04241	2.1695	2.31112	2.85955	2.45164	2.53093
A230058F20Rik	3.00888	3.4958	3.1389	2.27222	2.77342	3.11117	2.87522
A230061C15Rik	7.44327	7.64681	7.39632	6.3507	6.52958	7.00659	7.49851
A230065C20Rik	3.77043	3.67496	3.65534	3.82808	3.43106	3.54235	3.54808
A230070E04Rik	2.5413	2.63939	2.39986	2.53895	2.56027	2.61317	2.39167
A230071A22Rik	4.8582	4.9852	5.04463	4.33749	4.33505	4.8364	4.98921
A230083N12Rik	3.09452	3.33147	3.24601	2.72456	3.55741	2.72628	2.95626
A230101C19Rik	2.12426	2.4421	2.23687	2.33007	2.27027	2.68072	2.14008
A330009N23Rik	3.3129	3.02279	3.01701	2.67511	2.73361	2.55863	2.49161
A330021E22Rik	3.09041	3.28834	2.86286	2.65985	2.57015	2.53557	2.52023
A330023F24Rik	3.56477	3.14617	3.44974	3.01579	3.05251	2.82612	2.92005
A330048O09Rik	2.6208	3.03942	3.06917	3.19071	2.93277	3.66902	3.30537
A330049M08Rik	3.10248	2.91758	3.04549	3.29845	2.89594	2.73475	2.77155
A330102K18Rik	2.07671	2.41726	2.07161	2.20513	2.23128	2.32138	2.27544
A430005L14Rik	7.42534	7.07702	6.94824	8.01874	8.07041	7.98893	7.89936
A430033K04Rik	3.26933	3.11964	3.44714	3.05251	3.24218	3.54886	3.06971
A430061O12Rik	6.80107	6.68037	6.58276	6.07413	6.04693	6.58808	6.53399
A430088I17Rik	3.23337	2.7748	3.04653	2.7552	3.24535	2.85014	3.46039
A430091L06Rik	2.61419	2.53578	2.50249	2.76573	2.42454	2.52693	2.67702
A430093F15Rik	3.71667	3.3895	3.91294	3.33694	3.04978	3.44108	3.778
A430102J17Rik	7.1551	7.40306	7.31162	6.28353	6.47105	6.72819	6.97278
A430103D13Rik	3.29561	2.74126	3.47845	2.49866	2.57987	2.57442	2.46618
A430105D02Rik	2.61168	2.53711	2.29647	2.36623	2.30775	2.75234	2.45518
A430105P17Rik	2.30535	2.56462	2.72683	2.45871	2.76423	2.41878	2.66436
A430106A12Rik	5.54821	5.53486	5.40493	4.51546	5.04905	5.08447	5.37832
A430107O13Rik	3.75009	3.36821	3.54024	3.54115	3.68867	3.18701	3.12778
A530016L24Rik	2.65339	2.88745	2.75543	2.87853	2.93214	2.77771	3.30815
A530017D24Rik /// LOC100504229	4.66797	5.3085	5.48413	4.53677	4.74226	4.61741	4.66083
A530020G20Rik	3.0146	2.40205	2.50523	2.77941	2.69033	2.60864	2.79511
A530047J11Rik	2.732	2.48508	2.65904	2.27609	2.14888	2.3405	2.14221
A530054K11Rik	4.89471	5.11632	5.13298	5.09348	4.96155	4.49849	4.86807
A530058N18Rik	3.27738	3.22911	2.89341	3.29426	3.34985	3.5066	3.34437
A530088E08Rik	3.22832	3.27239	3.11755	3.0744	2.90498	3.54882	2.83333
A630001G21Rik	5.30805	6.05471	5.68207	5.71516	5.17356	5.87111	5.46812
A630007B06Rik	6.38467	6.41355	6.47597	6.39785	6.24772	6.22752	5.87045
A630012P03Rik /// LOC100504594	2.57635	2.44297	2.58266	2.61108	2.84803	3.54478	3.84042
A630023P12Rik	5.36642	4.60306	4.30634	2.90365	2.45304	2.96001	2.71634
A630033E08Rik	5.64522	6.02086	6.11263	4.78593	4.49146	4.45233	4.55662
A630033H20Rik	7.85011	8.31427	8.1578	8.77143	8.86325	8.54165	8.09622
A630035D09Rik	3.02803	3.17553	3.01938	3.64548	3.99576	3.80984	4.14302
A630038E17Rik	5.77502	5.91973	5.93468	2.76801	2.8494	2.73288	3.07336
A630052C17Rik	4.04511	4.05193	3.98442	3.68359	3.88849	4.14566	3.33579
A630055G03Rik	3.01459	2.87692	2.63783	2.74637	2.96516	2.88359	2.97327
A630072M18Rik	4.83719	4.94302	5.13073	4.74848	4.50325	5.0685	4.43353
A630081D01Rik	7.55178	7.93726	7.63679	6.4712	6.89861	6.77173	7.11722
A630098A13Rik	3.73223	2.95817	4.2116	2.85349	2.78977	2.6303	2.76718
A730009E18Rik	3.10852	3.47044	3.35482	2.57041	2.77092	2.61836	2.78906
A730020M07Rik	2.93622	2.7831	2.77256	2.63036	2.60517	2.63306	2.67632
A730034C02 /// Mtap2	2.74352	2.89246	2.45003	2.74668	2.79368	2.53336	2.7799
A730035I17Rik	2.42928	2.94678	2.46061	2.86141	2.75572	3.0887	2.51789
A730041O05Rik	2.68704	2.69966	2.39775	2.42872	2.58559	2.50455	2.2346
A730046G19Rik	4.2998	3.88136	4.4274	3.85089	3.74658	4.06325	4.39884
A730054J21Rik	5.80422	5.80441	4.93017	3.05581	3.10559	2.96003	2.6673
A730059M13Rik	3.16302	3.87474	4.37046	3.1917	2.94296	4.0666	3.13636
A730091E23Rik	3.18636	4.10109	3.15973	3.56643	3.57548	3.32522	3.74965
A730098P11Rik /// Morf4l1	11.7512	11.6118	11.5065	11.2254	11.3561	11.4529	11.6272
A830007P12Rik	7.18529	7.37319	7.33797	7.63913	7.49828	7.59521	7.81293
A830010M20Rik	3.32242	3.03399	3.46117	2.84483	3.13218	2.92286	3.20547
A830029E22Rik	2.17465	2.29714	2.44549	2.7914	3.16526	2.58623	2.49638
A830039H05Rik	2.79246	2.82393	3.52992	2.9224	3.19211	2.74505	3.54808
A830039N20Rik	2.62201	2.19801	2.48227	2.29545	2.61654	2.70503	2.90257
A830080L01Rik	2.42889	2.40847	2.44435	2.5967	2.43123	2.42905	2.78451
A930001A20Rik	2.3452	2.6346	2.84039	2.67135	2.45292	2.67998	2.75657
A930002H02Rik	2.12658	2.39016	2.19287	2.52706	2.199	2.48076	2.16911
A930004D18Rik	2.58595	2.86529	2.39389	2.35121	2.17708	2.0027	2.28192
A930005I04Rik	2.67777	2.66457	2.89751	2.71056	2.31647	3.09373	2.73632
A930006K02Rik /// LOC100503120	4.24897	4.64104	4.33138	3.79215	3.93521	4.23766	4.24183
A930007A09Rik	2.52219	3.00415	2.83809	3.14237	3.18982	3.61774	3.18256
A930007D18Rik	2.62337	3.07814	2.84077	2.82492	3.29337	2.79607	3.29554
A930007I19Rik	3.28536	3.61932	3.04493	4.86234	4.89436	4.10524	4.58019
A930009E05Rik	2.35167	2.65998	2.42431	2.43112	2.52293	2.2749	2.22924
A930009L07Rik	2.09275	2.54068	2.16871	2.27393	2.41194	2.34251	2.42666
A930012M21Rik	2.89754	2.94962	2.88486	2.76747	2.73964	2.97062	3.15186
A930012O16Rik /// LOC100502840	3.46153	3.12137	2.60543	3.5275	3.15862	3.45043	3.39494
A930013F10Rik	5.57784	5.73696	5.61716	5.00448	4.89942	5.40735	4.96426
A930015G24Rik	2.2821	2.25585	2.4232	2.44729	2.53881	2.54543	2.37365
A930017K11Rik /// Nhlrc4	2.51092	2.36051	2.51536	2.5446	2.94688	2.82581	2.58958
A930018O16Rik	3.10219	2.75914	2.67734	2.90079	3.17268	3.17881	3.05612
A930026B05Rik	2.92939	3.29435	3.32681	2.29553	2.71008	2.62418	2.81035
A930026I22Rik	4.53694	3.34015	3.74005	3.40061	3.2489	3.218	3.27971
A930030B08Rik	3.60986	3.56524	3.14112	3.30279	3.39094	2.96314	2.99687
A930033H14Rik	2.6404	2.78128	2.65979	2.78147	3.01863	2.88993	2.83134
A930035D04Rik	3.89894	4.24701	4.43199	4.19015	3.99116	3.48509	3.07208
A930036A04Rik	2.36495	3.3287	2.7982	2.66144	2.53615	2.50875	2.96355
AA386476	2.54377	2.74946	2.85788	3.49767	3.4584	3.32038	2.6474
AA388235	2.98849	3.16268	3.37169	3.04242	2.95358	3.03626	3.40359
AA407175	2.73022	2.67768	2.1452	2.43816	2.24339	2.67683	2.19193
AA407331	3.7606	3.9594	4.00853	3.70397	3.69694	3.81518	3.92105
AA407787	3.79607	4.08204	4.29564	3.94869	3.61769	3.74342	4.18407
AA407881	2.72744	2.8851	3.39171	2.86624	2.69138	2.64169	2.94928
AA408213	4.54014	4.77847	4.88119	3.32784	3.82989	3.70299	3.50205
AA408251	4.53267	4.52338	4.1117	3.79129	3.98803	4.10381	4.90934
AA408296	4.04247	4.18236	4.05203	3.94853	4.14974	4.04224	3.82904
AA409261	4.38201	4.03144	3.86925	4.65281	4.54677	4.66448	5.26283
AA409289	3.79743	3.47234	3.05259	3.74076	3.5358	3.66977	3.58793
AA409749	6.59616	6.26318	5.92805	4.46009	4.51348	4.39359	4.62899
AA414992	3.98771	3.43589	4.20286	4.05139	4.35236	4.58555	4.19293
AA415437	3.19215	3.42781	3.57725	3.68265	4.00833	3.61283	3.97921
AA467197	5.87395	5.7113	6.14029	11.3994	11.6203	11.2178	11.0089
AA511254	2.96	2.66377	2.67904	3.04545	3.09653	2.48928	3.12222
AA517864	2.21258	2.33918	2.44372	2.50929	2.3998	2.83066	2.40073
AA536748	2.78133	2.30758	2.56826	2.41377	2.42533	2.45923	2.44272
AA645497	3.93485	3.73983	4.14594	3.83924	3.66586	3.65345	3.55392
AA672641	2.32796	2.45532	2.65562	2.48661	2.40745	2.76481	2.33803
AA675344	2.35538	2.29982	2.49718	2.20482	2.12272	2.3646	2.21406
AA763515	2.62837	2.745	2.80317	2.77004	2.49626	2.34825	2.3184
AA881470	4.75577	4.71572	4.68978	4.67275	4.5574	4.66082	4.76446
AA914427	3.20433	2.85497	2.9331	2.8067	2.84362	3.11944	3.36743
AA986695	3.08325	3.23395	3.07548	2.86063	3.13728	3.08561	2.65532
AA987161	4.2859	4.5403	4.7957	4.99646	5.05068	4.60726	4.95634
AB041803	7.19598	7.42782	6.90233	5.76652	6.0186	6.18738	6.36468
AB099516 /// Gm10035 /// Higd1c /// Mettl7a1 /// Mettl7a2	4.72881	4.95204	5.27888	4.66422	4.48471	4.61833	4.60284
AB124611	9.69457	9.70603	10.0201	10.4684	10.3055	10.4964	10.6733
AF067063	2.31849	2.45737	2.08565	2.17643	2.89955	2.46032	2.45314
AF251705	9.40126	9.4925	9.56059	10.6561	10.4973	10.7581	10.8112
AI120166	4.47653	4.15823	4.25864	3.78756	3.94018	4.40244	3.65172
AI132709	2.70006	2.33895	2.29423	2.36229	2.64033	2.76919	2.59898
AI225934	3.42922	3.02687	3.18149	3.34144	2.85314	2.45336	2.59487
AI314180	7.20685	7.04139	7.08122	7.44634	7.48395	7.31612	7.39478
AI314760	7.73101	8.029	7.97602	7.45372	7.53114	7.47778	7.67849
AI314976	6.88041	6.56972	6.80052	6.28698	6.09885	6.06814	5.94582
AI315376	2.63962	2.39032	2.477	2.71145	2.40826	2.41291	2.32404
AI317158	3.22536	3.31476	3.53382	3.4509	3.29504	3.06061	3.29728
AI413194 /// Trim56	6.88164	6.80557	6.61066	5.7817	5.63568	5.84744	6.03112
AI413582	6.84528	6.74587	7.18592	7.55298	7.73902	7.86527	7.64827
AI414108	2.64089	2.89567	2.9436	2.90428	3.03972	2.5508	2.86978
AI415730	2.91711	2.93596	3.18971	2.732	2.69503	3.14254	3.162
AI426330	2.75945	3.44241	2.93306	2.68221	2.63716	2.73288	2.58784
AI429214	3.76289	3.98963	3.47515	3.85064	4.2502	3.44787	4.36373
AI429363	4.64057	4.58776	4.88061	7.63485	7.68551	7.57807	7.52616
AI447881	7.69251	7.8033	8.00466	7.01376	6.66651	7.38916	6.97159
AI448984	5.98597	6.15665	5.8805	4.24804	4.47245	4.54097	4.14062
AI449212	3.43514	2.85324	2.83282	2.77811	2.95114	3.00287	2.92198
AI450241	2.7562	2.79861	3.06104	2.97042	3.13771	2.86292	2.52018
AI451250	2.85405	2.99352	3.11758	2.84943	2.91454	2.60005	2.71486
AI451458	5.38384	5.25979	5.01805	2.81318	3.36415	2.81089	3.7517
AI452195	5.96412	6.8602	6.47797	4.15285	3.88861	4.47305	3.40844
AI462493	7.70295	7.48046	7.546	7.0505	7.1493	6.93037	7.02818
AI462521	3.60796	3.44937	3.48359	3.5063	3.33796	3.67148	3.49605
AI464131	3.12684	2.82952	3.08188	2.91042	2.78968	2.75493	2.9221
AI467606	9.08815	8.79851	8.86267	7.48407	7.43002	7.20531	7.35834
AI480653	3.82848	4.25883	4.75072	4.92754	4.92113	4.78989	4.19975
AI481207	2.3763	2.52772	2.4849	2.45857	2.25568	2.34507	2.47741
AI503316	6.68764	6.93098	6.70828	6.78209	6.70548	6.44379	6.89106
AI504432	8.88124	9.11488	9.03059	9.32938	9.25397	9.48036	9.57216
AI596198	2.54545	2.79167	2.56695	2.58545	2.39379	2.36035	2.66935
AI597468	7.30217	7.38424	7.41794	5.70439	5.61025	6.00297	5.26828
AI597479	5.38606	5.37171	5.45609	5.29598	5.3046	5.25088	5.56483
AI605517	4.20996	4.17438	4.21295	4.22952	4.69688	4.66425	5.20683
AI607873	7.35824	7.60088	8.28294	9.71084	9.92384	9.6329	9.65223
AI616248	3.05589	3.02038	3.06434	2.81318	3.05266	3.13661	3.23328
AI646383	4.05268	3.78378	3.81752	4.21607	4.08557	4.07329	3.45704
AI661384	6.92405	6.89142	7.19536	3.58307	3.43386	3.42022	3.36932
AI662245	2.39046	2.52127	3.11413	2.56572	2.62467	2.21391	2.79675
AI662270	8.82424	8.87702	9.30255	9.70799	9.71034	9.80323	9.57873
AI662501	2.21752	2.45261	2.31501	2.38104	2.18743	2.39282	2.43896
AI746446	3.22081	3.42893	3.35944	3.59157	3.37896	3.74761	3.35073
AI836003	4.37659	3.7867	3.36221	2.92603	3.28671	3.00077	3.22156
AI837181	5.10266	5.65426	5.54979	5.3825	5.49725	5.59064	6.06454
AI839979	5.46275	5.04535	5.60659	4.79608	4.46977	5.17569	5.13591
AI844685	2.46544	2.87731	3.13253	2.51585	2.44553	2.64038	2.3775
AI844869	2.8824	2.70503	2.89502	3.68715	3.33	3.57142	3.46825
AI845619	4.82942	4.61869	4.73794	5.53537	5.28754	5.07471	5.23179
AI848100	6.46692	6.90414	7.00174	6.82235	6.76027	6.86121	6.89916
AI853106	2.88862	2.79711	2.62388	2.71164	3.10413	3.37256	2.86801
AI853502	2.59792	2.73713	2.42751	2.52682	2.61558	2.64766	2.79394
AI894139	4.44905	4.6657	4.30387	3.81349	3.67464	4.12061	3.789
AI956758	6.20814	5.45847	5.69487	3.35375	3.64381	3.59009	3.26992
AI987944	5.88903	6.17894	6.32726	6.15111	6.39303	6.34262	6.2173
AI987944 /// AW146154	7.0016	6.61493	6.60477	6.56205	6.73403	6.18133	6.81316
AL023008	4.56725	4.60547	5.02168	3.61589	4.2763	4.05618	4.49872
AU014678	2.78881	3.04377	2.69407	2.77692	3.19999	2.59231	2.70087
AU014965	2.18698	2.45181	2.86587	2.28415	2.79347	2.11918	2.7537
AU014972	4.80655	5.26373	4.84135	4.75741	4.65257	4.67158	5.30438
AU014973	5.02739	4.83295	4.8104	4.66789	4.59773	4.94467	5.02652
AU015228	2.6365	2.50567	2.16036	2.49079	2.56737	2.74236	2.19
AU015230	2.87242	2.17962	2.26224	2.5555	2.55419	2.35365	2.25314
AU015263	7.23446	7.06948	6.80813	6.81419	6.97113	7.0472	7.34968
AU015680	2.40714	2.98053	3.02352	2.65449	2.79192	2.76026	2.70654
AU015777	2.56821	2.99182	2.54296	2.78081	2.84386	2.9564	2.79522
AU015858	2.17875	2.30066	2.21406	2.25937	2.74189	2.41822	2.24462
AU016916	2.30229	2.85626	2.83951	2.49963	2.39891	2.33841	2.61074
AU018091	2.3563	2.41385	2.41182	2.66899	2.89301	2.95769	2.4757
AU018552	3.45028	2.87174	2.78914	3.17004	2.55204	2.67541	2.55694
AU018740	3.1084	3.80429	3.5751	3.8428	3.75839	3.77406	3.89202
AU019559	5.03367	5.10131	4.8087	3.76992	3.47534	3.83003	3.58035
AU019752	3.4161	3.20299	3.50821	2.87583	3.21962	3.32699	3.19281
AU020094	3.38836	3.10292	2.96978	2.67537	3.0601	2.57711	3.23533
AU020096	2.1926	2.25737	2.12267	2.23802	2.19485	2.2124	2.17665
AU020147	2.36327	2.64297	2.94452	3.42817	3.5281	3.39834	2.98849
AU020177	2.29801	2.26915	2.50597	2.48734	2.60664	2.51664	2.46869
AU020745	2.15618	2.47209	2.28758	2.23379	2.26967	2.48092	2.4302
AU021092	5.50974	4.16508	4.13408	3.21388	3.2742	3.50273	3.54892
AU021128	2.78868	2.49817	2.61264	3.37135	3.30792	3.55929	3.28218
AU021745	2.12924	2.66812	2.37307	2.57691	2.72948	2.916	2.34951
AU021871	2.99933	2.5265	2.51638	2.84704	2.83784	3.13048	3.09768
AU021933	3.90849	3.12136	3.53144	3.05911	3.26542	3.07445	3.11273
AU022121	2.49488	2.58075	2.32548	2.50109	2.88413	2.64705	3.14019
AU022166	2.24741	2.65475	2.54816	2.49106	2.50312	2.38158	2.4799
AU022252	3.31649	3.37483	3.58004	3.48919	4.0227	3.5144	3.6821
AU022320	2.84388	2.9264	3.12962	3.35368	3.27763	2.92128	2.6474
AU022436	2.08975	2.12855	2.36267	2.15148	2.02148	2.34168	2.20048
AU022537	1.98102	2.08269	2.28706	1.98318	2.10848	2.06095	2.39043
AU022538	2.25726	2.42915	2.38126	2.48735	2.43713	2.81385	2.68279
AU022855	2.29152	2.47189	2.70876	2.94535	2.29177	2.46793	2.88303
AU022870	9.5919	9.54488	9.4196	10.0364	10.03	9.82263	9.94534
AU022882	2.02469	2.64279	1.99398	2.31661	2.52311	2.20868	2.27683
AU023386	2.38429	2.147	2.17391	2.08806	2.45175	2.43752	2.51561
AU023617	3.45566	3.35273	3.4927	2.6557	3.14002	3.05225	2.68076
AU040320	6.9597	7.21455	6.83054	7.40305	7.59008	7.54253	7.40499
AU040829	4.41627	4.01504	3.42524	3.37928	3.16088	2.84508	3.05724
AU040972	4.85462	3.61424	3.00593	4.40621	3.81112	3.60757	3.41026
AU041133	3.84719	4.24575	4.56481	3.83963	4.10618	3.81806	4.14125
AU041474	7.17162	7.05355	6.88991	6.20462	6.71883	6.8172	6.7527
AU046084	3.35378	2.99342	2.87172	3.15465	3.03338	3.34786	3.50783
AV249152	3.53453	3.25361	2.88977	3.57731	3.4385	3.32712	3.57021
AW011738	3.81245	3.97257	4.00246	4.36719	3.75501	4.39931	3.89333
AW049021	2.92458	2.99845	2.91682	3.09577	2.91357	2.88612	2.95653
AW061147	2.48865	2.68014	2.37926	2.72587	2.82757	2.25974	2.45519
AW112010	11.0822	11.0035	11.6276	12.086	12.0687	11.9357	12.3564
AW146020	5.22221	4.83706	4.8385	5.29935	5.19145	4.83929	4.84623
AW209491	6.14244	5.83366	6.13611	6.03194	6.3177	5.59698	5.9374
AW413774	4.26565	4.73691	5.03215	5.34079	5.08727	4.51147	4.78544
AW495222	2.46655	2.77639	2.79905	2.47654	3.16558	2.82356	2.60302
AW549877	8.17201	8.75205	8.28367	8.11384	8.05058	7.90442	8.26392
AW555464	5.11941	4.71535	4.74632	5.0336	5.21498	5.0017	4.63607
AW556556	4.21789	3.75134	4.11896	3.25279	3.75823	4.29203	4.08328
AW557046	3.19178	3.07577	2.85874	2.85391	2.67631	2.666	3.54822
AW987390	4.09259	3.67375	4.51518	3.86939	3.94544	4.21836	3.45402
AY074887	2.7883	2.51789	2.29682	2.6899	2.62456	2.40353	2.33655
AY512938	5.72072	6.49018	6.11148	3.00098	2.4103	3.11273	2.84738
Aaas	5.43593	5.96492	5.80667	5.93844	6.3796	6.10212	6.01473
Aagab	5.95541	6.11764	6.35625	6.69825	6.6322	6.61194	6.8354
Aak1	2.82659	2.80213	2.83061	2.92307	3.02393	2.86462	2.97595
Aamp	7.35427	7.57278	7.5218	8.20305	8.05848	8.35404	8.20693
Aanat	3.27305	3.31331	3.29622	3.67638	3.67763	3.91926	3.62936
Aard	6.36894	6.36113	6.03803	2.40184	2.61455	2.64582	2.5533
Aars	7.02268	6.84167	6.81535	8.24154	8.17404	8.35432	8.09922
Aars /// Exosc6	7.45574	7.22189	7.10005	7.09452	7.15608	6.98184	6.89969
Aars2	5.01296	4.90668	4.52834	5.00317	5.03806	5.09258	4.73818
Aarsd1	5.87842	5.6785	5.69402	6.51447	6.39849	6.37922	6.48617
Aasdh	4.79496	5.20892	4.99554	4.66715	5.20418	5.02241	5.32066
Aasdhppt	6.06045	6.27376	6.1632	6.24015	6.37857	6.66164	6.63159
Aass	2.85982	3.07794	2.72935	2.32623	2.36999	2.46343	2.64435
Aatk	3.49121	3.46391	3.56293	3.43809	3.96377	3.56975	3.59885
Abca1	5.26443	5.58517	5.57021	8.53941	8.34076	7.92897	8.36839
Abca13	2.80446	2.65074	2.56891	2.42434	2.42969	2.67406	2.47387
Abca3	5.61342	5.50916	5.55861	5.22034	5.19179	5.24408	5.23445
Abca5	3.41505	3.67758	3.36667	3.11059	3.1406	3.1471	3.06659
Abca6	4.17527	4.40223	4.1585	3.09	4.09388	3.72379	3.27975
Abca7	7.00273	7.02563	7.26689	6.27199	5.7644	6.33821	6.12183
Abca8a	6.16421	5.51722	5.38572	2.71528	2.99859	2.63752	2.68023
Abca9	4.9932	5.13732	5.35029	4.70097	4.73321	5.21068	5.23649
Abcb10	5.09898	5.4941	5.76424	6.01677	6.17352	5.92207	5.69302
Abcb11	2.30573	2.32102	2.22488	2.42944	2.21433	2.26263	2.20199
Abcb1a	6.02203	5.76863	6.4453	3.52577	3.37967	3.96769	3.75962
Abcb4	3.08267	3.2347	3.46756	3.08972	3.19042	3.35333	2.83031
Abcb6	3.9424	3.93063	4.07357	4.18223	4.7777	3.51632	3.63783
Abcb7	5.29119	5.63834	5.8247	5.73515	5.99208	5.82273	5.59975
Abcb8	3.2458	3.7206	4.09826	4.91574	4.31582	3.6325	4.38657
Abcc2	2.59964	2.60406	2.56435	3.46664	2.81102	2.5032	2.78823
Abcc3	5.40762	5.01706	5.28486	9.58861	9.50058	9.07547	9.38251
Abcc4	7.44528	7.42523	7.77751	7.93433	7.76733	8.05888	7.85745
Abcc5	4.84741	5.02251	4.88636	4.81726	4.66746	4.77454	4.96284
Abcc9	5.13337	4.58089	4.54091	2.25625	2.56311	2.24676	2.78182
Abcd1	7.41179	7.35976	7.56581	7.71165	7.5137	7.88754	7.95927
Abcd2	5.39827	5.70801	5.59502	4.36874	4.83902	4.07745	4.10381
Abcd3	2.48643	2.80168	2.23306	2.54459	2.51458	2.45849	2.29235
Abcd4	4.14025	4.01474	4.45068	4.12282	4.31619	4.61574	4.52079
Abcf2	4.70903	4.46389	4.32491	4.28753	4.70996	4.37859	4.94295
Abcg1	9.60066	9.73452	9.41347	9.16535	8.988	9.42099	9.35783
Abcg2	6.73937	6.65625	6.26027	6.07613	6.09502	5.74923	5.72856
Abcg4	3.35649	2.62312	3.02745	2.84678	3.33483	3.20374	3.20336
Abcg5	2.18388	2.95401	2.60286	2.97875	2.8026	3.00671	2.73631
Abhd1	2.65227	2.94321	3.20241	3.60327	2.8806	2.67361	3.23084
Abhd10	5.52075	5.56614	5.4502	5.65497	5.53485	5.69233	5.8555
Abhd11	8.18677	7.77499	7.78235	8.2597	8.42801	8.12461	7.95659
Abhd12	8.96192	9.20577	9.10651	9.80025	9.8278	9.66789	9.77776
Abhd13	6.78575	6.87914	6.86838	6.71766	6.82583	6.99777	7.1288
Abhd15	5.47523	5.28978	5.15702	6.65595	6.21483	6.18045	6.34761
Abhd2	2.70144	2.92854	2.91311	3.31539	3.62887	3.36676	3.25687
Abhd3	5.3539	5.13686	5.54989	3.78253	4.67026	3.65029	3.29942
Abhd4	8.07988	8.00924	7.84559	8.1025	7.964	7.94204	8.13034
Abhd6	5.89866	5.3779	5.31391	4.4221	4.43902	4.41439	4.30689
Abhd8	3.81087	3.54613	4.14687	3.46642	3.58825	3.44544	3.77878
Abi1	6.56887	6.7606	6.93381	6.99914	6.95819	6.9855	7.0359
Abi3	2.18789	2.16723	2.25736	2.36219	2.5376	2.96658	2.23038
Abi3bp	7.27162	7.29435	6.72539	2.13643	2.10957	2.30209	2.29072
Abl1	7.23761	7.27963	7.36749	7.49221	7.45958	7.66537	7.85873
Abl2	6.04963	6.05226	6.16745	6.95887	6.75574	6.85342	6.603
Ablim1	9.3237	9.23773	9.21083	4.95909	4.8195	5.53656	5.26121
Ablim3	3.20145	3.80535	3.24535	2.21578	2.68778	2.37379	2.52811
Abpb	2.47266	2.26306	2.07314	2.4827	2.437	2.46786	2.68367
Abr	6.14092	5.93697	6.71274	7.64023	7.38935	7.60441	7.55849
Abt1	6.96366	7.18831	7.12253	7.0898	7.00156	6.97538	6.85521
Abtb1	6.36116	6.3395	6.4637	5.42648	4.87474	5.57589	4.88496
Abtb2	4.60525	4.94904	5.28098	5.44547	5.39767	5.32298	5.10599
Acaa1a /// Acaa1b	8.80923	8.88822	8.93556	8.9193	8.62827	9.06155	8.94877
Acaa1b	9.24763	8.74958	8.20517	2.88012	3.16043	2.09442	2.70218
Acaa2	8.52979	8.27588	8.26035	7.88031	8.19022	7.8453	7.41879
Acaca	5.79764	5.73081	5.75367	5.80836	5.68859	5.73376	5.88238
Acad11	6.10961	6.40153	6.36475	6.34858	6.23829	6.25775	6.3147
Acad8	4.95617	4.93901	4.78605	5.37333	5.15058	5.33031	5.3022
Acad9	5.70547	5.72344	5.72116	5.64358	5.63217	5.57483	5.58827
Acadm	9.54476	9.37094	9.27127	8.90931	8.9404	8.85902	8.77834
Acadsb	6.93361	6.83038	6.61352	6.98732	6.98601	7.1149	7.1417
Acadvl	7.62757	7.82475	7.74415	7.94193	8.04378	7.84579	8.03011
Acap1	6.28127	6.45154	6.45613	4.65171	4.60368	4.60201	4.55761
Acap2	9.70376	9.83332	9.87792	9.45733	9.50003	9.47747	9.51496
Acap3	3.51269	4.27742	3.49397	4.09479	4.22092	3.91733	4.22742
Acat1	8.0344	7.94547	7.79533	7.69256	7.76	7.84101	7.5651
Acbd3	8.01009	7.85123	8.18664	7.91657	8.2118	8.03462	8.08179
Acbd6	5.55875	5.53731	5.43595	6.14175	6.07476	5.79199	6.22955
Accn3	2.50236	1.92013	2.28766	2.7336	2.37556	2.85958	2.30782
Accs	5.28957	5.03593	5.02107	5.50297	5.60167	5.51574	5.65715
Ace	8.27046	8.4143	8.10505	4.25456	4.09364	5.20356	4.83384
Acer2	6.18527	5.85567	5.76603	3.06994	3.30518	3.09781	3.66588
Acer3	8.59396	8.8193	8.77621	9.17927	9.19027	9.44731	9.36864
Acly	7.64995	7.77854	7.80932	7.5742	7.68719	7.47588	7.56385
Acn9	6.07181	6.06157	5.59651	6.3692	6.42427	6.06184	6.11896
Acot1	5.83149	5.87128	6.12968	3.24492	4.76522	3.4573	2.97375
Acot1 /// Acot2	6.22869	6.39072	6.29548	4.30772	5.44412	3.83165	4.25527
Acot11	4.14757	4.2613	4.31617	4.64865	4.67476	4.82352	4.38894
Acot12	3.03855	3.11831	2.95846	3.44337	3.22147	3.54894	3.35954
Acot2	6.35433	6.74117	6.70938	5.48436	6.01196	5.30035	5.02688
Acot4	2.83098	2.59526	2.97194	2.59899	2.877	2.67555	2.34038
Acot7	7.17348	7.13241	7.79286	8.11903	8.22591	8.1266	7.80333
Acot8	6.58676	6.33413	6.57799	7.03453	6.7402	7.34068	7.29781
Acox1	6.39256	6.29976	6.17708	6.11571	6.09023	6.03681	6.17197
Acox3	2.6051	2.93443	2.81603	3.24461	3.11307	3.35141	2.72662
Acoxl	5.21089	5.53321	5.27644	2.74963	3.06226	3.27543	3.23704
Acp1	7.20426	7.26271	7.47401	8.06249	8.22968	7.79184	7.75986
Acp2	6.00919	6.09028	6.42076	9.14973	8.87196	9.30244	9.66202
Acp5	9.38163	9.38182	9.29012	9.58955	9.617	10.1979	10.1498
Acp6	3.9062	3.67096	3.75926	4.09654	4.39714	4.3799	4.48297
Acpl2	5.07436	5.06499	5.45084	4.66793	4.47756	4.45101	4.57231
Acrbp	3.29577	3.28213	2.97643	3.34873	2.71331	3.16525	3.08775
Acsbg1	3.60658	3.26267	3.52634	3.7869	3.29166	3.43676	2.69362
Acsf2	5.08181	4.74009	4.39313	4.91669	4.27573	5.11644	4.66962
Acsf3	4.15937	4.05855	4.19461	5.22383	4.88148	5.44099	5.02179
Acsl1	6.48316	6.63535	6.51867	7.0648	6.87617	7.10332	7.58496
Acsl3	5.81063	6.27906	6.28921	5.71881	5.42819	6.09321	5.72306
Acsl4	6.27978	6.98167	7.25962	8.19966	8.21826	7.93879	7.9016
Acsl6	2.34268	2.24359	2.20819	2.19804	2.18563	2.09198	2.15211
Acsm2	2.70253	2.65282	2.4882	3.14393	3.11205	3.11215	2.80832
Acss1	5.05172	5.21963	5.2121	4.08674	3.82956	4.73062	4.48797
Actb	11.6768	11.6741	11.4556	11.7677	11.6881	11.3235	11.8724
Actc1	2.90287	3.01678	3.06446	2.79886	2.7628	2.70986	2.66439
Actg1	12.7221	12.7482	12.7554	12.7874	12.7806	12.8145	12.7059
Actl6a	6.90897	7.14361	7.12312	7.26946	7.42387	7.19216	7.18869
Actn2	4.6035	3.85102	4.18126	2.73947	2.22171	2.65173	2.79041
Actr10	7.45172	7.12534	7.17339	7.08785	7.06181	7.12282	6.8761
Actr1b	4.90208	4.64748	5.14478	5.77867	5.47344	5.62521	5.10351
Actr3	11.4541	11.5064	11.6993	11.7852	11.754	11.9549	11.9287
Actr3b	2.52243	2.95817	2.53113	2.34232	2.49122	2.29175	2.46705
Actr5	5.11014	5.22241	5.43698	5.42002	5.71634	5.46707	5.40924
Actr6	5.96909	5.94164	5.72874	5.76056	5.90066	5.85807	6.13418
Actr8	7.19411	7.0685	7.14405	7.22549	6.98378	6.80833	7.19545
Acvr1	4.45534	4.81948	4.67216	5.20298	5.05396	5.26282	5.17611
Acvr1c	2.53398	2.59739	2.25267	2.77539	2.61761	2.65293	2.58836
Acvr2a	6.5997	6.25668	6.25974	7.46384	7.48209	7.23536	7.28908
Acvr2b	2.8059	2.56938	2.89803	2.86988	3.2208	3.14444	2.63697
Acvrl1	8.00487	8.08154	7.79059	6.93614	6.84778	7.21332	6.87417
Acy3	3.27239	3.2649	2.90029	3.14099	3.49592	3.33803	2.83509
Acyp1	5.91695	5.90437	5.91388	4.96289	4.81001	5.09254	4.40069
Acyp2	6.63378	6.32314	6.1838	6.26	6.09948	5.93216	5.98985
Ada	4.6709	5.45648	5.33524	6.87485	6.74681	6.86506	7.19394
Adal	3.57143	3.76924	4.12766	4.72208	4.62149	4.37917	4.57314
Adam11	2.80071	2.68082	2.60385	3.0201	2.81001	2.62656	3.07619
Adam17	7.33655	7.62297	7.8181	9.17059	8.87315	9.16654	9.51994
Adam1a	4.28133	3.87746	4.01143	4.06128	3.77388	4.06088	2.86431
Adam22	2.39608	2.46015	2.09601	2.68669	2.53806	2.89265	2.15683
Adam23	3.72332	3.93342	3.28808	3.14316	3.00901	2.95973	2.82763
Adam33	2.6565	2.79116	3.05392	3.09444	3.05065	2.91917	3.00832
Adam34	2.01505	2.16836	2.23341	2.21022	2.25507	2.41593	2.23306
Adam6a /// Adam6b	2.50082	2.98085	2.59319	2.57833	2.69194	2.86717	3.13154
Adam8	8.49148	8.50081	8.8306	10.509	10.8289	9.78454	9.2413
Adam9	8.37624	8.80607	8.98809	10.8109	10.7931	10.5464	10.5662
Adamdec1	4.18688	4.04602	5.01145	3.26362	3.66837	3.06693	3.08954
Adamts1	8.30267	8.29987	7.60337	3.99177	3.60997	3.85459	4.31422
Adamts10	5.6664	5.72072	5.82586	5.07743	4.80981	5.07714	5.29035
Adamts2	5.81115	5.37681	4.51903	3.08974	3.25499	3.18351	2.81027
Adamts3	2.61216	2.42342	2.48226	2.58536	2.69189	2.69869	2.67305
Adamts4	2.35377	2.32961	2.15921	2.69002	2.1103	2.37241	2.08102
Adamts5	4.01158	3.54735	3.32191	2.58837	2.65334	2.76373	2.63274
Adamts6	4.47364	4.39107	4.25379	3.1588	3.03476	3.23261	3.43025
Adamts8	3.01777	3.23677	3.57949	3.34301	3.36207	3.43368	3.33139
Adamts9	4.11398	4.1051	3.54859	3.1611	3.25155	3.01193	3.21723
Adamtsl1	2.54505	2.85198	3.23094	2.47031	2.45669	2.23874	2.45394
Adamtsl4	4.2315	4.22146	4.36119	7.57859	8.35579	6.5862	5.73976
Adap2	5.77085	5.85565	5.83476	9.47422	9.33159	9.31087	9.65031
Adar	5.38748	5.59678	5.70186	6.22927	6.1406	6.19712	6.50895
Adarb1	3.13212	3.17724	3.05676	3.04647	3.03635	2.91294	2.79217
Adarb2	2.07662	2.16487	2.22738	2.1565	2.16958	2.4177	2.27121
Adat1	2.75279	2.54183	2.8283	2.4852	2.66389	2.5794	2.70559
Adat2	4.85972	4.74676	4.82637	6.33664	6.17288	5.8567	5.74841
Adck1	4.57049	4.55357	4.90467	5.73436	5.40034	5.4517	5.71932
Adck2	5.79176	5.81396	6.09392	5.85466	5.76652	5.61261	6.08038
Adck5	4.65668	4.77073	4.7246	5.3404	5.08296	5.43935	4.9405
Adcy3	5.20372	5.37667	5.43738	3.96582	4.29695	3.67659	3.90642
Adcy4	5.66594	4.67826	5.50547	3.26473	3.34321	3.4223	3.14869
Adcy5	4.1295	4.06521	3.98565	4.11667	4.2341	4.3194	4.27355
Adcy6	3.08187	3.48155	3.77981	3.93279	3.82622	3.82378	3.9795
Adcy8	3.37988	2.94329	2.58616	2.77629	2.60573	2.74298	2.98465
Adcy9	4.89431	4.50055	4.37477	4.26641	3.99611	4.24948	4.01574
Adcyap1r1	2.45474	2.52558	2.65876	3.1233	2.58497	2.81596	2.75637
Add1	7.40947	7.45784	7.40066	6.4013	6.59774	6.47248	6.57035
Add2	2.8616	2.93179	2.88942	2.86896	3.05158	2.8856	2.87397
Add3	8.65594	8.82296	8.84971	6.41106	6.14683	6.42423	6.27987
Adh1	7.83573	7.41748	6.87562	4.14574	3.58578	3.57856	3.40451
Adh5	10.0819	9.92271	10.0469	10.3779	10.6795	10.2148	10.349
Adh6-ps1	2.30168	2.4125	2.39255	2.79534	2.54419	2.64897	2.45114
Adh6b	2.18252	2.21333	2.43867	2.56461	2.74327	2.56428	2.5943
Adhfe1	3.42928	3.00535	3.05055	3.33905	3.36442	3.2929	3.12845
Adi1	6.53675	6.46893	6.06337	6.02623	5.98763	6.1204	5.96246
Adipoq	2.59313	2.28155	2.17578	2.68173	2.31449	2.84146	2.44059
Adipor2	8.63036	8.28439	8.33719	7.6868	7.86399	7.36243	7.49292
Adk	6.68182	6.53543	6.31122	5.26008	5.39384	5.35678	5.10143
Adm	4.93886	4.93366	3.67483	2.63898	2.7112	3.18654	2.65947
Adnp /// Dpm1	9.13201	9.03202	9.00039	8.98459	8.97511	8.96675	8.94489
Adnp2	5.13418	4.94248	5.06538	5.21049	5.14825	5.1338	5.37834
Ado	4.95522	4.98536	5.09015	5.35414	5.18833	5.3128	5.14108
Adora2a	4.89479	4.85779	5.51635	4.76802	4.28993	4.7514	4.79748
Adora3	2.59398	2.67524	2.70233	2.83336	2.79767	3.02842	2.55462
Adpgk	5.15187	5.58497	5.26963	5.13429	5.00389	5.08839	4.94536
Adprh	9.03937	9.03332	9.12736	9.44159	9.36277	9.68122	9.39417
Adprhl2	4.79031	4.70247	4.7284	4.92477	5.46805	5.16805	4.78076
Adra2a	2.51507	2.73764	2.57475	2.40573	2.41571	2.72898	2.18408
Adra2b	2.35853	2.23813	2.23014	2.51612	2.24697	2.46009	2.79599
Adra2c	2.39608	2.4305	2.81943	2.90359	2.91821	2.64961	2.75673
Adrb3	2.38306	2.64158	2.5221	2.42293	2.27556	2.46104	2.59432
Adrbk1	8.0845	8.25333	8.42206	8.27153	8.06225	8.21835	8.36612
Adrm1	7.21491	7.05462	7.28133	8.17393	8.298	8.12516	7.9962
Adsl	6.93786	6.52566	6.65762	7.28364	7.4561	7.2357	7.10917
Adss	9.23625	9.51338	9.56905	9.33955	9.59102	9.17455	9.06089
Adssl1	7.85289	8.06076	8.4193	9.00324	9.39741	8.70469	8.39441
Aebp1	5.326	4.60176	4.56137	2.91101	3.32549	3.42866	3.40315
Aebp2	6.00534	6.21821	6.09115	5.8878	5.92497	6.16553	6.22123
Aen	5.37422	5.44973	5.60503	7.23936	7.51906	6.80007	6.75984
Aes	6.60495	6.36532	6.50875	6.2671	5.92245	6.24487	6.14387
Afap1	7.14936	7.57299	7.2964	5.94475	5.66476	5.41112	4.94553
Afap1l1	8.8676	8.72044	7.96134	4.02922	3.88826	3.65327	4.08816
Afap1l2	3.22927	3.22351	3.33676	2.7484	2.29109	2.42843	2.54279
Aff1	4.9107	5.08097	5.13818	6.06195	6.08029	5.95792	5.9144
Aff2	2.63614	2.95782	2.86205	2.72297	2.59262	2.74513	2.96564
Aff3	4.4312	4.33858	4.70642	3.21259	3.07295	3.28083	3.65187
Aff4	5.37763	5.75501	5.79554	5.46096	5.46022	5.60602	5.5374
Afg3l1	3.85735	4.0199	3.77253	3.95437	4.44396	4.16162	4.02599
Afg3l2	4.52458	4.70086	4.71852	5.31773	5.26694	5.01694	4.86844
Afm	3.10248	3.09418	2.82602	2.95438	2.86635	3.04396	3.42068
Afmid	4.81018	4.74337	5.04264	4.41294	4.052	4.56055	4.40474
Afp	3.70229	3.37232	3.3899	3.04919	3.09483	2.92743	2.92267
Aftph	4.62334	5.03347	4.9318	5.17126	4.95285	5.41576	5.69572
Agap1	6.48081	6.69064	6.52993	6.95109	7.31097	6.35396	6.05244
Agap2	2.81123	2.95911	3.00674	2.67039	2.60095	2.77241	2.66675
Agbl3	2.24988	2.47204	2.87101	2.89351	3.75343	2.5273	2.89409
Agbl5	3.36022	3.28824	3.46181	3.37097	3.52623	3.27759	3.25443
Ager	9.36787	8.49521	7.95961	5.13042	4.29956	5.30907	5.35147
Agfg1	7.33217	7.4145	7.49247	8.22491	8.49638	7.67227	7.75039
Agfg2	4.56896	4.39157	4.37762	5.44514	5.90746	5.21419	5.25633
Aggf1	8.60577	8.46643	8.68822	8.30384	8.519	8.15907	8.47633
Agk	3.84096	3.55827	3.6244	3.8458	3.87272	3.89754	4.04406
Agl	4.30455	4.33445	4.6022	5.03957	5.29723	4.85267	4.84267
Agpat2	7.10357	6.87175	6.98674	7.65225	7.6684	7.37984	7.30769
Agpat3	4.97387	4.99776	5.30319	4.54704	4.6483	4.52774	4.41788
Agpat4	8.34145	8.46983	8.48952	8.59901	8.40052	8.7249	8.15669
Agpat5	5.3702	5.43169	5.53836	5.90367	5.92349	6.00047	5.89895
Agpat9	5.83129	6.18491	6.08704	6.90437	7.47136	6.77853	5.71087
Agphd1	2.70108	2.65079	2.58385	2.50404	2.56382	2.65046	2.61393
Agps	6.66521	6.70819	6.82832	6.90069	6.92103	6.88437	7.08571
Agr2	2.72378	2.38059	2.6732	2.47194	2.34058	2.55057	2.90311
Agrn	6.68355	6.22876	6.39173	5.44585	5.11184	5.47994	5.89782
Agtpbp1	4.32034	4.56564	4.64973	5.28426	5.20404	5.2376	4.99312
Agtr2	2.34254	2.15642	2.01534	2.35905	2.29208	2.56499	2.33494
Agtrap	5.30535	5.26749	5.44636	5.92273	5.94903	5.82948	5.62352
Agxt	2.3444	2.4001	2.2545	3.10229	2.4104	2.72107	2.2388
Agxt2l1	2.54949	2.5794	2.61822	2.4728	2.7426	2.44207	2.55271
Agxt2l2	5.4365	5.45449	5.50934	5.23875	5.24879	5.28582	5.32493
Ahctf1	6.11595	6.52173	6.31337	5.48591	5.64103	5.45649	5.39283
Ahcy	7.92896	7.78222	7.75321	7.99419	8.0665	8.3408	7.96726
Ahcyl1	8.62526	8.399	8.3259	9.08805	9.19286	9.0854	9.1137
Ahcyl2	4.52951	4.68665	4.67691	4.87988	4.56772	5.3291	5.17662
Ahnak	2.4546	2.72306	2.94251	2.72809	3.33594	2.83228	2.70751
Ahnak2	4.20008	3.50196	3.86322	5.22964	5.47707	4.0716	4.011
Ahr	6.79271	6.92551	6.89766	6.15363	6.22352	6.24319	5.97088
Ahrr	2.97459	2.99857	2.98888	3.8725	3.69859	4.01221	3.71474
Ahsa1	8.05266	7.85931	8.02824	8.9373	8.93564	9.16575	9.08834
Ahsa2	6.58744	6.19384	6.56886	7.47206	7.58252	7.52035	7.37607
Ahsp	5.82399	5.26234	5.19295	3.8092	4.39175	3.94791	3.53568
Aicda	2.84824	2.90443	2.65796	3.36939	2.98863	3.22599	3.35548
Aida	7.59948	7.41172	7.3959	7.60182	7.77251	7.82564	7.64283
Aif1l	4.29071	4.04701	3.53745	3.72314	3.72144	3.50457	4.11763
Aifm1	7.59706	7.75713	8.04015	8.29251	8.46585	8.17624	8.19804
Aifm2	4.2398	3.80747	4.08431	5.71742	4.94064	4.96811	4.51083
Aig1	5.52496	5.19221	5.54651	6.60934	6.57208	6.71296	6.62131
Aim1	7.37448	7.93614	7.88014	8.50015	8.31539	8.75439	8.21481
Aim1l	3.48272	3.41195	3.63917	2.98783	3.52091	3.13381	3.18707
Aimp1	8.94587	8.69729	8.77274	9.09005	9.20096	8.96394	9.04808
Aimp2	6.83742	6.40891	6.52304	7.49671	7.71425	7.41145	7.17397
Aip	6.11887	6.56742	6.64455	6.98081	6.72265	6.93213	6.95314
Aipl1	2.99991	3.18541	3.19515	3.4354	3.60666	4.11664	3.59702
Airn	3.7556	3.96251	3.87411	3.43452	4.0472	3.003	3.20253
Ajap1	2.5676	2.50877	2.3839	2.45852	2.72593	2.49397	2.85994
Ak3	7.07658	7.29422	7.46624	6.47108	6.35808	6.11834	6.14955
Ak4	2.7228	2.63272	2.72949	2.81762	2.90362	3.05876	2.77101
Ak7	4.45499	3.58628	3.97367	2.739	2.78764	3.03492	2.45512
Akap1	4.61835	5.05777	4.76348	5.28983	5.61358	5.37151	4.66774
Akap10	4.64522	5.01886	5.1907	5.35335	5.23346	5.16068	5.56665
Akap11	7.39061	7.28491	7.18635	6.93841	6.92151	6.9234	6.82135
Akap12	8.89835	8.57343	7.69311	4.05231	3.76557	4.35987	3.94376
Akap13	7.28336	7.5117	7.58854	6.0526	5.99709	6.05615	5.94683
Akap2	6.84305	5.91101	6.29941	3.1522	3.44712	3.3483	3.31744
Akap2 /// Palm2	7.83697	7.79187	7.2564	4.43004	3.92254	4.87016	4.18481
Akap4	2.34719	2.47213	2.47304	2.55252	2.26235	2.41951	2.45522
Akap5	4.64108	4.51168	3.83868	2.3315	2.39565	2.24129	2.39931
Akap6	2.33052	2.58781	2.74893	2.81318	2.43228	2.64615	2.50038
Akap8	9.41954	9.45779	9.20922	8.64061	8.68043	8.19768	8.57584
Akirin1	9.59063	9.64614	9.79414	9.87552	10.0523	9.78913	9.82442
Akirin2	9.4164	9.25826	9.37061	9.2684	9.20207	9.57822	9.5271
Akna	8.81716	8.542	8.88511	7.4138	7.34387	7.56316	7.6237
Akr1b10	5.81053	5.98505	5.5948	6.15331	6.12343	5.95822	6.30019
Akr1b7	2.80123	2.65884	2.29166	2.23431	2.68177	2.2887	2.15138
Akr1b8	5.31356	4.95896	4.99903	5.38883	5.58088	5.09988	4.27095
Akr1c12 /// Akr1c13	6.58855	6.18751	6.29881	7.01976	7.09328	6.86189	6.86719
Akr1c13	6.22734	5.54979	6.13572	6.60161	6.6669	6.43092	6.58448
Akr1c14	3.62593	3.95165	4.3829	2.81318	2.43229	2.39441	2.32039
Akr1c20	2.29811	2.0178	2.07609	2.42454	2.03933	2.3274	2.41041
Akr1d1	2.77245	2.77317	2.67216	3.00973	2.64127	2.97986	2.73931
Akt1s1	4.31745	4.20317	4.2984	4.54383	4.77046	4.60797	4.61675
Akt2	5.16864	5.27249	5.66221	5.89348	5.726	5.94076	5.62397
Akt3	6.06037	5.91889	5.8069	6.08383	5.85877	6.59979	6.49865
Aktip	4.62249	4.88695	5.18896	4.41429	4.29867	4.03644	3.95455
Alad	5.95221	5.86785	5.99018	5.88514	5.88126	5.96045	5.60468
Alas2	4.55142	3.817	3.81675	2.709	3.18738	3.08086	3.04518
Alcam	7.61257	7.50176	7.43055	7.27843	7.32619	7.23069	6.61546
Aldh16a1	5.70233	5.74623	6.09171	6.49184	6.32502	6.32331	6.46244
Aldh18a1	4.51991	4.87932	4.94591	5.06464	5.00872	5.46761	4.73499
Aldh1a1	9.90046	9.36031	8.71972	5.41856	5.87198	5.66477	5.02467
Aldh1a2	4.53968	4.09435	4.54272	3.39693	2.72285	3.44144	3.40014
Aldh1a3	2.4739	2.43401	2.37582	2.52288	2.3648	2.36658	2.42563
Aldh1a7	5.73122	5.27632	4.50675	2.93994	3.19307	3.04008	3.35003
Aldh1b1	3.88877	4.28017	4.0742	5.69198	5.68805	5.8234	6.10386
Aldh1l1 /// LOC100047937	3.01476	2.52121	3.01074	3.79583	2.79311	3.23597	3.14352
Aldh1l2	3.52671	3.29319	3.43867	3.13413	3.9235	3.05794	3.77966
Aldh2	5.38873	5.35324	5.28028	4.4672	4.46314	4.67655	4.71061
Aldh3a2	6.96362	6.87888	7.13846	6.98747	7.03185	6.6241	6.88869
Aldh3b1	7.1848	7.08929	7.2533	8.08365	7.95764	7.92157	7.80472
Aldh5a1	4.23473	3.88154	3.63058	3.16842	3.4071	3.7713	3.16791
Aldh6a1	7.01828	6.95304	6.54941	5.40492	5.65953	5.32798	5.46875
Aldh7a1	5.96985	4.99244	5.4388	5.09872	5.26085	5.4696	5.33184
Aldh8a1	2.66083	2.89299	2.67447	2.90455	2.79347	3.14802	3.08707
Aldh9a1	8.63484	8.73489	8.68261	8.58894	8.97894	8.7428	8.26106
Aldoc	4.36592	4.88823	4.73968	4.60478	5.0947	4.56597	4.73376
Alg10b	7.04053	7.00708	6.99328	6.82102	6.68387	6.67236	6.46577
Alg11	4.03489	4.52569	4.40575	5.61918	5.66858	4.86364	5.18235
Alg14	4.85594	4.51903	4.43919	4.32621	4.33352	4.50635	4.40638
Alg2	2.63508	2.48733	2.52701	2.91125	2.5838	2.65835	2.51789
Alg6	3.854	3.59876	4.01994	4.27059	4.15396	4.32595	4.07939
Alg8	5.50732	5.68002	5.60359	6.90455	6.7731	7.16555	7.15613
Alg9	6.23203	6.27807	6.3516	6.82567	6.96313	6.90093	6.97436
Alkbh1	3.26068	3.13116	3.27841	3.67146	4.14826	3.79306	3.23793
Alkbh2	4.41925	4.28649	3.92442	5.89945	5.76972	6.08056	6.01921
Alkbh3	6.66223	6.63825	6.70693	7.0929	7.18046	6.93023	7.01652
Alkbh4	4.45754	4.59591	4.76351	4.16042	4.28316	4.13081	4.46362
Alkbh5	7.8642	7.94007	8.02444	8.29275	8.37184	8.30081	8.31949
Alkbh6	7.18443	6.88505	6.37849	7.04585	7.1008	7.28501	6.94037
Alkbh7	6.19258	5.86087	5.92921	6.8872	6.65878	6.84483	6.80091
Alkbh8	4.72847	5.27866	4.73006	4.66329	5.15643	4.56165	4.8737
Alms1	3.08446	3.06074	2.99682	3.52247	3.23046	3.13654	3.57983
Alox12	6.33046	6.11181	5.50186	3.39041	3.05902	2.98075	3.26028
Alox5ap	11.9632	11.9272	11.9292	12.005	12.1154	11.9047	11.8632
Aloxe3	3.08182	2.93728	3.04419	2.9053	3.70027	2.99691	3.13065
Alpk2	3.12954	2.77148	2.89306	3.57296	3.24204	3.55416	2.77307
Als2	3.69171	3.61815	3.80395	3.92931	3.97787	4.05791	4.1521
Als2cl	4.36975	4.9343	4.36174	3.21335	2.88945	3.59455	3.64215
Ambn	2.26459	2.52505	2.70017	2.18895	2.34376	2.42223	2.58772
Ambra1	6.3838	6.3942	6.48658	6.89098	6.75704	6.86604	6.89499
Amd1	9.44585	9.52235	9.39319	9.0306	9.15698	9.07991	9.04461
Amhr2	3.11833	2.86703	2.98363	2.3014	2.46668	2.40693	2.35308
Amigo1	3.41984	2.94576	2.83921	2.98555	2.72856	2.83499	2.94576
Amigo2	4.59865	4.90893	4.96451	4.1522	4.09504	4.19958	4.29271
Ammecr1	4.74867	4.94082	5.30574	5.22168	5.67378	5.18636	5.25047
Ammecr1l	7.07372	7.33098	7.25016	7.35585	7.47991	7.42627	7.51113
Amn	3.42493	3.29342	3.10109	3.27357	2.80744	3.19235	3.26474
Amn1	3.53754	3.73906	3.6965	3.72573	3.5496	3.92542	3.72337
Amot	4.02578	4.12772	4.17985	3.60643	3.55298	3.49369	3.75228
Amotl1	5.73438	5.85428	5.35957	3.1044	2.65343	2.94942	2.63653
Amotl2	6.88325	6.56972	6.15553	3.82365	3.51776	3.62652	4.28805
Ampd1	3.1809	3.01633	3.56054	2.72014	2.62765	3.00039	2.90275
Ampd2	6.43107	6.43885	6.49846	6.84864	7.03277	6.85923	7.06337
Ampd3	7.88696	7.85386	8.2939	6.93973	7.04416	6.47019	6.74997
Amph	3.11797	2.62648	2.94864	2.16387	2.59579	2.46308	2.42759
Amz1	4.77547	5.01589	5.19756	4.36319	3.62708	5.13965	4.65725
Amz2	4.9357	4.7149	5.28447	4.81082	5.09952	5.0611	5.25478
Anapc1	5.83222	5.85256	5.70757	5.50952	5.19688	5.58966	5.48397
Anapc10	7.70559	7.83737	7.89922	8.35792	8.32557	8.22376	8.26198
Anapc11	4.88036	5.23949	5.24794	5.35096	5.30618	5.2872	5.45522
Anapc13	8.68428	8.43907	8.52903	8.44916	8.33745	8.80329	8.5955
Anapc16	8.24287	8.06152	8.18592	8.32985	8.62987	7.90236	7.85907
Anapc2	7.52459	7.46859	7.41605	7.36792	7.33732	7.48438	7.41268
Anapc4	7.25324	6.75493	6.80607	7.30301	7.37606	7.0435	7.0557
Anapc5	9.16836	9.1951	9.08852	9.20775	9.20614	9.19121	9.21681
Anapc7	7.16778	6.70366	6.73537	7.31701	7.41385	7.4546	7.31551
Ang	6.89416	6.76578	6.63233	8.69768	8.73839	8.41693	8.56958
Angel1	4.65147	4.49361	4.0369	3.95909	4.08726	4.15241	3.94266
Angel2	6.43556	6.55214	6.46342	6.4226	6.11774	6.15538	6.32299
Angpt2	3.28846	3.141	3.48741	3.55083	3.84849	3.55881	3.56974
Angptl2	5.12911	4.38242	4.45532	3.97894	3.88498	3.56873	2.77419
Angptl4	6.09041	6.17945	5.85918	4.44411	5.21548	4.02707	4.20947
Angptl6	3.37241	3.24717	3.54472	3.52142	4.10135	3.47367	4.19395
Ank	6.93098	6.93088	7.27251	6.96811	6.781	7.49352	6.60582
Ank2	2.42425	2.37477	2.3854	2.49431	2.46448	2.48535	2.88063
Ank3	4.57079	4.2483	3.83166	2.61084	2.71274	2.86439	3.06013
Ankdd1b	2.78927	3.2303	3.23973	2.79093	2.93529	2.68249	2.95709
Ankfy1	3.67688	3.89965	4.03175	4.5204	4.14414	4.16671	4.25914
Ankhd1	5.76189	5.89181	5.95721	5.55518	5.58902	5.80258	5.98946
Ankib1	4.64207	4.59739	4.97364	4.65385	4.78306	4.87436	4.82668
[truncated: 11,286 more rows]

## Sheet: B
Gene Symbols	p-value	TipDC Ctl (day 0)	TipDC IAV (day 9)
C3ar1	5.34015e-05	3.719 (b)	10.522 (a)
Ccl12	5.34015e-05	3.192 (b)	11.729 (a)
Trat1	5.34015e-05	5.080 (a)	2.585 (b)
9430020K01Rik	5.39626e-05	5.755 (a)	3.118 (b)
Anxa4	5.39626e-05	8.229 (b)	10.186 (a)
B4galt6	5.39626e-05	5.141 (b)	7.421 (a)
C230085N15Rik	5.39626e-05	7.503 (a)	3.279 (b)
Car8	5.39626e-05	5.894 (a)	2.645 (b)
Cttnbp2nl	5.39626e-05	6.098 (b)	8.565 (a)
Dennd3	5.39626e-05	7.974 (a)	5.037 (b)
Fabp1	5.39626e-05	9.432 (a)	2.622 (b)
G0s2	5.39626e-05	9.756 (a)	4.510 (b)
Galntl4	5.39626e-05	6.285 (a)	2.784 (b)
Tcrb-J	5.39626e-05	10.547 (a)	6.922 (b)
Hmcn1	5.39626e-05	7.268 (a)	2.988 (b)
Il18bp	5.39626e-05	3.940 (b)	9.826 (a)
Lgmn	5.39626e-05	8.675 (b)	12.441 (a)
LOC665506	5.39626e-05	8.997 (a)	6.005 (b)
Myo6	5.39626e-05	5.476 (a)	2.828 (b)
Rab3il1	5.39626e-05	4.238 (b)	8.696 (a)
Rgl1	5.39626e-05	4.830 (b)	7.311 (a)
Tmem86a	5.39626e-05	7.238 (b)	10.423 (a)
Tspan12	5.39626e-05	6.644 (a)	2.756 (b)
Vegfc	5.39626e-05	6.610 (a)	3.208 (b)
2900001G08Rik	5.44359e-05	8.790 (a)	2.829 (b)
Adap2	5.44359e-05	5.820 (b)	9.442 (a)
Car14	5.44359e-05	4.717 (a)	3.352 (b)
Clic3	5.44359e-05	4.789 (a)	2.785 (b)
Dnajb4	5.44359e-05	8.060 (a)	6.808 (b)
Rnf125	5.44359e-05	9.482 (a)	5.986 (b)
S1pr4	5.44359e-05	8.155 (a)	4.890 (b)
Tmem47	5.44359e-05	5.498 (a)	2.320 (b)
Hecw2	5.44439e-05	5.354 (a)	2.536 (b)
AI661384	5.46456e-05	7.004 (a)	3.452 (b)
Nup210	5.46456e-05	8.202 (a)	5.590 (b)
Prss23	5.46456e-05	6.667 (a)	2.682 (b)
Serpinb1a	5.46456e-05	8.682 (a)	4.310 (b)
2310035P21Rik	5.61156e-05	8.119 (a)	5.378 (b)
Aard	5.61156e-05	6.256 (a)	2.554 (b)
Acap1	5.61156e-05	6.396 (a)	4.604 (b)
AI429363	5.61156e-05	4.703 (b)	7.606 (a)
Batf2	5.61156e-05	3.436 (b)	6.880 (a)
Cd28	5.61156e-05	8.128 (a)	4.682 (b)
Cept1	5.61156e-05	9.704 (b)	10.549 (a)
Kitl	5.61156e-05	6.392 (a)	3.298 (b)
Lef1	5.61156e-05	7.459 (a)	3.257 (b)
Mmp14	5.61156e-05	4.494 (b)	9.069 (a)
Phf17	5.61156e-05	5.943 (a)	4.478 (b)
Prickle2	5.61156e-05	8.734 (a)	3.929 (b)
Rpl22l1	5.61156e-05	11.390 (a)	10.424 (b)
Sec13	5.61156e-05	8.457 (b)	9.288 (a)
Slco2a1	5.61156e-05	6.080 (a)	3.499 (b)
Tjp1	5.61156e-05	9.308 (a)	3.673 (b)
Tmem64	5.61156e-05	8.479 (a)	5.788 (b)
Tspan18	5.61156e-05	5.509 (a)	2.867 (b)
Tspan7	5.61156e-05	6.381 (a)	3.355 (b)
5430435G22Rik	5.63595e-05	5.353 (b)	8.245 (a)
Fermt2	5.63595e-05	7.879 (a)	3.354 (b)
Krt19	5.63595e-05	8.346 (a)	4.046 (b)
Sdpr	5.63595e-05	9.949 (a)	4.166 (b)
Tgfb2	5.95436e-05	3.598 (a)	2.475 (b)
Cndp2	6.02963e-05	9.062 (b)	11.132 (a)
Dlc1	6.12098e-05	5.484 (a)	2.850 (b)
Gpr116	6.15951e-05	9.724 (a)	4.398 (b)
Dcn	6.32175e-05	10.743 (a)	5.000 (b)
Havcr2	6.32175e-05	7.734 (b)	9.605 (a)
Irgm1	6.32175e-05	8.529 (b)	10.384 (a)
Ptprg	6.32175e-05	5.727 (a)	2.539 (b)
Ramp2	6.32175e-05	10.211 (a)	4.477 (b)
Sema3g	6.32175e-05	6.611 (a)	2.997 (b)
Cstb	6.73601e-05	10.292 (b)	12.012 (a)
A630038E17Rik	6.88792e-05	5.876 (a)	2.856 (b)
Synm	6.92429e-05	4.997 (a)	2.779 (b)
Gimap4	6.9667e-05	10.753 (a)	6.976 (b)
AA467197	7.08354e-05	5.909 (b)	11.312 (a)
Abi3bp	7.08354e-05	7.097 (a)	2.210 (b)
Ankrd33b	7.08354e-05	7.750 (a)	4.014 (b)
Armcx4	7.08354e-05	5.708 (a)	2.651 (b)
Camk2n1	7.08354e-05	7.168 (a)	2.889 (b)
Cldn5	7.08354e-05	10.404 (a)	4.649 (b)
Ctsz	7.08354e-05	10.684 (b)	12.155 (a)
Dock9	7.08354e-05	8.457 (a)	4.164 (b)
Fcrla	7.08354e-05	6.117 (a)	3.227 (b)
Kcnn4	7.08354e-05	6.795 (b)	9.060 (a)
Mdfic	7.08354e-05	8.985 (b)	10.782 (a)
P2ry6	7.08354e-05	7.885 (b)	10.264 (a)
Spon1	7.08354e-05	4.699 (b)	7.939 (a)
Cd2	7.20753e-05	10.246 (a)	6.552 (b)
Cd3d	7.20753e-05	9.650 (a)	6.554 (b)
Dennd5b	7.20753e-05	4.016 (a)	2.575 (b)
Egr1	7.20753e-05	12.351 (a)	10.494 (b)
Gas2l3	7.20753e-05	5.001 (b)	7.996 (a)
Nfib	7.20753e-05	7.079 (a)	3.141 (b)
Pdcd4	7.20753e-05	10.552 (a)	7.807 (b)
Slc30a7	7.20753e-05	6.772 (b)	7.387 (a)
Ctsc	7.2596e-05	11.744 (b)	12.888 (a)
Emp2	7.48578e-05	8.668 (a)	4.014 (b)
Ston1	7.48578e-05	4.389 (a)	3.037 (b)
Cobll1	7.77061e-05	7.135 (a)	2.881 (b)
5830453J16Rik	7.77224e-05	7.378 (a)	2.596 (b)
Bcl11b	7.77224e-05	7.006 (a)	3.619 (b)
Fkbp9	7.77224e-05	7.006 (a)	3.622 (b)
Nbea	7.77224e-05	5.663 (a)	2.551 (b)
Nrp2	7.77224e-05	4.943 (b)	6.879 (a)
Pcdh17	7.77224e-05	7.480 (a)	2.715 (b)
Fam101b	7.80089e-05	6.470 (a)	3.764 (b)
Scn7a	7.89279e-05	8.871 (a)	3.212 (b)
Moap1	8.0764e-05	6.765 (b)	8.071 (a)
Tmem204	8.0764e-05	8.071 (a)	3.085 (b)
Ephx1	8.10347e-05	8.136 (a)	4.131 (b)
Sftpa1	8.10347e-05	9.358 (a)	4.016 (b)
Add3	8.15009e-05	8.776 (a)	6.316 (b)
Fam65b	8.25297e-05	7.664 (a)	4.799 (b)
Rchy1	8.29323e-05	9.278 (a)	8.509 (b)
Saa3	8.34177e-05	4.990 (b)	9.754 (a)
Kctd12b	8.47467e-05	6.632 (a)	3.515 (b)
Slc7a8	8.47467e-05	4.225 (b)	8.161 (a)
Stk4	8.47467e-05	10.476 (a)	9.527 (b)
Irx3	8.56414e-05	6.019 (a)	3.159 (b)
Gja4	8.60782e-05	4.815 (a)	2.695 (b)
Plscr4	8.63347e-05	4.672 (a)	2.739 (b)
Sox18	8.77109e-05	6.962 (a)	2.686 (b)
Cxcl16	8.87959e-05	5.956 (b)	10.901 (a)
Cyp4b1	8.93461e-05	10.392 (a)	4.573 (b)
Cpm	8.96823e-05	7.867 (a)	3.303 (b)
Abcc3	9.41658e-05	5.237 (b)	9.387 (a)
Inadl	9.41658e-05	5.691 (a)	2.768 (b)
Clec14a	9.50075e-05	7.941 (a)	2.649 (b)
Mrpl45	9.50075e-05	7.227 (b)	8.466 (a)
Pvrl3	9.50075e-05	5.491 (a)	2.563 (b)
Rasgrp2	9.50075e-05	7.428 (a)	4.805 (b)
Slco4c1	9.50075e-05	4.608 (a)	2.280 (b)
Tbc1d9	9.50813e-05	5.366 (b)	7.210 (a)
Tmem106a	9.50813e-05	6.410 (b)	9.237 (a)
F2r	0.000101205	9.171 (a)	5.569 (b)
3930401B19Rik	0.000101905	11.508 (a)	9.701 (b)
Tecpr1	0.000102785	7.735 (a)	5.989 (b)
Hmha1	0.000104474	8.999 (a)	7.395 (b)
Sdc3	0.000106047	5.111 (b)	7.253 (a)
Rhoj	0.000106304	8.629 (a)	3.807 (b)
Ncald	0.000106379	5.042 (a)	3.279 (b)
Clec1a	0.000107203	7.853 (a)	3.326 (b)
Sod2	0.00010798	6.849 (b)	8.207 (a)
Cdc42ep1	0.00010913	6.207 (a)	3.110 (b)
Ccl7	0.000111806	3.415 (b)	11.171 (a)
Casc4	0.000112964	5.742 (a)	3.022 (b)
0610031J06Rik	0.000113984	8.316 (b)	9.363 (a)
Cd200	0.000113984	8.831 (a)	5.650 (b)
Gdf10	0.000113984	5.395 (a)	2.510 (b)
Igsf5	0.000113984	4.465 (a)	3.018 (b)
Itk	0.000113984	5.204 (a)	3.092 (b)
Ms4a4d	0.000113984	6.309 (a)	3.112 (b)
Plvap	0.000113984	8.121 (a)	3.525 (b)
Wwtr1	0.000113984	5.845 (a)	3.412 (b)
Sorbs1	0.000115297	5.286 (a)	3.064 (b)
Cmah	0.000115324	4.889 (a)	3.155 (b)
Ntn4	0.000115537	5.579 (a)	3.148 (b)
Rfx7	0.000115537	8.469 (a)	7.082 (b)
Strbp	0.000115537	6.175 (a)	3.943 (b)
Rgs1	0.000116221	10.090 (b)	12.105 (a)
Tpi1	0.000116221	8.903 (b)	10.621 (a)
Ntn1	0.000118086	6.054 (a)	2.882 (b)
Hs3st1	0.000118939	7.806 (a)	3.495 (b)
Lgals8	0.000118939	6.819 (b)	8.270 (a)
S1pr1	0.000118939	8.549 (a)	4.701 (b)
Tek	0.000118939	9.234 (a)	3.252 (b)
1110050K14Rik	0.000119575	6.193 (a)	2.717 (b)
Rrbp1	0.000119598	7.678 (b)	9.310 (a)
Rdx	0.000119931	9.662 (a)	8.651 (b)
Asna1	0.000120351	6.496 (b)	7.895 (a)
Cadps2	0.000120351	5.766 (a)	2.498 (b)
Cxcr7	0.000120351	7.329 (a)	3.158 (b)
Emcn	0.000120351	8.376 (a)	2.931 (b)
Epas1	0.000120351	8.614 (a)	4.985 (b)
Foxo1	0.000120351	8.150 (a)	5.670 (b)
Gcom1	0.000120351	8.602 (a)	2.863 (b)
Podxl	0.000120351	6.333 (a)	3.032 (b)
Ptprcap	0.000120351	8.870 (a)	5.174 (b)
Ptrf	0.000120351	8.162 (a)	4.109 (b)
Sh3pxd2b	0.000120351	4.686 (b)	7.624 (a)
Snhg6	0.000120351	8.524 (b)	9.179 (a)
Snrk	0.000120351	9.128 (a)	6.983 (b)
Stab1	0.000120351	5.990 (b)	9.125 (a)
Stx8	0.000120351	7.842 (b)	8.552 (a)
Tmem195	0.000120351	6.383 (a)	4.540 (b)
Ubfd1	0.000120351	5.995 (b)	7.144 (a)
Vstm2a	0.000120351	5.728 (a)	2.792 (b)
Cyyr1	0.000124451	9.555 (a)	3.631 (b)
D18Ertd232e	0.000125783	6.883 (a)	3.369 (b)
1810011O10Rik	0.000126468	7.527 (a)	3.213 (b)
Sept4	0.000129269	8.266 (a)	3.023 (b)
Bnip3l	0.000129269	9.412 (a)	8.168 (b)
Cdh5	0.000129269	9.111 (a)	3.601 (b)
Dapl1	0.000129269	7.486 (a)	2.985 (b)
Fam169b	0.000129269	4.967 (a)	2.637 (b)
Klra3	0.000129269	10.583 (a)	5.830 (b)
Prdm8	0.000129269	5.262 (a)	2.445 (b)
Sema3c	0.000129269	8.746 (a)	3.753 (b)
Slc37a2	0.000129269	4.200 (b)	8.983 (a)
Smc4	0.000129269	10.001 (a)	8.192 (b)
Tm4sf1	0.000129269	9.564 (a)	4.483 (b)
Mmp3	0.000129301	6.195 (a)	2.789 (b)
Gpr107	0.000129707	6.508 (b)	7.968 (a)
Ppp1r16b	0.000129707	5.515 (a)	3.555 (b)
Rapgef6	0.000129707	7.453 (a)	6.094 (b)
2310058N22Rik	0.000130105	7.900 (a)	6.070 (b)
Ablim1	0.000130105	9.257 (a)	5.144 (b)
3110037C07Rik	0.000130154	3.525 (a)	2.490 (b)
D030029J20Rik	0.000130154	5.972 (a)	3.979 (b)
Gm3626	0.000130154	4.762 (a)	3.126 (b)
Lbr	0.000130154	10.480 (a)	8.812 (b)
Phf20l1	0.000130154	8.443 (a)	7.379 (b)
Psmb10	0.000130154	10.014 (b)	11.312 (a)
Spns2	0.000130154	6.610 (a)	3.796 (b)
Tcrb-J	0.000130154	6.195 (a)	3.538 (b)
Rras2	0.000132219	8.507 (a)	5.447 (b)
Upb1	0.000132219	6.087 (a)	3.039 (b)
Clec4a2	0.000132585	7.031 (b)	9.623 (a)
Cdc42ep3	0.00013383	8.777 (a)	6.897 (b)
Slc2a3	0.00013383	9.649 (a)	5.872 (b)
Igsf8	0.000133935	5.577 (b)	7.567 (a)
Gpr120	0.000134834	6.208 (a)	3.435 (b)
Tbx2	0.000136815	5.876 (a)	2.442 (b)
Zdhhc12	0.000137047	5.474 (b)	6.286 (a)
Ccl8	0.000137709	3.870 (b)	11.183 (a)
Dnaja4	0.000137709	4.442 (a)	2.869 (b)
Pcdha1	0.000137709	4.825 (a)	2.341 (b)
Trim2	0.000137709	5.486 (a)	2.537 (b)
Pdgfd	0.000138316	6.220 (a)	2.617 (b)
Tcrg-V2	0.000139524	6.755 (a)	3.140 (b)
Myl9	0.000140661	6.610 (a)	3.124 (b)
Clu	0.000143975	8.926 (a)	4.896 (b)
Klf12	0.000145456	4.285 (a)	2.562 (b)
Pls3	0.000145456	8.720 (a)	5.583 (b)
Atp6v0c	0.00014563	10.571 (b)	11.799 (a)
Nudt9	0.00014563	7.849 (b)	8.588 (a)
Spint1	0.00014563	5.361 (b)	8.265 (a)
Hsd11b1	0.00014634	9.501 (a)	5.816 (b)
Prkcq	0.00015067	8.206 (a)	4.524 (b)
Spred1	0.00015067	5.271 (b)	6.761 (a)
Bend5	0.000151057	5.210 (a)	2.846 (b)
Gjc1	0.000151057	4.942 (a)	2.552 (b)
Slc3a2	0.000151057	9.351 (b)	10.894 (a)
Yap1	0.000151087	4.561 (a)	3.149 (b)
6230424C14Rik	0.000151474	8.413 (a)	4.094 (b)
Clec4a2	0.000154073	8.304 (b)	10.229 (a)
Frat2	0.000154073	8.096 (a)	5.898 (b)
1700056N10Rik	0.000155146	5.588 (a)	4.428 (b)
Ces1d	0.000155146	6.642 (a)	3.030 (b)
Mmp9	0.000155146	8.576 (a)	3.460 (b)
Oasl1	0.000155146	5.134 (b)	9.347 (a)
1200015M12Rik	0.000156677	12.005 (a)	10.490 (b)
Arhgap29	0.000156677	5.403 (a)	3.229 (b)
Arl2bp	0.000156677	8.942 (a)	7.500 (b)
Gimap9	0.000156677	8.159 (a)	3.972 (b)
Rcsd1	0.000156677	6.507 (a)	4.852 (b)
Scgb1a1	0.000156677	12.771 (a)	8.919 (b)
Timp3	0.000156677	6.571 (a)	3.708 (b)
Tox3	0.000156677	5.777 (a)	2.308 (b)
Ufsp2	0.000156677	7.826 (b)	8.394 (a)
Rsad2	0.000157776	7.003 (b)	10.373 (a)
Cd3g	0.000158653	9.200 (a)	6.291 (b)
Nfia	0.000158653	4.821 (a)	2.984 (b)
Gabbr1	0.000159108	5.068 (a)	3.404 (b)
Ctss	0.000159402	12.625 (b)	13.301 (a)
Lepr	0.000159402	4.946 (a)	2.791 (b)
Satb1	0.000159402	4.738 (a)	3.025 (b)
Slc34a2	0.000159402	8.831 (a)	3.983 (b)
5430434G16Rik	0.000160266	7.076 (a)	6.083 (b)
Cald1	0.000160266	5.959 (a)	3.511 (b)
D0H4S114	0.000160266	6.882 (a)	3.479 (b)
Fam92a	0.000160266	5.028 (a)	3.764 (b)
Mcam	0.000160266	6.939 (a)	3.572 (b)
Pglyrp1	0.000160266	7.261 (a)	3.155 (b)
Prickle1	0.000160266	5.276 (a)	2.784 (b)
Tcra	0.000161064	9.344 (a)	6.633 (b)
Il10rb	0.000161064	8.992 (b)	10.176 (a)
Crim1	0.000162009	6.447 (a)	3.031 (b)
F3	0.000162396	6.096 (a)	2.921 (b)
Gba	0.000164233	8.781 (b)	10.035 (a)
Higd1c	0.000164532	8.937 (a)	6.905 (b)
Thoc6	0.000164853	5.938 (b)	7.495 (a)
Gimap8	0.000166573	10.176 (a)	5.139 (b)
A130040M12Rik	0.000167062	10.587 (a)	8.348 (b)
F630110N24Rik	0.000170664	6.447 (b)	8.418 (a)
Slc6a4	0.000170833	5.630 (a)	2.875 (b)
Atp6v1c1	0.000171122	8.412 (b)	9.795 (a)
Gna13	0.000171215	8.789 (b)	9.857 (a)
Tnip2	0.000173248	5.658 (b)	6.782 (a)
Lysmd2	0.00017579	6.516 (a)	3.386 (b)
Hc	0.00017603	8.123 (a)	2.898 (b)
Serinc5	0.000176726	6.581 (a)	4.838 (b)
Gpcpd1	0.000176859	6.983 (a)	5.468 (b)
Nedd9	0.000177007	9.239 (a)	6.891 (b)
Itga1	0.000178248	6.299 (a)	3.304 (b)
Nars	0.000178248	8.169 (b)	9.255 (a)
Gosr2	0.000179007	6.651 (b)	7.832 (a)
Gata3	0.00017996	5.680 (a)	3.059 (b)
Ica1	0.00017996	5.048 (a)	3.038 (b)
Ikbkb	0.00017996	10.179 (a)	9.236 (b)
Lnx2	0.000181565	6.991 (a)	5.623 (b)
Spsb1	0.000181565	3.185 (b)	4.517 (a)
Tfdp2	0.000181565	4.657 (a)	3.848 (b)
Mafb	0.000182665	6.306 (b)	9.992 (a)
Rnf167	0.000182665	8.561 (a)	6.654 (b)
Antxr1	0.000183726	8.517 (a)	3.454 (b)
Ms4a7	0.000183726	2.429 (b)	4.192 (a)
ENSMUSG00000068790	0.000184507	5.095 (a)	2.433 (b)
Msrb3	0.000184507	6.915 (a)	2.794 (b)
Plekhb1	0.000184507	5.478 (a)	3.254 (b)
4833403J16Rik	0.000185113	4.699 (a)	2.225 (b)
Kpna6	0.000185113	5.012 (b)	6.116 (a)
Mtch2	0.000185113	6.528 (b)	7.063 (a)
Parp12	0.000185113	7.928 (b)	10.317 (a)
Pgs1	0.000185113	7.095 (b)	8.514 (a)
Siglec5	0.000185113	8.851 (a)	4.479 (b)
Xpc	0.000185113	7.268 (a)	6.105 (b)
Bmp4	0.000185742	6.360 (a)	2.745 (b)
Naa25	0.000185742	6.570 (b)	7.912 (a)
Paox	0.000185742	5.448 (b)	7.866 (a)
Gna11	0.000185786	6.770 (a)	5.541 (b)
Zbtb20	0.000185786	6.553 (a)	4.640 (b)
Chst11	0.000187044	4.781 (a)	3.089 (b)
Lpin1	0.000188784	8.256 (a)	5.135 (b)
Nsg2	0.000189542	6.142 (a)	3.299 (b)
Prex2	0.000189542	6.493 (a)	2.280 (b)
Sox11	0.000190828	4.666 (a)	2.638 (b)
Ctsw	0.000195389	9.476 (a)	6.466 (b)
Dnahc8	0.000195389	5.322 (a)	2.701 (b)
Dsel	0.000195389	5.850 (a)	4.757 (b)
Efnb2	0.000195389	7.257 (a)	4.067 (b)
Mapk11	0.000195389	4.889 (a)	3.016 (b)
Tnrc6b	0.000195389	6.375 (a)	5.212 (b)
Cldn18	0.000198835	6.431 (a)	3.508 (b)
Cxcl15	0.000198926	10.086 (a)	4.661 (b)
Pawr	0.000199798	6.635 (a)	2.519 (b)
Papolg	0.000200016	6.739 (a)	5.810 (b)
Tesk1	0.000200899	5.094 (b)	6.680 (a)
Vamp8	0.000201146	10.339 (b)	11.013 (a)
Armcx2	0.000201305	6.797 (a)	4.402 (b)
Mmp15	0.000201614	4.061 (a)	2.619 (b)
Prkca	0.000202	5.160 (a)	3.283 (b)
C730049O14Rik	0.000203249	10.192 (a)	6.633 (b)
Cxcl9	0.000206206	4.082 (b)	9.621 (a)
5830405N20Rik	0.000206484	5.278 (a)	3.977 (b)
Afap1l1	0.000207907	8.516 (a)	3.915 (b)
2310004N24Rik	0.000208723	6.907 (b)	7.924 (a)
1110059G02Rik	0.000209943	5.221 (a)	3.092 (b)
Akap13	0.000209943	7.461 (a)	6.013 (b)
Col4a2	0.000209943	7.573 (a)	4.112 (b)
Fam107b	0.000209943	11.234 (a)	9.392 (b)
Plau	0.000209943	3.063 (b)	7.544 (a)
Clcn7	0.000210676	5.041 (b)	6.724 (a)
Lpxn	0.000210828	8.602 (b)	10.555 (a)
Cpd	0.000210858	6.174 (b)	7.688 (a)
Ctcf	0.000210858	9.314 (a)	8.543 (b)
Mllt3	0.000210858	5.657 (a)	3.757 (b)
Nfu1	0.000210858	8.233 (b)	8.756 (a)
Rps11	0.000210858	12.657 (a)	12.145 (b)
Stam2	0.000210858	4.994 (b)	5.776 (a)
Clstn1	0.000212999	6.133 (a)	2.869 (b)
2510003E04Rik	0.000213126	7.913 (b)	8.573 (a)
Ang	0.000213126	6.764 (b)	8.606 (a)
Col4a1	0.000213126	8.238 (a)	5.052 (b)
Fcgr1	0.000213126	7.770 (b)	11.723 (a)
Fndc1	0.000213126	5.429 (a)	2.793 (b)
Ghr	0.000213126	6.077 (a)	2.810 (b)
Ldb2	0.000213126	7.252 (a)	2.962 (b)
Mical3	0.000213126	4.863 (a)	3.325 (b)
Scp2	0.000213126	10.536 (a)	10.001 (b)
Stx12	0.000213126	8.959 (b)	9.989 (a)
Ushbp1	0.000213126	6.551 (a)	2.796 (b)
Zmym5	0.000213126	6.870 (a)	6.346 (b)
Ch25h	0.000213323	5.808 (b)	9.381 (a)
Dgkg	0.000214086	5.657 (a)	3.309 (b)
Snx24	0.00021412	7.054 (b)	9.392 (a)
Csf2rb2	0.000214216	7.633 (b)	9.630 (a)
Gas1	0.000214216	5.133 (a)	3.430 (b)
Inmt	0.000216619	10.634 (a)	5.043 (b)
Cd68	0.000217764	10.557 (b)	11.918 (a)
Ccr9	0.000218169	4.396 (a)	3.121 (b)
Efna1	0.000218169	5.555 (a)	2.983 (b)
Slain1	0.000218169	6.090 (a)	3.292 (b)
Ptprb	0.000218492	9.977 (a)	4.417 (b)
Renbp	0.000218492	6.035 (b)	8.035 (a)
Cxcl10	0.000218936	6.009 (b)	11.053 (a)
Imp3	0.000218936	9.012 (a)	8.050 (b)
Rabl5	0.000218936	5.703 (b)	7.892 (a)
Stat4	0.000219513	8.454 (a)	5.337 (b)
Tbc1d10c	0.000219513	8.832 (a)	5.277 (b)
Tubb1	0.000219513	7.358 (a)	3.334 (b)
Smad4	0.00021953	9.353 (a)	8.787 (b)
Ppic	0.0002218	7.902 (a)	4.047 (b)
Ctsd	0.000222405	10.551 (b)	11.607 (a)
Serping1	0.000222405	8.565 (a)	4.679 (b)
Vprbp	0.000222405	7.113 (a)	6.054 (b)
3110073H01Rik	0.000223988	7.309 (b)	8.054 (a)
Cd247	0.000224319	5.787 (a)	3.149 (b)
Aqp1	0.00022576	9.603 (a)	3.866 (b)
Fmo1	0.000226879	9.959 (a)	4.044 (b)
Myct1	0.000226879	6.202 (a)	2.709 (b)
A130082M07Rik	0.000228224	9.601 (a)	6.914 (b)
Ppp3ca	0.000228224	8.765 (a)	8.245 (b)
Cfb	0.000228505	5.771 (b)	11.060 (a)
Anpep	0.000230069	3.094 (b)	6.270 (a)
Fibin	0.000231069	7.250 (a)	3.031 (b)
Il33	0.000231069	5.265 (a)	2.951 (b)
Hn1l	0.000232202	6.135 (b)	7.676 (a)
Slamf7	0.000232202	5.706 (b)	8.548 (a)
Bmp6	0.000234378	7.183 (a)	2.668 (b)
2610507I01Rik	0.00023527	6.604 (a)	4.691 (b)
Acaa1b	0.00023527	8.734 (a)	2.709 (b)
Add1	0.00023527	7.423 (a)	6.510 (b)
Bhlhb9	0.00023527	5.891 (a)	3.013 (b)
Cebpd	0.00023527	6.274 (a)	5.242 (b)
Cfp	0.00023527	7.463 (b)	8.945 (a)
Ctsb	0.00023527	7.844 (b)	10.179 (a)
Elovl5	0.00023527	10.637 (a)	9.635 (b)
Enpep	0.00023527	6.562 (a)	2.788 (b)
Gpr174	0.00023527	6.709 (a)	2.925 (b)
Hepacam2	0.00023527	6.053 (a)	2.702 (b)
Itgb5	0.00023527	7.860 (b)	9.952 (a)
Mmrn2	0.00023527	5.254 (a)	2.718 (b)
Naglu	0.00023527	6.053 (b)	7.703 (a)
Nckap5	0.00023527	7.482 (a)	2.894 (b)
Nipsnap1	0.00023527	5.119 (a)	3.868 (b)
Ogn	0.00023527	8.115 (a)	3.224 (b)
Plxna2	0.00023527	3.809 (a)	3.057 (b)
Sftpd	0.00023527	9.325 (a)	4.903 (b)
Slc7a7	0.00023527	4.352 (b)	7.055 (a)
Tc2n	0.00023527	3.950 (a)	2.377 (b)
Tmem71	0.00023527	10.155 (a)	7.309 (b)
Tnfsf9	0.00023527	4.932 (b)	7.475 (a)
Ppp1r14c	0.000236194	5.308 (a)	2.803 (b)
S1pr5	0.000236194	6.899 (a)	2.796 (b)
Sparc	0.000237409	9.306 (a)	5.429 (b)
Rab20	0.000237875	6.123 (b)	8.988 (a)
Mpi	0.000238555	4.096 (b)	6.012 (a)
Slc31a1	0.000238913	6.194 (b)	8.788 (a)
E330009J07Rik	0.000239196	6.879 (a)	5.543 (b)
Epm2aip1	0.000239826	7.337 (a)	6.174 (b)
Mrpl39	0.000240962	8.303 (b)	9.070 (a)
E430014B02Rik	0.000241247	6.256 (a)	2.693 (b)
Ets1	0.000241247	9.101 (a)	5.362 (b)
Mfap2	0.000241247	5.194 (a)	3.274 (b)
Phldb2	0.00024241	7.574 (a)	2.925 (b)
Sdhb	0.00024241	9.878 (b)	10.695 (a)
Pcolce2	0.00024509	9.098 (a)	3.211 (b)
Ccdc41	0.000245949	6.353 (b)	7.271 (a)
Il6st	0.000245949	8.508 (a)	7.388 (b)
Frmd4b	0.000246378	4.882 (b)	7.374 (a)
Edil3	0.000246725	6.443 (a)	2.792 (b)
Gla	0.000246725	4.668 (b)	6.875 (a)
Gulp1	0.000246725	5.082 (a)	2.490 (b)
Skap1	0.000246725	5.349 (a)	3.052 (b)
Tshz3	0.000247975	4.135 (a)	2.430 (b)
2810432L12Rik	0.000248184	4.674 (a)	2.488 (b)
Pgm2l1	0.000248184	6.272 (a)	4.223 (b)
Sgce	0.000248184	6.831 (a)	3.201 (b)
Epb4.1l2	0.000248368	5.007 (b)	6.410 (a)
Slc11a2	0.000249002	3.434 (b)	4.552 (a)
Abca1	0.00024926	5.473 (b)	8.294 (a)
Bmx	0.00024926	6.242 (a)	3.287 (b)
Dll1	0.00024926	4.840 (a)	3.452 (b)
Hhip	0.00024926	4.946 (a)	2.484 (b)
Htra4	0.00024926	2.811 (b)	6.237 (a)
Mylk	0.00024926	7.130 (a)	3.459 (b)
Plscr2	0.00024926	4.190 (a)	2.276 (b)
Rfc3	0.00024926	5.659 (b)	6.465 (a)
Zfp706	0.00024926	7.290 (a)	6.676 (b)
4930523C07Rik	0.00024958	6.563 (a)	5.095 (b)
Fam13c	0.00024958	3.928 (a)	2.417 (b)
Lphn3	0.00024958	3.426 (a)	2.671 (b)
Mettl7a1	0.00024958	6.688 (a)	5.460 (b)
Plcg1	0.00024958	7.863 (a)	5.700 (b)
Rbp4	0.00024958	5.303 (a)	2.923 (b)
St5	0.00024958	6.689 (a)	3.006 (b)
Mfap1a	0.000249956	9.124 (a)	8.370 (b)
Dhx38	0.000249981	6.211 (b)	6.970 (a)
Gpr84	0.000250107	4.643 (b)	9.094 (a)
2810013P06Rik	0.000251009	5.568 (a)	4.050 (b)
Adamts1	0.000251009	8.069 (a)	3.943 (b)
Esam	0.000251009	8.474 (a)	4.038 (b)
Msi2	0.000251009	5.738 (a)	4.559 (b)
Ndufa9	0.000251009	8.855 (b)	9.438 (a)
Palmd	0.000251009	5.772 (a)	2.896 (b)
Tshz1	0.000251009	7.659 (a)	6.303 (b)
Aars	0.000252933	6.893 (b)	8.217 (a)
Ap2b1	0.000252933	6.548 (b)	7.390 (a)
Basp1	0.000252933	8.508 (b)	11.940 (a)
Ceacam10	0.000252933	4.734 (a)	2.274 (b)
Coq5	0.000252933	6.529 (b)	7.177 (a)
Ehd3	0.000252933	5.923 (a)	3.167 (b)
Fmo2	0.000252933	7.069 (a)	3.399 (b)
Gzma	0.000252933	11.998 (a)	7.892 (b)
Pdgfrb	0.000252933	7.480 (a)	3.314 (b)
Pecam1	0.000252933	8.398 (a)	4.369 (b)
Bmp2k	0.000253336	8.698 (b)	9.394 (a)
Magohb	0.000253418	6.808 (b)	8.510 (a)
Tnfrsf11a	0.000253418	3.435 (b)	6.846 (a)
Kcnk13	0.000254906	4.350 (b)	7.475 (a)
Tmod2	0.000254906	3.856 (a)	2.454 (b)
Hjurp	0.000255681	4.711 (a)	3.945 (b)
Hook2	0.000256872	4.454 (b)	5.511 (a)
Parp9	0.000257541	8.391 (b)	9.855 (a)
Mbnl2	0.00025991	8.003 (b)	8.910 (a)
Mcc	0.000260389	4.896 (a)	3.013 (b)
Gns	0.00026156	8.597 (b)	9.859 (a)
Gstm1	0.00026156	6.152 (a)	4.415 (b)
Lgals3bp	0.00026156	7.529 (b)	10.352 (a)
Zfpm1	0.00026156	4.439 (a)	2.925 (b)
Cpne8	0.000262507	5.520 (a)	3.163 (b)
Egfl7	0.000263335	7.052 (a)	3.889 (b)
Blvrb	0.000264206	7.624 (b)	9.931 (a)
Tead1	0.000264206	5.394 (a)	3.088 (b)
Ripply3	0.000264344	8.259 (a)	3.103 (b)
Lrpprc	0.000267606	6.245 (b)	6.949 (a)
Dppa3	0.000268733	3.366 (b)	6.042 (a)
Gimap6	0.000268733	9.647 (a)	4.883 (b)
Tgfbi	0.000268733	10.328 (b)	12.408 (a)
Cav1	0.000271781	11.391 (a)	6.975 (b)
Cd8b1	0.000271781	8.999 (a)	6.326 (b)
F5	0.000271781	6.906 (a)	3.994 (b)
Hist1h2bc	0.000271781	9.510 (a)	7.088 (b)
Fblim1	0.000272271	4.452 (b)	7.185 (a)
Pard6g	0.000272271	7.567 (a)	3.365 (b)
Rdh12	0.000272487	5.602 (a)	3.016 (b)
Pde2a	0.000272956	8.305 (a)	5.471 (b)
Amotl1	0.000274324	5.649 (a)	2.836 (b)
Ly6d	0.000274324	10.263 (a)	4.930 (b)
Dact1	0.000274431	5.076 (a)	3.391 (b)
Trib2	0.000275035	6.388 (a)	3.211 (b)
Myo5a	0.000276553	6.949 (b)	7.945 (a)
Ier2	0.000277647	11.101 (a)	9.720 (b)
Lck	0.000279513	5.404 (a)	3.973 (b)
Lhfp	0.000279743	8.482 (a)	3.394 (b)
Runx3	0.000281325	5.145 (b)	6.478 (a)
Aph1b	0.000282361	6.160 (a)	5.261 (b)
Gpc3	0.000282361	6.943 (a)	2.903 (b)
Gpm6b	0.000282361	4.624 (a)	2.861 (b)
Hdlbp	0.000283462	7.783 (b)	8.767 (a)
AI467606	0.000284279	8.916 (a)	7.369 (b)
Gucy1b3	0.000285565	4.489 (a)	2.604 (b)
Mobkl2c	0.00028587	5.371 (b)	6.088 (a)
Nid1	0.000286125	4.887 (a)	3.009 (b)
1700027A23Rik	0.00028629	3.818 (a)	2.678 (b)
Cyr61	0.00028629	6.034 (a)	3.042 (b)
Gusb	0.00028629	7.907 (b)	9.598 (a)
Snrnp35	0.00028629	4.161 (b)	6.088 (a)
Ccl2	0.000286962	6.536 (b)	11.693 (a)
Gaa	0.000289354	6.037 (b)	6.949 (a)
Cidec	0.000290314	5.795 (a)	2.538 (b)
Gstm2	0.000290355	6.332 (a)	3.210 (b)
4833420G17Rik	0.000292531	6.891 (a)	6.226 (b)
Cdon	0.000292531	4.175 (a)	3.031 (b)
Mgll	0.000292531	6.460 (a)	3.593 (b)
Skp2	0.000292531	3.662 (b)	5.104 (a)
Myb	0.000295074	6.861 (a)	3.591 (b)
Blk	0.000301906	7.459 (a)	3.664 (b)
Fbxo6	0.000301906	5.462 (b)	6.644 (a)
Prss12	0.000301906	5.062 (a)	2.744 (b)
Bgn	0.000302606	7.579 (a)	4.526 (b)
Myof	0.000306327	5.006 (b)	6.136 (a)
Ceacam1	0.00030904	9.656 (a)	7.211 (b)
Krt10	0.00030904	4.890 (a)	3.736 (b)
Snrpc	0.00030904	8.235 (b)	8.925 (a)
Cdh11	0.000310435	5.624 (a)	2.523 (b)
Fam69a	0.000310435	9.887 (a)	8.015 (b)
Kif3b	0.000310435	4.183 (b)	5.371 (a)
Klra8	0.000310435	9.167 (a)	3.007 (b)
Rab44	0.000310435	5.785 (a)	3.725 (b)
Tcp11l2	0.000310435	9.377 (a)	8.228 (b)
Insr	0.000314494	7.329 (a)	5.853 (b)
Matn2	0.000314494	5.803 (a)	3.293 (b)
Plcxd2	0.000315301	8.068 (a)	5.648 (b)
Cdc25b	0.000316822	6.920 (a)	4.849 (b)
LOC100503447	0.000316822	4.753 (a)	2.796 (b)
Sigirr	0.000316822	6.597 (a)	4.816 (b)
Slc25a22	0.000316822	4.554 (b)	6.358 (a)
Tcf7	0.000316822	7.239 (a)	4.058 (b)
Pygl	0.000317905	10.288 (a)	9.032 (b)
Ppa1	0.000318021	6.567 (b)	8.861 (a)
Gem	0.000321439	8.559 (a)	4.850 (b)
S100a16	0.000321439	7.475 (a)	3.616 (b)
Scara5	0.000321439	7.204 (a)	2.397 (b)
Fbln1	0.000326008	5.603 (a)	2.916 (b)
Thap11	0.000326008	8.066 (a)	7.496 (b)
Ccdc68	0.000326231	5.219 (a)	2.971 (b)
Socs3	0.000326231	10.256 (b)	11.049 (a)
Gm2682	0.000328422	4.593 (a)	2.867 (b)
D4Ertd22e	0.000330032	5.696 (b)	7.385 (a)
Grb14	0.000330032	6.219 (a)	2.971 (b)
Irf7	0.000330986	7.064 (b)	10.031 (a)
Ndufb6	0.000330986	9.318 (b)	10.041 (a)
Rin2	0.000330986	7.444 (b)	8.737 (a)
Mmp13	0.000331817	2.413 (b)	6.837 (a)
Pign	0.000331817	3.524 (b)	4.854 (a)
Slc6a2	0.000331817	5.239 (a)	3.125 (b)
Dpt	0.00033185	8.147 (a)	3.416 (b)
Eri1	0.00033185	6.878 (b)	7.573 (a)
Gbp10	0.00033185	7.312 (b)	9.531 (a)
Limch1	0.00033185	7.615 (a)	3.809 (b)
Lims2	0.00033185	6.240 (a)	2.995 (b)
Zfp275	0.00033185	6.278 (a)	5.328 (b)
Trim39	0.000332652	7.153 (a)	6.316 (b)
Ccpg1	0.000332793	9.142 (a)	7.239 (b)
Tmem30b	0.000333527	4.903 (a)	2.767 (b)
Igfbp3	0.00033715	5.169 (a)	2.743 (b)
Klre1	0.000339541	7.958 (a)	3.876 (b)
Rev3l	0.000340146	8.585 (a)	7.639 (b)
Hoxa5	0.000340159	6.693 (a)	3.613 (b)
Cd274	0.000340286	8.194 (b)	10.185 (a)
Rarres2	0.000340286	5.648 (a)	3.001 (b)
Bex1	0.000340846	3.671 (a)	2.382 (b)
Ctla2a	0.000340846	10.635 (a)	7.890 (b)
Stx1a	0.00034103	5.362 (a)	3.237 (b)
Wdr18	0.00034103	3.429 (b)	4.126 (a)
Nek6	0.000344243	4.340 (b)	6.227 (a)
Ninj1	0.000344243	7.001 (b)	8.475 (a)
3110009E18Rik	0.000344848	6.253 (a)	5.203 (b)
Marveld2	0.000346357	5.464 (a)	3.087 (b)
Wdr81	0.000347314	6.688 (b)	7.848 (a)
Man1c1	0.000347524	7.640 (b)	8.475 (a)
Tnfrsf12a	0.000347524	6.076 (b)	8.044 (a)
Guca1a	0.000347766	4.531 (b)	5.606 (a)
Syngr1	0.000348312	2.909 (b)	4.762 (a)
Hdgfrp3	0.000356305	4.866 (a)	2.457 (b)
Ripk1	0.000356305	6.805 (b)	7.954 (a)
Jam2	0.000357235	4.656 (a)	2.823 (b)
C4b	0.000359171	7.031 (b)	9.306 (a)
Il1rn	0.000359171	6.947 (b)	9.691 (a)
Tnik	0.000359171	4.019 (a)	2.711 (b)
Lap3	0.000359326	6.257 (b)	8.814 (a)
Magi3	0.000359326	7.307 (a)	5.178 (b)
Tcrg-V4	0.000360654	5.299 (a)	2.495 (b)
Eif1a	0.000363507	8.121 (b)	9.496 (a)
Acp2	0.000364038	6.173 (b)	9.247 (a)
BC056474	0.000364038	4.881 (b)	5.827 (a)
S100a9	0.000364038	13.110 (a)	8.166 (b)
Sdc2	0.000364038	4.953 (a)	2.761 (b)
1110069O07Rik	0.000365703	8.873 (a)	4.540 (b)
Coasy	0.000366522	4.842 (b)	5.402 (a)
Pxdn	0.000366522	7.811 (a)	2.962 (b)
Whsc1	0.000366687	4.783 (b)	6.446 (a)
Zfp318	0.000366725	6.123 (a)	4.824 (b)
Acoxl	0.000371394	5.340 (a)	3.081 (b)
Hook1	0.000373516	4.755 (a)	3.121 (b)
Arg1	0.00037509	3.886 (b)	11.568 (a)
Inpp5d	0.00037509	7.001 (b)	8.453 (a)
Mapk12	0.00037509	5.559 (a)	2.532 (b)
Niacr1	0.00037509	10.169 (a)	8.584 (b)
Wtip	0.00037509	4.934 (a)	3.018 (b)
Rps27l	0.000375922	10.348 (b)	11.104 (a)
Sap30	0.000376422	8.971 (b)	9.979 (a)
Tnxb	0.000376572	4.956 (a)	2.844 (b)
Ceacam1	0.000378008	8.773 (a)	6.288 (b)
Cks2	0.000378008	9.979 (a)	8.310 (b)
Ctla2a	0.000378008	11.188 (a)	7.450 (b)
Fgd5	0.000378008	7.166 (a)	2.806 (b)
Igfbp5	0.000378008	8.219 (a)	3.450 (b)
Rbms3	0.000378008	5.152 (a)	2.870 (b)
Vdr	0.000378008	4.397 (b)	6.768 (a)
Vwf	0.000378008	8.097 (a)	3.933 (b)
Sox17	0.000378211	6.473 (a)	2.998 (b)
Acer2	0.000380141	5.936 (a)	3.285 (b)
Ngly1	0.000380141	8.617 (a)	7.931 (b)
Car4	0.000381061	9.960 (a)	5.229 (b)
Cygb	0.000381061	4.993 (a)	2.558 (b)
Dhx58	0.000381061	2.507 (b)	4.325 (a)
Osmr	0.000381061	5.095 (a)	2.932 (b)
Fam171a1	0.000384193	5.281 (a)	3.162 (b)
Dusp5	0.00038492	10.427 (a)	9.206 (b)
Ikzf2	0.000386549	4.549 (a)	3.469 (b)
Il6	0.000386549	8.794 (a)	6.223 (b)
Sparcl1	0.000386549	8.671 (a)	4.767 (b)
C030046E11Rik	0.000386817	4.985 (b)	6.318 (a)
Iigp1	0.000387978	8.136 (b)	10.937 (a)
Cmklr1	0.000389225	3.702 (b)	6.449 (a)
Dnajb9	0.000389225	10.014 (a)	9.300 (b)
3110043O21Rik	0.000389314	7.463 (b)	8.803 (a)
Hist1h1c	0.000389314	9.601 (a)	6.741 (b)
Arhgdia	0.000390835	9.372 (b)	10.083 (a)
Chic2	0.000392357	5.236 (a)	3.844 (b)
Gins2	0.00039243	4.141 (b)	5.822 (a)
Rufy3	0.000395191	3.266 (b)	5.404 (a)
Samm50	0.000396811	8.684 (b)	9.482 (a)
Spg21	0.000398661	8.868 (b)	9.755 (a)
Ms4a2	0.000398707	3.271 (a)	2.398 (b)
Ocel1	0.000398707	5.138 (b)	6.389 (a)
Pcolce	0.000398707	6.737 (a)	3.263 (b)
Rab5c	0.000398707	9.661 (b)	10.873 (a)
Tmem2	0.000398707	6.860 (a)	5.826 (b)
Txk	0.000398707	7.105 (a)	3.570 (b)
Ppap2a	0.000401172	9.055 (a)	5.063 (b)
Ccdc85a	0.000401716	4.470 (a)	2.382 (b)
Dhrs4	0.000401716	6.050 (b)	6.737 (a)
Klhl13	0.000405045	4.013 (a)	2.424 (b)
Clec3b	0.000406968	5.607 (a)	3.333 (b)
Gemin6	0.000407788	4.690 (b)	6.135 (a)
St13	0.00040903	8.055 (b)	9.040 (a)
Ccm2	0.000410322	8.593 (a)	7.663 (b)
Cyfip1	0.000411391	9.623 (b)	11.267 (a)
Rnf213	0.000411391	9.312 (b)	10.884 (a)
AF251705	0.000412006	9.485 (b)	10.681 (a)
Crlf2	0.000412006	9.340 (b)	10.012 (a)
Eif2ak3	0.000412006	8.877 (a)	7.100 (b)
Lrpap1	0.000412006	8.269 (b)	9.339 (a)
Ly75	0.000412006	7.289 (a)	4.828 (b)
N4bp2	0.000412006	8.451 (a)	7.283 (b)
Tcirg1	0.000412006	7.796 (b)	9.890 (a)
Ttc9c	0.000412006	4.626 (b)	5.768 (a)
Arl8a	0.000413928	6.925 (b)	7.975 (a)
Rif1	0.000413928	6.528 (a)	5.595 (b)
Slc35f5	0.000413928	6.925 (b)	8.410 (a)
ENSMUSG00000068790	0.000414467	4.256 (a)	2.400 (b)
LOC73899	0.000414467	7.673 (a)	4.316 (b)
Tmem163	0.000414467	5.354 (a)	2.935 (b)
Nbeal1	0.00041451	6.609 (a)	5.969 (b)
Jakmip1	0.000416394	6.747 (a)	3.347 (b)
Efemp1	0.000419111	6.494 (a)	2.546 (b)
Abca8a	0.000422432	5.689 (a)	2.758 (b)
Arhgef12	0.000422486	6.504 (a)	4.395 (b)
Car13	0.000422486	2.624 (b)	5.151 (a)
Fam46c	0.000422486	6.578 (b)	9.416 (a)
Luzp1	0.000422486	6.201 (b)	7.259 (a)
Rreb1	0.000422725	4.958 (b)	5.833 (a)
Mthfr	0.000423941	5.258 (b)	6.874 (a)
Kif26b	0.000424386	6.313 (a)	2.833 (b)
Tex264	0.000425518	6.251 (b)	7.309 (a)
Noc4l	0.00043108	5.872 (b)	7.682 (a)
Sftpc	0.000433107	8.450 (a)	5.340 (b)
1810013L24Rik	0.000434726	9.084 (a)	8.226 (b)
9030625A04Rik	0.000434726	4.567 (b)	7.644 (a)
Akap12	0.000434726	8.388 (a)	4.030 (b)
Lmo7	0.000434726	5.073 (a)	2.895 (b)
Nkd1	0.000434726	4.065 (a)	2.704 (b)
Syne2	0.000434726	4.207 (a)	3.013 (b)
Cflar	0.000436076	7.021 (b)	8.087 (a)
Ncapg2	0.000436169	5.923 (b)	9.556 (a)
Nt5m	0.000436798	6.146 (b)	6.905 (a)
Gpihbp1	0.000437354	8.681 (a)	3.608 (b)
Gpm6a	0.000437948	5.363 (a)	2.703 (b)
Igf1r	0.000438567	5.694 (a)	3.900 (b)
Aff1	0.000440501	5.043 (b)	6.004 (a)
Cysltr1	0.000440501	5.794 (b)	8.092 (a)
Rwdd2b	0.000440501	4.712 (b)	5.904 (a)
Fam82a2	0.000440612	6.162 (b)	7.398 (a)
Heg1	0.000442086	5.376 (a)	3.131 (b)
Mgat4a	0.000442086	5.789 (b)	7.147 (a)
Rora	0.000442086	5.785 (a)	4.161 (b)
Scd1	0.000442086	8.425 (a)	4.749 (b)
Serpina3g	0.000442086	7.463 (b)	10.272 (a)
Txnip	0.000442086	9.719 (a)	8.197 (b)
2900097C17Rik	0.000443387	3.971 (b)	5.589 (a)
Dtnbp1	0.0004439	6.631 (b)	8.556 (a)
Fhl1	0.0004439	9.340 (a)	5.319 (b)
Rab33b	0.0004439	8.362 (a)	7.492 (b)
Tbcb	0.0004439	9.150 (b)	10.323 (a)
Tubb6	0.0004439	7.830 (b)	9.581 (a)
D14Ertd668e	0.000446046	7.957 (b)	10.565 (a)
D4Bwg0951e	0.000446244	5.481 (a)	2.865 (b)
Tspyl3	0.000447136	6.467 (a)	5.159 (b)
Vps35	0.000447136	10.208 (b)	10.750 (a)
Akap2	0.000451498	6.351 (a)	3.316 (b)
Btla	0.000451498	10.192 (a)	6.811 (b)
Dach1	0.000451498	4.478 (a)	2.762 (b)
Hdc	0.000451498	9.058 (a)	5.198 (b)
Ralgds	0.000451498	4.996 (b)	6.600 (a)
2610027L16Rik	0.000452419	6.719 (b)	7.794 (a)
AI448984	0.000452738	6.008 (a)	4.351 (b)
Dtx1	0.000452738	6.724 (a)	4.087 (b)
Ptprf	0.000452757	6.474 (a)	3.671 (b)
Rabgap1l	0.000452757	6.648 (a)	4.235 (b)
1110069O07Rik	0.000454812	8.876 (a)	5.103 (b)
Ctbs	0.000455004	6.000 (b)	7.485 (a)
Tgm2	0.000456417	8.277 (b)	10.120 (a)
Ncr1	0.000456515	7.696 (a)	3.217 (b)
Thy1	0.000456827	8.186 (a)	5.255 (b)
Mrpl42	0.000457916	8.698 (b)	9.656 (a)
Slc38a6	0.000458567	6.535 (b)	7.613 (a)
Ccr5	0.00045889	5.255 (b)	9.658 (a)
Nckap1	0.000460245	7.835 (a)	4.559 (b)
Snn	0.000460245	5.690 (a)	3.643 (b)
Krt79	0.000461453	8.463 (a)	3.603 (b)
Tprgl	0.00046147	10.517 (a)	9.538 (b)
Slc40a1	0.00046334	8.056 (a)	4.046 (b)
Il18r1	0.000464131	7.641 (a)	4.239 (b)
Lhfpl2	0.000464131	4.097 (b)	6.807 (a)
Scn3b	0.000465626	5.459 (a)	3.085 (b)
Tmem194b	0.000465626	6.193 (a)	4.599 (b)
Alg9	0.000465877	6.287 (b)	6.916 (a)
Tie1	0.000465877	5.078 (a)	2.684 (b)
Eef1b2	0.000467939	11.717 (a)	11.092 (b)
Mprip	0.000471214	8.314 (a)	7.695 (b)
Impact	0.000472533	5.808 (b)	6.637 (a)
Rbm14	0.000472689	5.145 (b)	5.722 (a)
Heatr7a	0.000475382	4.565 (b)	5.289 (a)
AY512938	0.000476477	6.107 (a)	2.843 (b)
Nampt	0.000476477	7.375 (b)	9.560 (a)
Rap2b	0.0004765	5.785 (b)	7.205 (a)
Rgs18	0.0004765	7.800 (a)	4.745 (b)
Ppargc1a	0.000476842	3.206 (a)	2.451 (b)
Serinc4	0.000477275	5.632 (a)	3.834 (b)
Jup	0.000477275	6.538 (a)	4.205 (b)
Bcl2	0.000477466	6.821 (a)	4.845 (b)
Gimap3	0.000479259	6.041 (a)	3.957 (b)
Unc45b	0.000479259	6.159 (a)	3.147 (b)
Rpia	0.000479503	9.128 (a)	8.355 (b)
Unc5cl	0.000479503	4.796 (a)	3.096 (b)
Gimap1	0.000479559	7.760 (a)	3.973 (b)
Col4a3	0.000479666	3.803 (a)	2.642 (b)
Hsph1	0.000479666	6.724 (b)	7.390 (a)
Tcra	0.000479666	5.104 (a)	2.908 (b)
Rab6b	0.000483781	4.437 (a)	2.637 (b)
Dpep1	0.000484694	5.319 (a)	2.787 (b)
5230400M03Rik	0.000487596	3.806 (b)	5.667 (a)
Ahsa1	0.000487596	7.980 (b)	9.032 (a)
Atp2a3	0.000487596	6.051 (a)	4.177 (b)
Chd2	0.000488867	7.447 (a)	6.814 (b)
Cxcl11	0.000491035	2.396 (b)	4.936 (a)
Coro2b	0.000492537	4.782 (a)	3.148 (b)
P2ry14	0.000492537	6.752 (b)	7.743 (a)
Mpdz	0.000492655	5.196 (a)	2.487 (b)
Msr1	0.000492655	6.706 (b)	10.699 (a)
Cr2	0.000493026	5.507 (a)	3.018 (b)
Psen2	0.000493026	5.335 (b)	6.257 (a)
Ing1	0.000494296	6.696 (a)	6.119 (b)
Foxf1a	0.000495006	6.777 (a)	3.560 (b)
Fnip1	0.000495624	7.145 (b)	7.978 (a)
Cat	0.000496427	9.053 (a)	7.951 (b)
Higd1c	0.000497218	6.834 (a)	5.386 (b)
Themis	0.000497218	4.184 (a)	3.304 (b)
Ifih1	0.000497316	7.575 (b)	9.469 (a)
LOC545261	0.000497316	5.946 (a)	3.806 (b)
Srd5a3	0.000497316	7.669 (b)	8.438 (a)
Daglb	0.000498389	5.676 (b)	7.480 (a)
Ophn1	0.000498389	3.207 (b)	5.846 (a)
Thsd1	0.000498389	4.086 (a)	2.712 (b)
Adh1	0.000498891	7.376 (a)	3.679 (b)
Ccdc99	0.000498891	4.027 (b)	5.625 (a)
Pfn2	0.000499857	4.555 (a)	2.890 (b)
Pacs1	0.000500631	6.580 (a)	5.528 (b)
Tmem141	0.000500631	6.056 (b)	6.614 (a)
Usp2	0.000500631	4.747 (b)	7.005 (a)
Efnb1	0.000501749	5.575 (a)	3.811 (b)
C78339	0.00050185	8.183 (a)	7.017 (b)
Fnip2	0.000510982	7.451 (b)	10.188 (a)
Fam84b	0.000511959	7.562 (a)	5.753 (b)
Slc30a1	0.000511959	7.164 (b)	8.688 (a)
Hsh2d	0.000511981	5.607 (a)	4.257 (b)
1600010M07Rik	0.000512678	7.838 (a)	6.905 (b)
5430421B17	0.000512678	6.544 (a)	3.927 (b)
Cbx6	0.000512678	4.997 (a)	3.435 (b)
Hist2h2be	0.000512678	4.527 (a)	3.627 (b)
Igfbp4	0.000512678	6.903 (a)	4.531 (b)
Lipg	0.000512678	2.905 (b)	5.036 (a)
P4ha1	0.000512678	5.768 (b)	7.151 (a)
Rasgef1a	0.000512678	5.278 (a)	2.670 (b)
Rbm38	0.000512678	6.263 (a)	5.313 (b)
Slit3	0.000512678	4.047 (a)	2.702 (b)
Smad6	0.000512678	8.425 (a)	5.139 (b)
Uaca	0.000512678	4.517 (a)	3.099 (b)
Znfx1	0.000512678	5.996 (b)	7.954 (a)
Ifi44	0.000514042	4.097 (b)	8.264 (a)
Lrig3	0.000515644	4.065 (a)	2.745 (b)
Farsb	0.000517394	6.821 (a)	5.850 (b)
Serpinh1	0.000517394	8.052 (a)	4.031 (b)
Extl3	0.000517737	7.047 (b)	8.825 (a)
Cd79a	0.000523951	6.536 (a)	3.799 (b)
Lypd6b	0.000524624	4.532 (a)	3.127 (b)
Tacc2	0.000524624	6.935 (a)	4.737 (b)
Trim24	0.000524624	4.828 (a)	3.961 (b)
Dock4	0.000526931	5.008 (b)	6.194 (a)
Fgd6	0.00052816	4.508 (b)	6.239 (a)
Tmtc2	0.000528825	5.371 (a)	3.687 (b)
Armcx1	0.000532038	4.429 (a)	2.767 (b)
Gata6	0.000533288	4.501 (a)	2.652 (b)
Tspan8	0.000533288	6.350 (a)	2.986 (b)
Fstl1	0.000533622	6.981 (a)	3.441 (b)
2810013P06Rik	0.00053383	6.130 (a)	4.732 (b)
rp9	0.00053383	9.324 (a)	8.566 (b)
5830416P10Rik	0.000534857	6.875 (a)	3.686 (b)
Robo4	0.000534857	5.250 (a)	2.534 (b)
Slc15a3	0.000534857	8.633 (b)	10.736 (a)
Ms4a6d	0.000536436	6.531 (b)	8.689 (a)
Atf6	0.000537417	5.318 (b)	7.384 (a)
Etl4	0.000538904	4.015 (a)	2.545 (b)
Calr	0.000540006	9.640 (b)	10.434 (a)
Hk2	0.000540006	7.864 (b)	9.655 (a)
Alox12	0.000540236	5.981 (a)	3.173 (b)
Cnst	0.000541211	7.348 (a)	6.188 (b)
Fgf1	0.000541211	5.505 (a)	2.934 (b)
Gm71	0.000541211	6.294 (b)	7.668 (a)
Gmpr	0.000541211	5.661 (a)	3.564 (b)
Ppp2r5a	0.000541211	10.423 (a)	9.428 (b)
Ptprk	0.000542887	4.268 (a)	2.911 (b)
Arap2	0.000544634	7.466 (a)	4.435 (b)
Cd6	0.000544634	6.093 (a)	3.756 (b)
Mccc2	0.000545718	5.873 (a)	4.893 (b)
Zdhhc15	0.00054651	3.723 (a)	3.159 (b)
Mast2	0.000548147	5.602 (b)	6.697 (a)
Tinag	0.000548147	3.759 (a)	2.420 (b)
Ptpmt1	0.000548279	7.528 (b)	8.625 (a)
Cbx7	0.000550838	4.443 (a)	3.274 (b)
Cma1	0.000550838	6.176 (a)	2.696 (b)
Mageh1	0.000551233	4.577 (a)	2.387 (b)
Igfbp7	0.000551593	7.325 (a)	4.116 (b)
Fhod1	0.000552023	7.241 (b)	8.335 (a)
Il12rb1	0.000552515	3.689 (b)	6.142 (a)
Rnf144a	0.00055384	9.285 (a)	4.874 (b)
Mapk7	0.000554067	4.869 (b)	5.823 (a)
Tsc22d1	0.000554067	7.027 (a)	5.529 (b)
Fam117a	0.000554204	8.325 (a)	6.822 (b)
Nit2	0.000554204	5.474 (b)	6.378 (a)
Aig1	0.000556181	5.421 (b)	6.629 (a)
Plxdc2	0.0005566	5.396 (a)	3.771 (b)
Csgalnact1	0.000557863	6.150 (a)	2.849 (b)
Mmrn1	0.000558024	5.578 (a)	3.110 (b)
Gpsm1	0.000558769	4.930 (a)	3.692 (b)
Depdc7	0.0005608	4.180 (b)	6.298 (a)
Ecscr	0.0005608	8.731 (a)	3.591 (b)
E230013L22Rik	0.000562918	2.715 (b)	3.774 (a)
Ryk	0.000563942	5.022 (a)	2.872 (b)
Pisd	0.000564328	8.368 (b)	9.124 (a)
Ccdc109b	0.000565275	8.756 (b)	9.682 (a)
Klrb1c	0.000566792	6.699 (a)	2.836 (b)
Sidt1	0.000567843	4.716 (a)	2.757 (b)
Crip2	0.000567954	8.971 (a)	4.979 (b)
Dynlrb2	0.000568596	5.900 (a)	2.928 (b)
Ltc4s	0.000568596	7.299 (a)	4.666 (b)
9030617O03Rik	0.000568689	5.795 (b)	7.332 (a)
Crebl2	0.000568689	5.477 (a)	3.912 (b)
Galns	0.000568689	6.624 (b)	7.757 (a)
Tmem189	0.000568689	5.350 (b)	6.681 (a)
Aldh1b1	0.000569088	4.081 (b)	5.827 (a)
Alkbh2	0.000569088	4.210 (b)	5.942 (a)
Ace	0.000569244	8.263 (a)	4.596 (b)
Mlf2	0.000572264	5.928 (b)	7.365 (a)
Mrpl16	0.000575483	7.330 (b)	7.992 (a)
Tmem119	0.000576249	3.977 (b)	8.276 (a)
Ovgp1	0.000578084	5.426 (a)	3.238 (b)
Cdr2	0.000578623	5.332 (a)	3.700 (b)
Lrrc42	0.000578623	6.063 (b)	6.890 (a)
2210020M01Rik	0.000580672	5.243 (a)	3.553 (b)
Notch3	0.000581709	3.631 (a)	2.710 (b)
Sh2d1a	0.000581709	7.253 (a)	3.536 (b)
Cd96	0.000585422	7.130 (a)	3.668 (b)
Sh2d3c	0.000585422	7.300 (a)	4.924 (b)
Ppm1h	0.00058681	6.471 (b)	8.105 (a)
Thoc5	0.000590179	6.485 (b)	7.247 (a)
Prx	0.000593635	6.671 (a)	3.557 (b)
Maf1	0.000595117	9.364 (a)	8.731 (b)
Hgf	0.000596122	4.194 (b)	6.823 (a)
Mrpl32	0.000596122	8.482 (b)	9.069 (a)
Stk17b	0.00059652	11.055 (a)	9.512 (b)
2700094K13Rik	0.000597208	8.824 (a)	8.281 (b)
Spry1	0.000597208	5.681 (a)	3.327 (b)
Stmn2	0.000597208	7.368 (a)	2.912 (b)
Reep1	0.000598927	5.246 (a)	2.433 (b)
Alg8	0.000599477	5.597 (b)	7.000 (a)
Ndufc1	0.000599477	8.840 (b)	9.549 (a)
Sfrs18	0.000599477	7.605 (a)	6.921 (b)
Akap2	0.000600609	7.628 (a)	4.352 (b)
Rassf2	0.000600742	5.522 (b)	6.576 (a)
2610018G03Rik	0.000601604	8.510 (a)	6.136 (b)
Ap2s1	0.000603077	9.051 (b)	9.954 (a)
Fam173b	0.000603077	5.130 (b)	6.400 (a)
Tmem100	0.000603826	7.389 (a)	3.400 (b)
Cox6b2	0.000605209	5.420 (a)	3.850 (b)
Vps18	0.000605209	5.699 (b)	7.154 (a)
Osm	0.000605215	9.400 (b)	10.210 (a)
Nlrc3	0.00060892	6.724 (a)	4.160 (b)
Pla2g4a	0.000611062	7.658 (b)	9.710 (a)
Nipa2	0.000611796	8.158 (b)	9.350 (a)
Fam192a	0.000612582	8.133 (b)	8.713 (a)
Rbpj	0.00061348	8.501 (b)	9.508 (a)
Fcgr4	0.000614692	8.950 (b)	11.319 (a)
Sept6	0.000614726	5.692 (a)	3.858 (b)
Ifi47	0.000614726	10.327 (b)	11.740 (a)
Kif23	0.000614726	5.446 (a)	4.190 (b)
Pgam1	0.000614726	8.982 (b)	10.573 (a)
Txndc9	0.000614726	7.569 (b)	8.501 (a)
9030224M15Rik	0.000615936	4.186 (a)	2.272 (b)
Dnajc12	0.000615936	5.981 (b)	7.387 (a)
Spnb2	0.000615936	5.094 (a)	3.286 (b)
Mamdc2	0.000617018	6.496 (a)	2.654 (b)
Psme2	0.000617252	10.750 (b)	11.711 (a)
Atp6v1a	0.000618231	9.145 (b)	10.287 (a)
Zmynd15	0.000618231	3.815 (b)	7.730 (a)
Smap2	0.000622088	8.651 (a)	7.864 (b)
Npl	0.000622876	7.975 (b)	10.553 (a)
Fbn1	0.000622917	5.645 (a)	3.957 (b)
Mpv17l2	0.000622917	5.779 (b)	6.696 (a)
Pcmtd1	0.000622917	7.744 (a)	6.800 (b)
Sgpl1	0.000622917	6.054 (b)	7.844 (a)
Megf8	0.000623526	4.486 (b)	5.306 (a)
Yif1b	0.000626789	7.457 (b)	8.285 (a)
Selp	0.000626823	4.238 (a)	2.982 (b)
Gpaa1	0.000627283	5.082 (b)	5.698 (a)
Kank4	0.000627638	3.467 (a)	2.387 (b)
Zbtb10	0.000627638	5.422 (a)	3.439 (b)
Atp6v1d	0.000627918	9.524 (b)	10.202 (a)
Cyp2f2	0.000627918	8.980 (a)	4.606 (b)
Rnf146	0.000628803	5.798 (a)	5.025 (b)
Parva	0.000630274	4.385 (a)	2.683 (b)
Hmgb3	0.000632024	6.896 (a)	5.412 (b)
Sdf2l1	0.000632024	7.416 (b)	9.162 (a)
Adam9	0.000632787	8.723 (b)	10.679 (a)
Pprc1	0.000632787	6.147 (b)	7.438 (a)
Setx	0.00063343	6.933 (a)	6.198 (b)
Wipi2	0.00063343	5.634 (b)	6.344 (a)
Supt4h1	0.000634935	9.938 (a)	9.153 (b)
Gucy1a3	0.000634935	5.254 (a)	2.641 (b)
Pip5k1b	0.000635546	4.372 (a)	2.867 (b)
Tug1	0.000635546	9.686 (a)	8.991 (b)
Efcab4a	0.000636	6.677 (a)	4.680 (b)
Rpusd1	0.000638598	4.053 (b)	5.081 (a)
Lrmp	0.000643936	8.115 (a)	7.334 (b)
Ctbp2	0.000644651	7.257 (b)	8.280 (a)
Mitf	0.000644658	5.129 (b)	6.905 (a)
Klf11	0.000648321	7.824 (a)	6.946 (b)
Clic5	0.000649616	6.592 (a)	4.343 (b)
Mecom	0.000649616	4.219 (a)	2.991 (b)
Fcer2a	0.000651775	8.104 (a)	3.692 (b)
Gimap7	0.000651775	7.142 (a)	4.224 (b)
Igtp	0.000651775	8.838 (b)	10.418 (a)
Pkia	0.000652459	4.625 (a)	2.388 (b)
Mrps27	0.00065396	3.861 (b)	4.868 (a)
Rbm47	0.00065396	5.125 (b)	7.184 (a)
Rps15	0.00065396	12.387 (a)	11.733 (b)
Etv5	0.000656184	4.052 (b)	5.518 (a)
Nudt5	0.000658724	4.258 (b)	4.919 (a)
Snrpa	0.000659133	6.621 (b)	7.434 (a)
Ifi35	0.000660453	8.626 (b)	9.672 (a)
M6pr	0.000660453	9.405 (b)	10.731 (a)
Sept8	0.000661673	4.459 (b)	5.108 (a)
Htr7	0.000661673	3.474 (b)	5.811 (a)
Cebpa	0.000664338	7.026 (b)	8.531 (a)
Fam174b	0.000664338	5.436 (a)	3.375 (b)
Fry	0.000664338	6.281 (a)	4.680 (b)
Mcfd2	0.000665271	8.374 (b)	9.647 (a)
Herc6	0.0006659	5.124 (b)	7.647 (a)
Sox7	0.000666495	5.228 (a)	2.738 (b)
P2ry10	0.000666587	11.054 (a)	8.000 (b)
Armcx3	0.000670676	6.811 (b)	8.233 (a)
Car2	0.000672009	7.875 (a)	5.104 (b)
Cd86	0.000672009	6.955 (b)	9.561 (a)
Napsa	0.000674439	8.368 (a)	6.891 (b)
Hhex	0.000676704	8.832 (a)	7.933 (b)
Lima1	0.000679414	6.632 (a)	5.142 (b)
Erlin2	0.000680083	6.691 (b)	7.396 (a)
Glrx2	0.000680525	7.518 (b)	8.185 (a)
Lat	0.000680525	8.059 (a)	5.092 (b)
LOC100503944	0.000680525	6.720 (a)	3.296 (b)
Stx3	0.000680525	6.595 (b)	7.367 (a)
Vps29	0.000689264	4.874 (b)	6.305 (a)
Icos	0.000689948	6.954 (a)	5.702 (b)
Tlr4	0.00069357	6.528 (b)	8.457 (a)
Tgoln1	0.000694663	7.336 (b)	7.916 (a)
Nipal2	0.000695977	4.823 (a)	2.766 (b)
Cbr4	0.000698284	6.154 (b)	7.325 (a)
Klrb1a	0.000703914	6.407 (a)	2.774 (b)
Rasgrp3	0.000703914	7.695 (a)	3.952 (b)
Notch1	0.000704268	8.979 (a)	7.900 (b)
Uqcc	0.000704268	4.977 (b)	5.756 (a)
Eif4e	0.000705788	5.352 (b)	7.447 (a)
Hsd17b12	0.000705788	9.103 (b)	10.187 (a)
Mal	0.000705788	4.577 (a)	3.192 (b)
Myh14	0.000705788	4.974 (a)	3.294 (b)
Slc36a1	0.000705788	5.814 (b)	7.720 (a)
Pde7a	0.000706158	7.658 (a)	4.940 (b)
Gramd3	0.00070656	8.944 (a)	6.732 (b)
Mvp	0.000707038	6.067 (b)	8.031 (a)
Siglecg	0.000707038	8.044 (a)	4.539 (b)
AI956758	0.000707039	5.787 (a)	3.464 (b)
Epn2	0.000707039	4.723 (a)	2.844 (b)
Plekhm3	0.000707039	4.423 (b)	5.969 (a)
Slc4a1ap	0.000707039	6.020 (b)	6.640 (a)
Nfe2	0.000711482	7.941 (a)	4.761 (b)
Ppp1cb	0.00071203	8.812 (a)	8.248 (b)
Akna	0.000715168	8.748 (a)	7.486 (b)
Cybasc3	0.00071639	9.010 (a)	7.392 (b)
Mal2	0.000716942	6.086 (a)	2.816 (b)
Apbb1ip	0.000719939	5.350 (a)	4.025 (b)
Rfx3	0.000720074	4.424 (a)	3.220 (b)
Pigb	0.000723081	4.124 (b)	5.129 (a)
Serpine2	0.000723277	7.189 (a)	4.710 (b)
ORF19	0.000724421	4.520 (b)	5.247 (a)
Ppp1r14a	0.000724421	4.729 (a)	2.722 (b)
Snord104	0.000724421	8.418 (a)	7.478 (b)
Ndufs3	0.000724964	9.086 (b)	9.796 (a)
2810455D13Rik	0.000727323	5.618 (a)	4.266 (b)
AU019559	0.000727323	4.981 (a)	3.664 (b)
Cd5	0.000727323	6.272 (a)	3.529 (b)
Hbb-b1	0.000727323	10.758 (a)	6.079 (b)
Prkd1	0.000727323	4.925 (a)	2.539 (b)
Slc43a3	0.000727323	8.486 (a)	5.134 (b)
Gbp2	0.000729704	8.695 (b)	11.583 (a)
Abcb1a	0.000731217	6.079 (a)	3.658 (b)
Klrd1	0.00073677	10.202 (a)	6.733 (b)
Zfp516	0.00073761	4.847 (b)	6.759 (a)
Aldh1a1	0.00073991	9.327 (a)	5.495 (b)
Cyc1	0.00073991	9.085 (b)	9.677 (a)
Dcp2	0.000743598	5.966 (b)	7.178 (a)
Gpr97	0.000743598	4.879 (a)	3.492 (b)
Pik3r2	0.000743598	3.239 (b)	4.315 (a)
Spp1	0.000743598	9.339 (b)	11.957 (a)
Thyn1	0.000743598	6.278 (b)	7.830 (a)
Rnf166	0.000744747	7.848 (a)	6.781 (b)
Tubb2b	0.000744747	6.901 (a)	4.340 (b)
Gimap5	0.000746839	5.918 (a)	3.049 (b)
Sept9	0.000748496	9.750 (a)	8.985 (b)
Lair1	0.000752013	7.220 (b)	9.950 (a)
Rpl41	0.000752013	10.437 (a)	9.309 (b)
Slc9a3r2	0.000752013	4.980 (a)	3.173 (b)
Wac	0.000753696	7.393 (a)	6.718 (b)
5330417C22Rik	0.000754179	3.569 (a)	2.314 (b)
Cxx1a	0.000754179	6.456 (a)	5.283 (b)
Comtd1	0.000755729	5.539 (b)	6.681 (a)
Drg1	0.000756236	6.214 (b)	6.834 (a)
Ywhaq	0.000756236	10.259 (a)	9.719 (b)
Prr3	0.000756236	5.116 (b)	6.197 (a)
Tcrg-V1	0.000756236	4.825 (a)	2.853 (b)
Dcbld2	0.000758158	3.866 (a)	2.773 (b)
Slamf1	0.00075846	4.436 (a)	3.227 (b)
4933429F08Rik	0.000758614	7.006 (a)	5.328 (b)
Hspa9	0.000761403	7.192 (b)	8.033 (a)
Nvl	0.000761403	4.943 (b)	6.402 (a)
Pvr	0.000762368	4.858 (b)	6.574 (a)
Dot1l	0.000764105	5.130 (b)	6.369 (a)
Psmb4	0.00076719	10.747 (b)	11.357 (a)
Stx4a	0.000767942	8.006 (b)	9.315 (a)
Fam89a	0.000773911	5.032 (a)	4.044 (b)
L1cam	0.000774235	7.112 (a)	4.956 (b)
C1s	0.000774284	6.012 (a)	3.401 (b)
Cyp2s1	0.000774284	4.765 (a)	3.329 (b)
Ndn	0.000775603	4.784 (a)	2.833 (b)
Bcl6b	0.000776763	4.304 (a)	3.002 (b)
Tnfrsf25	0.000776763	3.265 (a)	2.354 (b)
Mxra7	0.000779031	5.136 (a)	2.773 (b)
Lrrc14	0.000786344	4.897 (b)	5.723 (a)
Epb4.1l1	0.000788231	3.799 (b)	5.774 (a)
Cdk2ap2	0.000793754	9.665 (a)	8.630 (b)
Rdh13	0.000794621	3.859 (b)	5.051 (a)
Arl8b	0.000796016	7.852 (b)	8.925 (a)
Aarsd1	0.00079756	5.750 (b)	6.445 (a)
Pgk1	0.000798283	9.581 (b)	10.202 (a)
Tmcc1	0.000798587	6.507 (a)	5.136 (b)
Tmtc1	0.000799687	6.058 (a)	2.923 (b)
Lpar4	0.000799699	3.070 (a)	2.412 (b)
1200003I10Rik	0.00080331	12.406 (a)	11.189 (b)
Piwil2	0.000804364	3.962 (b)	6.969 (a)
Mtr	0.000808232	4.918 (b)	6.138 (a)
Foxred1	0.000810298	5.861 (b)	6.607 (a)
Tdp2	0.000810298	8.423 (a)	7.582 (b)
Pcnx	0.000812914	7.258 (a)	6.377 (b)
Thoc4	0.000812914	8.753 (b)	9.499 (a)
Ftl1	0.000813954	6.031 (b)	7.132 (a)
Adrm1	0.000815398	7.184 (b)	8.148 (a)
Col3a1	0.000817882	8.332 (a)	5.038 (b)
Adamts6	0.000819536	4.373 (a)	3.214 (b)
Adk	0.000819536	6.509 (a)	5.278 (b)
Fpr1	0.000825822	8.887 (a)	7.286 (b)
Abcc9	0.000831371	4.752 (a)	2.462 (b)
Psma1	0.000833552	6.402 (b)	6.937 (a)
Rab27b	0.000833552	4.240 (a)	2.442 (b)
Sell	0.000833552	10.196 (a)	8.118 (b)
Sema3e	0.000833552	3.709 (a)	2.795 (b)
Slc39a1	0.000833552	7.677 (b)	8.945 (a)
Flt4	0.000837041	5.315 (a)	3.370 (b)
Creb5	0.000837325	2.563 (b)	4.296 (a)
Znhit1	0.000840688	8.913 (b)	9.456 (a)
B430007K19Rik	0.00084744	3.660 (a)	2.359 (b)
Bambi	0.00084744	7.899 (a)	7.125 (b)
Plk1s1	0.00084744	7.609 (a)	6.671 (b)
Tlr3	0.00084744	5.151 (b)	6.393 (a)
AA409749	0.00085041	6.262 (a)	4.499 (b)
Zfp592	0.00085041	6.486 (a)	5.269 (b)
Eid2	0.000853219	6.076 (a)	4.299 (b)
Ifit1	0.000855474	6.456 (b)	9.417 (a)
Psmc3	0.000855474	9.276 (b)	9.976 (a)
Zfp608	0.000855474	7.634 (a)	6.385 (b)
1810019J16Rik	0.000858346	3.348 (a)	2.342 (b)
Aoah	0.000858666	4.824 (b)	7.641 (a)
Rpl36	0.000858666	11.979 (a)	11.416 (b)
Il4ra	0.000858666	4.872 (b)	6.326 (a)
Lsm12	0.000858666	5.854 (b)	7.034 (a)
Npnt	0.000858666	4.822 (a)	2.886 (b)
Rragc	0.000858666	9.516 (b)	10.434 (a)
Ckb	0.000860346	7.355 (b)	9.734 (a)
Ddah1	0.000860346	5.499 (a)	2.847 (b)
Etv6	0.000860346	7.020 (b)	8.552 (a)
Xrcc5	0.000860433	5.471 (a)	3.098 (b)
4931406P16Rik	0.000862764	7.031 (a)	6.137 (b)
Ccbp2	0.000871104	4.443 (a)	2.620 (b)
Gpr125	0.000873347	4.255 (a)	2.747 (b)
Amotl2	0.000875181	6.536 (a)	3.814 (b)
Snupn	0.000877864	4.324 (b)	5.119 (a)
Timm50	0.000878331	4.813 (b)	5.600 (a)
Hrh2	0.000878774	4.053 (b)	6.448 (a)
Atl3	0.000880461	4.813 (b)	5.378 (a)
Mapt	0.000880461	5.472 (a)	2.979 (b)
Mex3b	0.000880461	5.879 (a)	3.886 (b)
Enox2	0.000882245	5.247 (b)	6.313 (a)
Cd27	0.000884023	5.798 (a)	3.098 (b)
Gbp6	0.000884023	8.811 (b)	10.118 (a)
Gna14	0.000884023	4.729 (a)	2.850 (b)
Hexim1	0.000884023	8.997 (a)	7.935 (b)
Ski	0.000884023	7.662 (b)	8.205 (a)
Ftl1	0.000885051	11.966 (b)	12.636 (a)
Bahd1	0.000886272	5.743 (b)	7.276 (a)
Cmtm8	0.000886272	5.618 (a)	3.590 (b)
D730035F11Rik	0.000886272	7.527 (a)	5.753 (b)
Dpp7	0.000886559	5.351 (b)	6.514 (a)
Nfic	0.000887556	4.603 (b)	5.312 (a)
Vdac1	0.000887556	7.567 (b)	8.203 (a)
Ldlrad3	0.000888533	8.167 (a)	6.696 (b)
Nubp1	0.000889367	6.303 (b)	7.318 (a)
2310079N02Rik	0.000889596	4.495 (b)	7.017 (a)
Col4a5	0.000889596	5.000 (a)	2.585 (b)
Dtx4	0.000889596	3.669 (b)	5.745 (a)
E2f2	0.000889596	7.475 (a)	6.471 (b)
Heph	0.000889596	4.017 (a)	2.388 (b)
LOC100503170	0.000889596	5.753 (a)	4.218 (b)
Tom1	0.000889596	6.811 (b)	7.472 (a)
Dhx40	0.000893117	9.260 (a)	8.170 (b)
Mrps2	0.000893793	5.173 (b)	6.357 (a)
Gab2	0.000895123	6.729 (b)	8.110 (a)
Il10	0.000895123	4.008 (b)	6.675 (a)
Pdzd11	0.000895123	4.118 (b)	4.731 (a)
Gnai1	0.000897754	4.479 (a)	2.596 (b)
Pyhin1	0.000897754	10.465 (b)	11.050 (a)
Ssbp2	0.000897754	5.224 (a)	4.162 (b)
1810035L17Rik	0.000900799	8.562 (b)	9.641 (a)
Cdkn1a	0.000900799	9.730 (b)	11.020 (a)
2810427A07Rik	0.000902303	6.870 (a)	5.516 (b)
Ankrd10	0.000902303	8.480 (a)	7.341 (b)
Cbr2	0.000902303	10.002 (a)	6.630 (b)
Cep97	0.000902303	4.727 (a)	3.132 (b)
Fam20c	0.000902303	2.420 (b)	3.747 (a)
Sspn	0.000902303	5.088 (a)	2.524 (b)
Trf	0.000902303	10.289 (a)	9.021 (b)
Elp4	0.000902467	4.172 (b)	4.769 (a)
Itih4	0.000905492	4.370 (a)	2.585 (b)
Arhgap20	0.000913452	4.483 (a)	2.463 (b)
Cd22	0.000919843	7.981 (a)	5.231 (b)
Esco1	0.000919843	8.938 (a)	8.299 (b)
Tmem154	0.000919843	5.282 (a)	2.775 (b)
0610007P14Rik	0.000920677	7.280 (b)	8.205 (a)
Cct8	0.000920677	9.201 (b)	9.833 (a)
St8sia4	0.000920677	8.742 (a)	7.209 (b)
Maoa	0.000922012	6.574 (a)	4.169 (b)
Hipk2	0.000923843	6.891 (b)	7.769 (a)
Sema7a	0.000923843	4.564 (a)	3.945 (b)
Slc12a6	0.000925907	6.959 (a)	6.205 (b)
Rwdd4a	0.000925913	7.071 (b)	7.590 (a)
Pi4k2a	0.000926287	6.457 (b)	7.917 (a)
B430306N03Rik	0.000926353	5.520 (b)	7.530 (a)
Arhgef18	0.000926458	5.186 (a)	3.491 (b)
Gmcl1	0.000926458	6.240 (a)	5.229 (b)
Vps41	0.000928964	7.137 (b)	7.850 (a)
Zfyve27	0.000930738	5.287 (a)	4.524 (b)
St3gal6	0.000931092	7.021 (a)	5.099 (b)
Fgfr2	0.000931815	4.268 (a)	2.702 (b)
Lgi3	0.000932153	3.743 (a)	2.574 (b)
Clec1b	0.000934493	7.820 (a)	5.159 (b)
Npc1	0.000934493	7.831 (b)	9.037 (a)
Sash3	0.000934493	9.815 (a)	8.746 (b)
Ints6	0.000937639	6.097 (a)	5.294 (b)
Cyb561	0.000937966	6.283 (a)	3.341 (b)
Il23a	0.000937966	3.791 (a)	2.633 (b)
Sytl2	0.000937966	5.760 (a)	3.306 (b)
Thbd	0.000937966	9.748 (a)	7.229 (b)
Trove2	0.000946763	6.069 (a)	4.720 (b)
Nup155	0.000947064	5.006 (b)	5.554 (a)
Eri3	0.000955932	4.629 (b)	5.278 (a)
Nckipsd	0.000955932	5.037 (b)	5.574 (a)
Stxbp6	0.000955932	5.721 (a)	4.128 (b)
Sun2	0.000955932	7.964 (a)	6.923 (b)
Parp10	0.000957298	6.618 (b)	8.171 (a)
4833422F24Rik	0.000959537	3.792 (b)	7.949 (a)
Creld1	0.000959537	4.900 (b)	5.910 (a)
Slc14a1	0.000959537	5.343 (a)	3.146 (b)
LOC100503654	0.000962904	5.362 (a)	4.021 (b)
Pld2	0.000962904	5.941 (b)	7.005 (a)
4930434J08Rik	0.000966772	3.304 (b)	3.908 (a)
6330403L08Rik	0.000966772	2.782 (b)	4.400 (a)
Ece2	0.000966772	5.595 (b)	7.103 (a)
Eomes	0.000966772	7.723 (a)	3.734 (b)
Isg15	0.000966772	6.578 (b)	10.031 (a)
Iqcj-schip1	0.000966772	5.493 (a)	3.292 (b)
Pan2	0.000966772	7.118 (a)	6.325 (b)
Rpn2	0.000966772	8.950 (b)	9.472 (a)
Scamp1	0.000966772	5.270 (b)	7.064 (a)
Mrps22	0.000968209	6.648 (b)	7.859 (a)
Nebl	0.000968209	6.500 (a)	3.180 (b)
Odc1	0.000968209	8.415 (b)	8.919 (a)
Gap43	0.000968421	3.766 (a)	2.481 (b)
Npc2	0.000968421	3.221 (b)	5.633 (a)
Csf2rb	0.000969829	8.984 (b)	9.913 (a)
Shroom4	0.000969829	5.288 (a)	2.783 (b)
Stat2	0.000969829	3.973 (b)	5.949 (a)
Trip10	0.000969829	6.101 (b)	6.727 (a)
Pmp22	0.000972887	9.332 (a)	5.840 (b)
Il1r1	0.000972952	5.859 (a)	3.710 (b)
Npdc1	0.000972952	4.796 (a)	2.774 (b)
Ascc2	0.000974978	4.561 (b)	5.888 (a)
Slc16a10	0.000975164	4.247 (b)	5.174 (a)
Trim7	0.000977624	5.498 (a)	3.557 (b)
Cenpq	0.000979419	7.448 (a)	6.384 (b)
Rbm15b	0.000979419	6.242 (a)	5.379 (b)
Tbc1d24	0.000980862	3.304 (b)	4.049 (a)
Mcf2l	0.000981025	4.863 (a)	3.382 (b)
Slfn10-ps	0.000981461	4.794 (b)	6.620 (a)
Numb	0.000981724	8.586 (a)	8.083 (b)
Tbx3	0.000981724	5.916 (a)	2.837 (b)
Aldh3b1	0.000981901	7.176 (b)	7.942 (a)
C1qtnf2	0.000981901	3.931 (a)	2.503 (b)
Copg2as2	0.000981901	5.066 (a)	2.842 (b)
Gcap14	0.000981901	7.189 (a)	6.142 (b)
Map1lc3b	0.000981901	11.082 (a)	10.577 (b)
Ppm1d	0.000982613	6.851 (a)	6.284 (b)
Mtap1s	0.000982882	5.141 (b)	6.353 (a)
Coro7	0.000987008	7.201 (b)	7.845 (a)
Lyst	0.000996969	6.050 (a)	5.445 (b)
Herc4	0.000997722	7.516 (a)	6.239 (b)
Faim3	0.000998389	9.528 (a)	4.544 (b)
Rapgef4	0.00100482	4.749 (a)	2.642 (b)
2010001M09Rik	0.00101006	8.750 (a)	5.083 (b)
Gpx8	0.00101006	5.102 (a)	2.793 (b)
Sdcbp	0.00101006	8.337 (b)	9.117 (a)
Uhrf1bp1	0.00101006	4.162 (b)	5.280 (a)
Grk5	0.00101513	4.755 (a)	3.635 (b)
Ppap2b	0.0010197	8.564 (a)	5.173 (b)
Ralgps2	0.0010197	6.552 (a)	4.070 (b)
Tmem168	0.0010197	7.758 (b)	8.635 (a)
Paqr8	0.001024	4.013 (a)	3.116 (b)
Kif21b	0.0010246	6.979 (a)	5.641 (b)
Tppp	0.0010246	4.232 (a)	2.255 (b)
Mx2	0.00102761	4.739 (b)	6.468 (a)
Wfdc2	0.00102761	8.952 (a)	5.909 (b)
Col6a2	0.00102824	5.536 (a)	3.826 (b)
Ccl21a	0.00102838	8.407 (a)	3.846 (b)
Nhsl2	0.00103148	5.430 (a)	3.970 (b)
She	0.00103337	5.371 (a)	2.971 (b)
Slc6a6	0.00103818	7.485 (b)	8.564 (a)
B3gnt8	0.00104032	4.793 (b)	6.398 (a)
Gadd45a	0.00104242	9.276 (a)	6.662 (b)
Snx5	0.00104242	9.040 (b)	9.757 (a)
Ahrr	0.00104249	2.987 (b)	3.825 (a)
Wdr45	0.00104249	7.051 (a)	5.964 (b)
Ccne1	0.0010427	4.115 (b)	5.152 (a)
2700079J08Rik	0.00104479	8.658 (a)	6.722 (b)
Ddost	0.00104479	9.756 (b)	10.310 (a)
Dock11	0.00104479	7.626 (a)	6.534 (b)
Pfkfb3	0.0010455	5.094 (b)	6.480 (a)
Ttll7	0.0010455	3.343 (a)	2.710 (b)
C530008M17Rik	0.00104584	4.136 (a)	2.910 (b)
Pik3cg	0.00104584	7.778 (a)	7.101 (b)
Fbxl12	0.00104911	6.865 (a)	5.345 (b)
St6galnac4	0.00104911	4.937 (b)	6.759 (a)
Zbp1	0.00104974	7.045 (b)	9.795 (a)
2400003C14Rik	0.00105671	9.316 (b)	9.901 (a)
Sema3f	0.00105682	4.030 (a)	3.084 (b)
Rhbdf2	0.0010597	5.905 (b)	7.282 (a)
A730054J21Rik	0.00106079	5.513 (a)	2.947 (b)
Mapk6	0.00106109	5.573 (b)	6.096 (a)
Atp6ap2	0.00106167	10.648 (b)	11.281 (a)
Lrig1	0.00106167	4.260 (a)	2.898 (b)
AI597468	0.00106223	7.368 (a)	5.646 (b)
Efhd2	0.00106223	10.346 (b)	11.824 (a)
Zc3h15	0.00106586	7.918 (a)	7.321 (b)
Cyp1a1	0.00106639	6.774 (a)	2.747 (b)
Brms1l	0.0010665	5.056 (b)	5.590 (a)
Gde1	0.00106805	8.730 (b)	10.225 (a)
Nfxl1	0.00106805	6.303 (b)	8.091 (a)
Pla2g15	0.00106805	5.288 (b)	6.929 (a)
Slc25a13	0.00106805	5.173 (b)	6.253 (a)
Chpt1	0.00107446	5.820 (b)	7.302 (a)
Lum	0.00107446	5.671 (a)	2.829 (b)
Lactb2	0.00107464	5.288 (b)	5.916 (a)
E230008J23Rik	0.00107478	5.215 (a)	3.618 (b)
Ormdl2	0.00107851	8.114 (b)	8.895 (a)
4632419I22Rik	0.00107974	7.793 (b)	8.520 (a)
Pitpnc1	0.00108518	6.614 (a)	5.235 (b)
Cnot6l	0.00108543	7.329 (a)	6.235 (b)
Mettl6	0.0010877	5.300 (b)	6.730 (a)
Arf3	0.00109065	8.722 (b)	9.522 (a)
Fkbp1b	0.00109068	5.797 (b)	6.948 (a)
Bst2	0.00109189	7.384 (b)	9.176 (a)
Cd1d1	0.00109189	8.040 (a)	6.783 (b)
Tdrd3	0.00109189	6.747 (a)	6.248 (b)
Fasl	0.0010922	7.801 (a)	4.355 (b)
Pi16	0.0010922	5.252 (a)	3.774 (b)
Dnajb11	0.00109275	9.097 (b)	10.163 (a)
Nsg1	0.00109275	5.002 (a)	3.333 (b)
Nmi	0.00109414	9.410 (b)	10.399 (a)
Cx3cl1	0.00109551	5.257 (a)	2.962 (b)
Clic1	0.00109597	7.910 (b)	8.506 (a)
Lrrc59	0.00109995	7.484 (b)	9.004 (a)
Dusp10	0.00110266	6.159 (a)	4.850 (b)
Frat1	0.00110617	4.866 (a)	4.176 (b)
LOC100503664	0.00110617	4.655 (a)	4.023 (b)
Abhd12	0.00110679	9.091 (b)	9.768 (a)
Lpin2	0.00110679	6.210 (b)	6.896 (a)
Kcne3	0.00110713	5.327 (a)	2.819 (b)
Nudt22	0.00110713	4.371 (b)	5.287 (a)
Syde2	0.00110713	6.000 (a)	4.256 (b)
Sh3pxd2a	0.00110725	7.418 (a)	5.619 (b)
Akap5	0.00110841	4.330 (a)	2.342 (b)
Ccdc86	0.00110841	6.486 (b)	7.853 (a)
Mus81	0.00110841	4.309 (b)	4.921 (a)
Mar8	0.00111588	5.226 (b)	6.263 (a)
Fam198b	0.00111615	5.365 (a)	3.331 (b)
Arpc5l	0.00111911	7.676 (a)	6.714 (b)
Cmtm7	0.00112039	7.020 (b)	7.926 (a)
Atp6v0e2	0.0011206	4.004 (a)	2.559 (b)
Hba-a1	0.00112193	10.092 (a)	5.372 (b)
Tpm4	0.00112205	11.104 (a)	10.410 (b)
Psmd1	0.00112533	4.815 (b)	5.940 (a)
9630023C09Rik	0.00112764	6.159 (a)	2.923 (b)
Ncf1	0.00112764	7.577 (b)	9.094 (a)
Tgif2	0.00112764	4.775 (a)	3.271 (b)
Rbm39	0.00113213	9.064 (a)	8.182 (b)
Mgst2	0.00113695	7.881 (a)	5.234 (b)
Cxcr5	0.00113916	6.860 (a)	3.550 (b)
Skil	0.00113916	8.237 (b)	9.595 (a)
Rps14	0.00114244	12.495 (a)	11.914 (b)
Lsp1	0.00114246	11.094 (a)	9.658 (b)
Map1lc3a	0.00114246	8.226 (a)	7.119 (b)
Fhdc1	0.00114414	3.416 (a)	2.830 (b)
Ifngr2	0.00114761	4.766 (b)	5.925 (a)
Aldh6a1	0.00114811	6.840 (a)	5.465 (b)
Frmd6	0.00114856	7.521 (a)	4.877 (b)
Ccni	0.00116008	8.342 (a)	7.785 (b)
Smad7	0.0011607	7.116 (a)	6.029 (b)
2700078E11Rik	0.00116297	5.703 (b)	6.664 (a)
A130040G06Rik	0.00116297	4.161 (a)	2.739 (b)
Fgf13	0.00116297	5.380 (a)	2.759 (b)
Mlec	0.00116297	5.053 (b)	6.189 (a)
Pgbd5	0.00116297	2.219 (b)	3.523 (a)
Inhba	0.0011659	4.857 (b)	7.283 (a)
Lrrk2	0.00117052	7.538 (a)	4.896 (b)
Smc6	0.00117255	7.457 (a)	6.811 (b)
Aldh2	0.00117667	5.341 (a)	4.579 (b)
Figf	0.00117667	4.364 (a)	2.750 (b)
Rai14	0.00117667	3.873 (b)	5.425 (a)
Slc35b2	0.00117667	5.952 (b)	6.993 (a)
Hspb1	0.00117931	7.599 (a)	4.567 (b)
Aspscr1	0.00117949	5.619 (b)	6.238 (a)
Ly6e	0.00118391	7.648 (a)	6.098 (b)
Snx8	0.00118391	6.139 (b)	7.387 (a)
Ppp1r14c	0.00119301	5.674 (a)	4.366 (b)
Setd1b	0.00119463	6.982 (a)	6.192 (b)
Postn	0.00119509	7.863 (a)	3.775 (b)
Fam102a	0.00119833	7.085 (a)	5.013 (b)
Wsb2	0.00119833	6.162 (b)	7.141 (a)
Gins1	0.00119846	3.713 (b)	4.690 (a)
Slc35d1	0.00119846	5.562 (a)	4.890 (b)
Stard8	0.00119919	7.439 (a)	6.592 (b)
D530037H12Rik	0.00119932	6.837 (a)	5.369 (b)
Zfp707	0.00119932	4.256 (a)	3.644 (b)
Bik	0.00119973	3.968 (a)	2.754 (b)
Fbxo7	0.00120064	6.229 (b)	7.082 (a)
Arglu1	0.00120278	9.447 (a)	8.634 (b)
Muc1	0.00120278	5.335 (a)	3.534 (b)
Padi4	0.00120278	5.646 (a)	3.350 (b)
Zbtb4	0.00120278	8.298 (a)	6.590 (b)
A630033E08Rik	0.00120569	5.926 (a)	4.572 (b)
Mrpl1	0.00120569	4.731 (b)	5.337 (a)
Sra1	0.00120735	8.600 (b)	9.610 (a)
Ap1g1	0.00121013	5.451 (b)	6.099 (a)
Col1a2	0.00121461	8.573 (a)	5.165 (b)
Phf23	0.00121575	7.838 (b)	8.676 (a)
Mcoln1	0.00121615	5.286 (b)	6.028 (a)
Mea1	0.00121838	7.242 (b)	7.808 (a)
Ehd1	0.00121957	6.727 (b)	7.740 (a)
Ggh	0.00122283	8.889 (b)	9.508 (a)
Gal	0.00123987	5.991 (a)	4.072 (b)
Ocln	0.00124497	5.408 (a)	3.211 (b)
Ddb2	0.00125131	6.900 (a)	5.123 (b)
Sestd1	0.00125146	5.895 (b)	7.100 (a)
Cyp2d22	0.00125184	4.348 (a)	2.524 (b)
2610019F03Rik	0.00125377	6.727 (a)	2.805 (b)
Mustn1	0.00125444	5.102 (a)	2.956 (b)
Mgp	0.00125582	11.297 (a)	8.344 (b)
Prkd3	0.00125606	8.595 (a)	7.914 (b)
Tor1aip1	0.00125606	9.424 (b)	9.956 (a)
Cast	0.00125661	9.239 (a)	8.494 (b)
Zfp280d	0.00125661	6.002 (a)	5.358 (b)
Pin4	0.00126139	7.360 (b)	8.124 (a)
Eif5b	0.00126174	6.471 (b)	7.287 (a)
Mar2	0.00126589	5.053 (a)	4.460 (b)
Gabarap	0.00126589	11.056 (b)	11.596 (a)
Cd19	0.00126625	7.637 (a)	3.433 (b)
Fabp5	0.00126942	8.647 (b)	10.465 (a)
Fabp5	0.00127127	10.568 (b)	11.968 (a)
Csgalnact2	0.0012723	9.813 (a)	8.933 (b)
Mapkapk3	0.0012723	7.948 (b)	9.226 (a)
Ahr	0.00127402	6.872 (a)	6.148 (b)
Chchd1	0.00127402	8.483 (b)	9.242 (a)
Cox5b	0.00127402	9.706 (b)	10.222 (a)
Faah	0.00127402	3.989 (a)	3.311 (b)
Mov10	0.00127402	3.400 (b)	4.339 (a)
Pcsk5	0.00127402	3.973 (a)	2.684 (b)
Phactr2	0.00127402	7.314 (a)	6.066 (b)
Tapbp	0.00127402	7.966 (b)	9.356 (a)
Zfp422	0.00127402	7.919 (a)	6.431 (b)
Ccrl1	0.00127481	4.275 (b)	4.977 (a)
Prmt10	0.00127585	4.525 (b)	5.307 (a)
St7l	0.00127929	6.860 (b)	7.683 (a)
Gm9706	0.00127982	4.187 (b)	5.983 (a)
Cd37	0.00127988	7.732 (a)	5.020 (b)
S100g	0.00128248	4.814 (a)	2.428 (b)
P2rx4	0.00128518	5.301 (b)	6.900 (a)
1110018J18Rik	0.00128748	7.300 (a)	6.440 (b)
Mrgpra2a	0.00128748	7.409 (a)	4.030 (b)
Rnf19b	0.00128748	7.250 (b)	9.081 (a)
4930506M07Rik	0.00128857	7.490 (b)	9.035 (a)
Kpna4	0.00128857	7.699 (a)	6.979 (b)
Papss2	0.00128857	3.831 (b)	5.274 (a)
Parvg	0.00128857	7.092 (b)	8.476 (a)
Zfp398	0.00128857	4.238 (a)	3.719 (b)
Gm14446	0.00129603	7.323 (b)	9.294 (a)
Tpp1	0.00129603	8.861 (b)	9.495 (a)
Foxj2	0.00129754	5.475 (b)	6.105 (a)
Lamb1	0.00129754	3.428 (a)	2.683 (b)
6330409N04Rik	0.001302	6.463 (b)	7.252 (a)
Fam78a	0.001302	6.813 (a)	6.057 (b)
Ndufb11	0.001302	10.756 (a)	10.121 (b)
Myo1b	0.00130241	4.267 (a)	2.902 (b)
Bzw2	0.00130514	7.069 (a)	5.552 (b)
Calm3	0.00130515	5.921 (b)	6.581 (a)
Clk1	0.00130515	11.227 (a)	10.656 (b)
Pomt1	0.00130635	4.172 (b)	4.998 (a)
Spna2	0.00130635	9.475 (a)	8.616 (b)
Apbb2	0.00130757	6.172 (a)	3.556 (b)
Klf5	0.00130757	3.610 (a)	2.521 (b)
Scai	0.00130757	5.077 (a)	3.442 (b)
Gm5081	0.00130952	7.462 (a)	6.823 (b)
Cops6	0.00131337	8.499 (b)	9.087 (a)
Ctgf	0.00131337	6.775 (a)	3.643 (b)
Shroom3	0.00131337	4.239 (a)	3.138 (b)
Snx25	0.00131543	6.822 (a)	5.542 (b)
Tfam	0.00131543	8.209 (a)	7.301 (b)
Fmnl2	0.00131579	7.691 (b)	9.971 (a)
Ltbp3	0.00131579	5.301 (a)	4.209 (b)
Cyp2b10	0.0013159	5.140 (a)	2.675 (b)
Gm10401	0.00131965	5.573 (a)	4.650 (b)
Sema6a	0.00131965	4.224 (a)	2.619 (b)
Umps	0.00131965	4.480 (b)	5.399 (a)
Rasal2	0.00132078	6.029 (a)	3.697 (b)
Rbm16	0.00132239	6.409 (a)	5.528 (b)
Tjp2	0.00132322	7.438 (a)	6.091 (b)
Lphn2	0.00132411	8.142 (a)	4.801 (b)
Mgat5	0.00132489	6.398 (b)	7.877 (a)
Sec11c	0.0013274	8.547 (a)	7.548 (b)
Oxr1	0.00133278	8.627 (a)	8.029 (b)
Id4	0.00133367	3.994 (a)	2.726 (b)
Rab3ip	0.00133448	6.942 (a)	5.925 (b)
Cdkn2b	0.00133567	5.947 (a)	3.204 (b)
Mettl9	0.00133567	9.441 (a)	8.665 (b)
Gtf2h4	0.00133589	4.997 (b)	6.009 (a)
E330020D12Rik	0.00133655	7.857 (a)	4.887 (b)
Gas5	0.00133655	9.605 (a)	9.090 (b)
Egflam	0.00133697	4.854 (a)	2.907 (b)
Grrp1	0.00133885	3.898 (a)	2.881 (b)
Brwd1	0.00133948	6.009 (a)	5.257 (b)
Tmem206	0.00134185	8.071 (a)	7.156 (b)
Slc1a2	0.00134318	5.560 (a)	4.023 (b)
Lig3	0.00134593	3.705 (b)	4.441 (a)
Mxra8	0.00134593	7.578 (a)	4.750 (b)
Rnf217	0.00134593	6.017 (b)	7.635 (a)
Cyth3	0.00135036	6.421 (a)	5.571 (b)
Plod1	0.00135229	4.122 (b)	5.498 (a)
Slc25a39	0.00135878	4.360 (b)	5.286 (a)
Obfc2a	0.00136132	7.941 (a)	7.146 (b)
Entpd1	0.00136152	6.225 (b)	7.439 (a)
C78513	0.00136545	7.191 (a)	5.378 (b)
Kctd5	0.00136545	5.641 (b)	6.444 (a)
Ncor1	0.00136545	8.245 (a)	7.556 (b)
Npr3	0.00136649	4.252 (a)	2.954 (b)
Rnh1	0.00136696	9.529 (b)	10.926 (a)
Sash1	0.00136758	8.714 (b)	10.488 (a)
Slc43a2	0.00136931	5.391 (b)	7.217 (a)
Dab2	0.00137304	5.503 (b)	8.110 (a)
Ltbp1	0.00137366	4.086 (a)	3.063 (b)
Ahsa2	0.00137388	6.450 (b)	7.488 (a)
Arfgef2	0.0013791	5.663 (b)	6.699 (a)
Col12a1	0.00138051	3.379 (a)	2.771 (b)
Cog1	0.00138136	4.952 (b)	5.661 (a)
Erf	0.00138745	4.610 (b)	5.900 (a)
Dhrs1	0.00138754	7.756 (b)	8.436 (a)
Plxnb2	0.00138754	6.970 (b)	8.681 (a)
Itgb3	0.00138958	5.511 (a)	3.132 (b)
Pwwp2b	0.00139131	3.687 (b)	4.562 (a)
Sdf4	0.00139138	6.332 (a)	5.167 (b)
Stxbp2	0.00139771	7.209 (b)	7.958 (a)
Kctd2	0.001398	7.634 (a)	6.739 (b)
Slc5a3	0.00140289	4.293 (a)	3.577 (b)
Grk6	0.00140374	7.953 (a)	6.794 (b)
Sord	0.00140493	6.381 (a)	5.088 (b)
Col6a3	0.00140502	5.979 (a)	3.663 (b)
Mrpl37	0.00140502	5.495 (b)	6.438 (a)
BC028528	0.00140527	10.387 (a)	9.641 (b)
1600012H06Rik	0.00141036	6.614 (b)	7.306 (a)
Arhgap19	0.00141459	3.423 (b)	4.797 (a)
Camk4	0.00141655	3.599 (a)	2.574 (b)
Sf3a3	0.00141917	7.398 (b)	8.085 (a)
Hyou1	0.00142121	4.962 (b)	5.837 (a)
Pon1	0.00142121	5.966 (a)	2.885 (b)
Ptk2	0.00142121	4.282 (a)	3.018 (b)
1300002K09Rik	0.00142295	2.845 (b)	5.135 (a)
Fam177a	0.00142324	6.825 (b)	8.135 (a)
Gpr155	0.0014258	7.983 (a)	6.858 (b)
Klra18	0.0014258	7.854 (a)	4.186 (b)
Chchd4	0.00142775	6.943 (b)	8.158 (a)
Phxr4	0.00142775	5.280 (a)	4.196 (b)
Bex2	0.0014289	4.613 (a)	2.825 (b)
Ubash3b	0.00142957	7.245 (b)	8.127 (a)
Wbp4	0.00142957	7.097 (b)	7.611 (a)
Stip1	0.00143027	6.373 (b)	7.560 (a)
Med9	0.00143153	4.824 (b)	5.964 (a)
Rdbp	0.00143153	7.127 (b)	7.786 (a)
Ldha	0.00143614	10.199 (b)	11.061 (a)
Pink1	0.00144309	8.778 (a)	7.452 (b)
Arhgap22	0.00144765	4.481 (b)	6.435 (a)
Ndst2	0.0014496	5.849 (b)	7.155 (a)
Rasa3	0.0014496	9.817 (a)	8.679 (b)
S1pr2	0.00145029	4.937 (b)	6.513 (a)
Pinx1	0.00145495	5.541 (b)	6.178 (a)
Ssx2ip	0.00145495	3.604 (b)	4.396 (a)
Atp6v1h	0.00145848	5.675 (b)	6.340 (a)
Dnahc2	0.00145848	3.567 (b)	5.501 (a)
Nt5dc2	0.00145965	2.860 (b)	5.849 (a)
Ccdc115	0.00146046	6.836 (b)	7.579 (a)
Maged1	0.00146046	5.727 (a)	3.904 (b)
Enpp2	0.00146071	5.976 (a)	3.653 (b)
Ccbl1	0.00146745	3.390 (a)	2.759 (b)
Btbd9	0.00147814	5.596 (b)	6.317 (a)
Ccdc22	0.00147814	5.880 (b)	7.172 (a)
Mrpl13	0.00147814	7.638 (b)	8.254 (a)
Pcdh18	0.00147814	3.153 (a)	2.393 (b)
Armc5	0.00147837	6.095 (b)	6.868 (a)
Taf12	0.00147837	7.397 (b)	7.940 (a)
Gp49a	0.00148504	12.032 (b)	12.628 (a)
Rpl13a	0.00148644	11.384 (a)	10.859 (b)
Il2rb	0.00149032	5.987 (a)	3.513 (b)
0610010K06Rik	0.00149532	6.231 (b)	7.297 (a)
Ccng1	0.00149553	7.736 (b)	8.822 (a)
Zxdc	0.0014967	4.824 (b)	5.521 (a)
Sulf1	0.00150012	4.547 (a)	2.585 (b)
Vrk2	0.00150012	6.585 (b)	7.831 (a)
Adcy3	0.00150182	5.339 (a)	3.961 (b)
Sirpa	0.00150182	6.025 (b)	8.355 (a)
Rere	0.00150527	7.073 (a)	6.022 (b)
6430548M08Rik	0.00150754	5.476 (a)	4.263 (b)
Cxcl12	0.00151118	4.961 (a)	3.593 (b)
Gnl2	0.00151118	7.505 (b)	8.270 (a)
Arid2	0.00151479	8.146 (a)	7.644 (b)
Dnahc11	0.00151506	5.063 (a)	4.167 (b)
Mpzl1	0.00151506	5.389 (a)	3.200 (b)
Stat5b	0.00151648	7.852 (a)	6.931 (b)
Plekhm2	0.00151676	4.402 (b)	5.664 (a)
Mcoln3	0.00152092	6.216 (a)	3.839 (b)
Fcf1	0.00152563	9.737 (b)	10.376 (a)
Id3	0.00152563	8.620 (a)	6.595 (b)
5930416I19Rik	0.00152735	6.793 (a)	6.131 (b)
Nup43	0.00152735	4.051 (b)	5.555 (a)
Pdlim7	0.00152735	4.829 (b)	5.465 (a)
Gpr137b	0.00152755	7.856 (b)	9.045 (a)
Tpcn2	0.00153624	4.050 (b)	5.992 (a)
Cd163l1	0.00153635	4.188 (a)	3.297 (b)
Pphln1	0.00153882	6.553 (b)	7.500 (a)
Psmc3ip	0.00154942	3.782 (b)	4.663 (a)
2310022A10Rik	0.00155596	5.136 (b)	6.838 (a)
Nrarp	0.00155596	5.269 (a)	3.354 (b)
Nras	0.001556	6.583 (b)	7.945 (a)
Fbxl14	0.00156053	7.685 (a)	7.087 (b)
Grem2	0.00156235	5.876 (a)	3.010 (b)
P2ry12	0.00156235	5.604 (b)	7.991 (a)
Prf1	0.00156626	7.317 (a)	3.493 (b)
Mfap5	0.00157534	5.559 (a)	2.952 (b)
Tmem70	0.00157534	7.355 (b)	7.963 (a)
Ecm1	0.00157607	6.340 (b)	9.692 (a)
Araf	0.00158001	5.733 (a)	5.175 (b)
Ppp3cc	0.00158001	6.086 (a)	4.892 (b)
Sumo3	0.00158001	8.868 (b)	9.703 (a)
Edem1	0.00158404	8.609 (b)	9.297 (a)
1700017B05Rik	0.00158953	6.621 (b)	8.005 (a)
Ddx19a	0.0015923	4.783 (b)	7.085 (a)
Espl1	0.0015923	4.576 (b)	7.150 (a)
Gm6377	0.00159477	8.281 (b)	9.675 (a)
Lyve1	0.00160457	8.127 (a)	4.922 (b)
Zdhhc21	0.00161275	6.647 (b)	7.649 (a)
Dom3z	0.00161386	5.877 (b)	6.407 (a)
Ar	0.0016158	4.138 (a)	2.738 (b)
Psmd11	0.0016158	7.753 (b)	8.471 (a)
Ighv14-2	0.00161967	9.793 (a)	4.893 (b)
Lzic	0.00162299	5.121 (b)	6.190 (a)
Acvr2a	0.00163292	6.372 (b)	7.368 (a)
Fam54b	0.00163292	8.030 (b)	8.554 (a)
Pno1	0.00163534	8.136 (b)	9.570 (a)
Cdkl2	0.00163917	4.454 (a)	3.100 (b)
Cttn	0.00163917	4.480 (a)	3.899 (b)
Papd7	0.00163917	4.940 (b)	6.224 (a)
Pcf11	0.00164079	8.736 (a)	8.153 (b)
Ahcyl1	0.00164233	8.450 (b)	9.120 (a)
4631416L12Rik	0.00164255	6.413 (a)	3.214 (b)
Chd6	0.00164255	5.096 (a)	4.222 (b)
Cnn2	0.00164255	9.991 (a)	8.610 (b)
Polr2a	0.00164255	8.552 (a)	8.052 (b)
Rcan1	0.00164255	3.373 (b)	5.014 (a)
Rab37	0.0016454	4.668 (a)	3.542 (b)
Psrc1	0.00165069	3.846 (b)	5.030 (a)
Zfp101	0.00165069	5.884 (a)	4.633 (b)
Cd300lf	0.0016557	8.597 (b)	10.072 (a)
Entpd7	0.0016557	3.159 (b)	5.027 (a)
Hnrnpa3	0.0016557	9.083 (a)	8.214 (b)
Mafg	0.0016557	6.347 (b)	7.562 (a)
Sdc4	0.00165884	7.694 (b)	10.039 (a)
Socs5	0.00166091	6.338 (a)	5.427 (b)
D630039A03Rik	0.00166461	4.611 (a)	2.731 (b)
Amhr2	0.00166486	2.990 (a)	2.382 (b)
Fam50a	0.00166807	8.793 (b)	9.292 (a)
Rab1	0.00166939	7.996 (b)	8.520 (a)
4930471M23Rik	0.00167228	4.026 (b)	5.337 (a)
Zfp90	0.00167565	5.624 (b)	7.152 (a)
Plat	0.00168056	4.079 (a)	3.141 (b)
Ms4a1	0.00168595	10.636 (a)	5.415 (b)
Hmga2-ps1	0.00168747	5.545 (b)	6.699 (a)
Vldlr	0.00168747	3.778 (a)	2.849 (b)
Pik3ap1	0.00169901	7.700 (b)	9.105 (a)
Zbtb38	0.00170132	6.622 (a)	5.700 (b)
Pdlim4	0.00170132	5.880 (b)	8.684 (a)
Pik3cb	0.00170135	6.602 (b)	7.838 (a)
Ccdc88c	0.0017043	4.964 (a)	3.834 (b)
Pde3b	0.0017043	9.720 (a)	8.921 (b)
Tmem37	0.00170709	4.682 (b)	7.154 (a)
Epcam	0.00171246	5.193 (a)	3.780 (b)
Klf16	0.00171246	5.271 (b)	6.202 (a)
Rad23a	0.00172334	5.429 (b)	6.136 (a)
Prrg1	0.00172616	3.989 (a)	2.997 (b)
Adam17	0.00173254	7.593 (b)	9.183 (a)
Gm885	0.00173254	7.514 (b)	8.825 (a)
Usp53	0.00173679	4.913 (a)	3.980 (b)
Mmd	0.00173773	8.607 (a)	7.497 (b)
Cyp4v3	0.00174178	7.272 (b)	8.271 (a)
Fbln5	0.00174528	6.471 (a)	3.177 (b)
Kazald1	0.00175137	6.324 (a)	3.101 (b)
1110001A16Rik	0.00175179	6.911 (b)	7.954 (a)
Slc23a2	0.00175877	4.673 (b)	6.079 (a)
AI607873	0.00175878	7.747 (b)	9.730 (a)
Mum1l1	0.00176215	3.319 (a)	2.188 (b)
Scara3	0.00176215	4.482 (a)	2.448 (b)
Rnmt	0.00176367	6.378 (b)	6.975 (a)
Klrb1f	0.00176731	6.083 (a)	3.384 (b)
2310035K24Rik	0.00176739	5.213 (b)	5.856 (a)
DXBay18	0.00176739	3.786 (a)	2.816 (b)
Dennd2d	0.0017726	5.544 (a)	3.940 (b)
Rapgef3	0.00177308	4.458 (a)	2.795 (b)
Slc16a13	0.00177365	3.460 (b)	4.086 (a)
Osbpl2	0.00178133	7.755 (a)	7.139 (b)
Ubxn2a	0.00178649	7.996 (a)	7.363 (b)
Meox1	0.00178844	5.022 (a)	3.433 (b)
Slamf8	0.00178844	7.224 (b)	10.690 (a)
Trim47	0.00178844	4.684 (b)	6.060 (a)
Srsf9	0.00178926	9.047 (b)	9.710 (a)
Calcrl	0.00179014	6.175 (a)	3.685 (b)
Eng	0.00179224	6.460 (a)	4.572 (b)
Stap2	0.00179224	5.491 (a)	3.791 (b)
Acvrl1	0.00179417	7.959 (a)	6.968 (b)
St6gal1	0.00180283	9.255 (a)	6.228 (b)
Plac9	0.00180303	5.863 (a)	3.334 (b)
Nr1h3	0.00180303	4.287 (b)	7.391 (a)
Bdh1	0.00180668	4.282 (a)	3.445 (b)
Prps1l1	0.00181596	4.106 (a)	3.113 (b)
Cebpz	0.00181871	7.156 (a)	6.490 (b)
Cdkn1c	0.00181886	5.008 (a)	3.421 (b)
Fzd1	0.00182115	4.298 (a)	3.414 (b)
Nipal1	0.00182259	3.564 (a)	2.639 (b)
Tnfsf10	0.00182259	6.580 (a)	5.148 (b)
Aamp	0.00182872	7.483 (b)	8.206 (a)
Exoc4	0.00182904	6.027 (b)	6.569 (a)
Papd4	0.00183159	8.834 (b)	9.574 (a)
Ddx24	0.00183933	7.775 (b)	8.287 (a)
Fam38a	0.00184016	7.220 (b)	8.086 (a)
Mrpl19	0.00184016	5.233 (b)	6.104 (a)
Wdfy3	0.0018404	4.346 (b)	4.990 (a)
Gosr1	0.00184117	6.679 (b)	7.205 (a)
Gstp1	0.00184117	10.891 (a)	10.236 (b)
Syce2	0.00184356	6.088 (b)	7.115 (a)
4933412E12Rik	0.00184385	4.419 (b)	5.261 (a)
Frrs1	0.00184706	7.268 (b)	8.077 (a)
Klrc2	0.00184706	5.869 (a)	2.387 (b)
Rps9	0.00184706	10.421 (a)	9.898 (b)
Aarsd1	0.00184744	2.817 (b)	3.940 (a)
Rnf19a	0.00184756	6.939 (a)	6.323 (b)
Sigmar1	0.00184806	3.974 (b)	4.878 (a)
Trim56	0.00185253	6.766 (a)	5.824 (b)
Ager	0.00185254	8.608 (a)	5.023 (b)
Rgs5	0.00185999	3.743 (a)	2.569 (b)
Tlr2	0.00186041	10.407 (b)	11.216 (a)
Txn2	0.00186041	7.364 (b)	7.912 (a)
Itm2c	0.00186205	9.631 (b)	10.308 (a)
Cbx3	0.00186256	7.240 (a)	6.744 (b)
Pwp1	0.0018649	6.547 (b)	7.582 (a)
Fam72a	0.00186753	3.996 (b)	5.851 (a)
Ccndbp1	0.00186777	9.177 (a)	8.611 (b)
Csrp2bp	0.00187395	4.669 (b)	5.184 (a)
Kif21a	0.00187395	3.033 (a)	2.493 (b)
Hps6	0.00187438	4.112 (b)	5.672 (a)
Klhdc5	0.00188294	5.093 (a)	4.029 (b)
Ethe1	0.00188541	7.417 (b)	8.030 (a)
9430025N12Rik	0.00188562	6.819 (a)	6.030 (b)
Cacna1f	0.00189027	3.831 (b)	4.842 (a)
Gtf2f1	0.00189136	7.730 (b)	8.803 (a)
Slc44a2	0.00189579	8.385 (a)	7.007 (b)
Ms4a6c	0.00190273	10.486 (b)	11.720 (a)
2810416A17Rik	0.001906	3.587 (a)	2.588 (b)
Ppp1r9a	0.0019123	4.986 (a)	3.253 (b)
Nfkbia	0.0019148	11.048 (a)	10.240 (b)
Rab11b	0.0019148	6.208 (a)	5.410 (b)
B230206F22Rik	0.00191555	5.923 (a)	4.465 (b)
Bicc1	0.00192491	4.965 (a)	2.898 (b)
Ddx26b	0.00192491	7.664 (a)	6.957 (b)
Klhdc2	0.00192491	6.367 (a)	5.492 (b)
Stard10	0.00192491	6.087 (a)	4.616 (b)
Armc3	0.00192598	5.741 (a)	3.591 (b)
Itgbl1	0.00192598	3.538 (a)	2.551 (b)
Ptprd	0.00192598	3.793 (a)	2.553 (b)
Rnf4	0.00192598	7.606 (b)	8.301 (a)
Smn1	0.00192598	4.582 (b)	5.236 (a)
Cep78	0.00192632	4.639 (b)	5.259 (a)
Krt80	0.00193033	7.506 (a)	5.886 (b)
Meis2	0.0019309	4.260 (a)	2.708 (b)
Myo1e	0.0019326	4.068 (b)	4.978 (a)
Yeats4	0.00194064	9.413 (a)	8.700 (b)
Gbgt1	0.00194122	2.760 (b)	4.536 (a)
Igf2r	0.00194122	6.639 (b)	8.068 (a)
Kbtbd11	0.00194276	6.488 (a)	5.034 (b)
Gfer	0.00194407	5.502 (b)	6.211 (a)
1110003O08Rik	0.00194522	5.721 (a)	4.201 (b)
4833442J19Rik	0.00194522	4.771 (a)	4.197 (b)
Macf1	0.00194522	9.392 (a)	8.557 (b)
Nr3c1	0.00194522	8.620 (a)	7.999 (b)
Pmvk	0.00194522	6.356 (b)	7.103 (a)
Tgtp1	0.00194522	9.672 (b)	11.078 (a)
Cdk20	0.00195522	3.283 (b)	5.500 (a)
Cnpy3	0.00195522	5.818 (b)	6.708 (a)
Mar1	0.00195747	8.447 (b)	9.368 (a)
Fam98b	0.00195835	8.383 (b)	8.917 (a)
Rhou	0.00195984	4.786 (b)	6.439 (a)
Mid1ip1	0.00196962	8.109 (a)	7.206 (b)
Rbp1	0.00196962	6.127 (a)	2.798 (b)
Hmbs	0.00197398	6.423 (b)	7.311 (a)
N4bp2l1	0.00197398	7.756 (a)	7.081 (b)
Alkbh7	0.00197822	5.994 (b)	6.798 (a)
Klhl12	0.00198305	6.484 (a)	5.208 (b)
Sdad1	0.00198716	6.691 (b)	7.610 (a)
Sesn3	0.00199605	7.555 (a)	5.414 (b)
Dtx2	0.00200047	5.930 (b)	6.952 (a)
Gxylt1	0.00200047	7.674 (a)	7.070 (b)
Necap1	0.00200047	6.366 (b)	7.272 (a)
2310011J03Rik	0.00200423	6.244 (b)	7.561 (a)
Bcl11a	0.00200571	7.310 (a)	3.906 (b)
Spin4	0.00200571	3.979 (a)	2.538 (b)
Anxa8	0.00201539	3.481 (a)	2.861 (b)
Asrgl1	0.00201539	5.029 (a)	4.231 (b)
Ufm1	0.00201539	5.764 (b)	6.573 (a)
Cbfa2t3	0.0020156	6.531 (a)	4.807 (b)
Ciapin1	0.0020156	5.581 (b)	6.487 (a)
Mrpl27	0.0020189	6.495 (b)	7.624 (a)
Nt5c2	0.00202027	6.944 (b)	7.652 (a)
Ppbp	0.00202027	9.603 (a)	5.011 (b)
Csf2rb	0.00202054	5.266 (b)	6.073 (a)
Nudt4	0.00202054	8.102 (a)	6.947 (b)
Mctp2	0.00202355	7.612 (a)	4.771 (b)
Crcp	0.00202404	6.976 (b)	7.783 (a)
2900054C01Rik	0.00202698	4.978 (a)	3.597 (b)
Trim33	0.00202698	4.391 (a)	3.885 (b)
Tmsb15l	0.00202708	6.674 (a)	3.779 (b)
Gtf3c4	0.00202731	4.381 (b)	5.058 (a)
Ptdss2	0.00202731	5.587 (b)	6.202 (a)
Large	0.00202843	6.000 (a)	4.672 (b)
Iqsec2	0.00202938	3.899 (b)	4.867 (a)
LOC100504602	0.00202938	5.607 (b)	6.554 (a)
Pdgfra	0.00202938	4.970 (a)	2.785 (b)
Ramp1	0.00202938	6.897 (a)	5.335 (b)
Serpinb8	0.00202938	3.888 (b)	6.020 (a)
Serpinf1	0.00202938	6.332 (a)	3.654 (b)
Sgpp2	0.00202938	4.142 (a)	2.531 (b)
Slc25a11	0.00202938	8.065 (b)	8.777 (a)
Arhgef1	0.0020311	5.713 (a)	4.871 (b)
X99384	0.00203131	7.686 (b)	8.731 (a)
Bcl7a	0.00203711	4.191 (a)	3.063 (b)
Ccr7	0.00203711	9.799 (a)	7.429 (b)
Cytip	0.00203711	11.528 (a)	10.287 (b)
1110002N22Rik	0.00204034	4.509 (b)	6.078 (a)
Plekhg4	0.00204266	2.615 (b)	4.041 (a)
Selenbp1	0.00204266	8.290 (a)	6.427 (b)
Eif1ax	0.00204318	8.903 (b)	9.763 (a)
Arhgef15	0.00204936	4.070 (a)	2.810 (b)
Eif4e3	0.00204936	7.930 (b)	8.787 (a)
Mlx	0.00204964	6.219 (b)	7.124 (a)
Mtch1	0.00204964	6.955 (b)	7.641 (a)
Wdr34	0.00205004	2.945 (b)	3.876 (a)
Got1	0.002051	8.152 (b)	10.053 (a)
Tmem125	0.002051	2.888 (a)	2.336 (b)
Ddx3x	0.00205116	11.439 (a)	10.903 (b)
Psmc2	0.00205727	9.921 (b)	10.604 (a)
Ranbp1	0.00205727	9.690 (b)	10.605 (a)
Lgals9	0.00205802	6.680 (b)	8.591 (a)
Map4k3	0.00205976	8.395 (b)	9.177 (a)
Tmem171	0.00206089	3.972 (b)	6.262 (a)
Zfp296	0.00206398	5.788 (a)	3.895 (b)
Arl5a	0.00206675	5.073 (b)	6.544 (a)
Col6a1	0.00206864	5.079 (a)	3.042 (b)
Raph1	0.00206864	6.476 (a)	5.687 (b)
Slc25a10	0.00206864	4.189 (b)	5.648 (a)
Rpl36	0.00207362	11.179 (a)	10.455 (b)
Myd88	0.00207508	9.381 (b)	10.029 (a)
P2ry13	0.00207508	6.797 (b)	7.844 (a)
Gcsh	0.0020754	8.234 (b)	9.264 (a)
Slc45a4	0.0020754	4.684 (b)	5.790 (a)
Usp40	0.0020754	3.971 (b)	4.566 (a)
Gcnt1	0.00208421	6.222 (b)	7.222 (a)
Klrc1	0.00208421	6.978 (a)	4.271 (b)
Nt5dc3	0.00208421	6.164 (b)	7.100 (a)
Plagl1	0.00209027	5.198 (a)	4.044 (b)
2400001E08Rik	0.0020907	9.204 (b)	9.884 (a)
Sorl1	0.00209139	9.159 (a)	7.498 (b)
Lbp	0.00209265	4.590 (a)	3.628 (b)
Cd8a	0.00209379	5.580 (a)	4.351 (b)
Mll3	0.00209772	7.987 (a)	7.045 (b)
Dera	0.00209932	7.359 (b)	8.365 (a)
Ndufs4	0.00209932	6.158 (b)	6.777 (a)
Eif2c3	0.00210507	3.828 (b)	4.728 (a)
Ypel2	0.00210507	5.370 (a)	4.305 (b)
Eif4a1	0.00210739	11.045 (b)	11.922 (a)
Timp1	0.00211133	4.564 (b)	7.401 (a)
Plunc	0.00211714	9.734 (a)	5.337 (b)
Hist2h2aa1	0.00211856	7.915 (a)	6.715 (b)
Ccdc93	0.00211866	4.615 (b)	5.267 (a)
Mrpl15	0.00212186	6.129 (b)	6.693 (a)
5830436I19Rik	0.00212274	6.079 (a)	4.303 (b)
Lipf	0.00212274	4.138 (a)	2.539 (b)
Med23	0.0021248	6.850 (b)	7.501 (a)
Vcl	0.0021248	6.198 (a)	5.325 (b)
Tctex1d2	0.00213254	7.393 (b)	8.704 (a)
Pot1b	0.00213827	5.648 (a)	4.382 (b)
1600020E01Rik	0.00214941	7.581 (a)	6.707 (b)
Nr2f2	0.00214941	4.159 (a)	2.884 (b)
Asph	0.00215595	4.660 (b)	5.526 (a)
Ccr6	0.00215748	6.114 (a)	4.028 (b)
Tceal1	0.00215921	4.272 (a)	2.749 (b)
Tnfrsf18	0.00216168	6.776 (a)	4.743 (b)
Nsmce4a	0.00216633	7.927 (a)	7.360 (b)
Tle2	0.00216633	3.263 (a)	2.621 (b)
Myl12b	0.00216747	11.940 (a)	11.355 (b)
Col5a2	0.0021714	5.578 (a)	3.412 (b)
Ada	0.00217392	5.154 (b)	6.920 (a)
Raph1	0.00217392	7.503 (a)	6.332 (b)
Nr3c2	0.00217392	4.012 (a)	2.857 (b)
Osbpl11	0.00217392	7.681 (b)	8.486 (a)
Rab8b	0.00217735	10.680 (b)	11.208 (a)
Cd200r4	0.00217968	7.880 (b)	8.523 (a)
Zyg11b	0.00218178	6.258 (a)	5.179 (b)
2700029M09Rik	0.00218894	8.509 (b)	9.341 (a)
Nhlrc2	0.00220167	7.740 (a)	6.859 (b)
Yrdc	0.00220167	7.605 (b)	8.215 (a)
Mpa2l	0.00220414	6.585 (b)	9.716 (a)
Cep68	0.00220438	5.243 (a)	4.592 (b)
Nipbl	0.00220986	7.152 (a)	6.318 (b)
Zfp110	0.0022111	7.643 (a)	7.032 (b)
Fzd4	0.00221669	4.500 (a)	3.353 (b)
Serpinb6b	0.00222363	8.606 (a)	6.235 (b)
Ypel3	0.00222363	8.878 (a)	7.647 (b)
Gmpr2	0.00223229	6.008 (b)	6.747 (a)
Jak1	0.00223229	9.915 (a)	8.914 (b)
Prpf31	0.00223229	5.078 (b)	6.017 (a)
Adcy4	0.00223418	5.283 (a)	3.295 (b)
Dok1	0.0022347	5.290 (b)	7.041 (a)
Galnt9	0.0022347	4.784 (a)	3.629 (b)
Psmb8	0.0022347	3.131 (b)	4.161 (a)
Sec23b	0.0022347	8.020 (b)	8.809 (a)
Trak1	0.0022347	4.998 (b)	6.024 (a)
Esd	0.00223593	5.488 (b)	6.810 (a)
Naalad2	0.00223967	3.750 (a)	2.758 (b)
Bcl2l1	0.00224091	3.537 (b)	4.515 (a)
Hist1h4a	0.00224316	7.036 (a)	6.087 (b)
1110021L09Rik	0.00224544	4.552 (a)	2.747 (b)
Bcl2l11	0.00225357	7.081 (b)	8.259 (a)
H2-Ob	0.00225357	8.788 (a)	5.021 (b)
Itih5	0.00225357	4.537 (a)	2.521 (b)
Reps2	0.00226612	5.597 (a)	3.726 (b)
Ces2c	0.00226817	3.712 (a)	2.703 (b)
Slc2a1	0.00226817	8.956 (b)	9.938 (a)
Tspan1	0.0022737	4.095 (a)	2.808 (b)
[truncated: 2,789 more rows]

## Sheet: C
Kegg Class	Kegg Sub-Class	KEGG ID	KEGG Term	Count	%	PValue	Fold Enrichment	Gene Symbols
Cellular Processes	Transport and catabolism	mmu04142	Lysosome	40	1.92123	2.75536e-10	2.97714	NAGLU, LITAF, AP1G1, LGMN, AP3S1, ACP2, CTSA, GLB1, SLC11A2, ATP6V0C, CD68, NAGPA, GNPTAB, TPP1, GALNS, AP3D1, MCOLN1, ATP6V0D1, GBA, TCIRG1, CTSZ, PLA2G15, LIPA, GUSB, ATP6V1H, CTSS, M6PR, GNS, CTSL, LAMP2, NPC1, NPC2, GLA, IGF2R, GAA, ATP6V0A1, CTSD, CTSC, CTSB, CTNS
Metabolism	NA (Global Pathway)	mmu01100	Metabolic pathways	187	8.98175	6.55271e-06	1.33807	LDHA, GNPDA1, B3GALT6, CNDP2, GBGT1, B3GALT4, PGD, PGAM1, ITPKC, PI4K2B, COX5B, NANS, GOT1, B3GALNT1, NT5C3, PRIM2, NT5C2, SPR, ENOPH1, RPN2, DDOST, GPT2, SGPL1, PLD2, BST1, PLD4, DPAGT1, PISD, MOGS, LPCAT2, CHPT1, NME7, NME6, NME4, GNS, CD38, PGM1, PI4K2A, ADSL, MGAT5, NMNAT1, XDH, COASY, EXTL3, NAGLU, SRM, HSD17B12, EXTL2, ADA, ATP6V0C, ARG1, CEPT1, ISYNA1, GALM, TPI1, POLE3, GALNS, GCSH, B4GAL…
Organismal Systems	Immune system	mmu04620	Toll-like receptor signaling pathway	28	1.34486	7.68197e-06	2.51731	TOLLIP, CXCL9, TLR2, TLR3, TLR4, TLR5, CXCL11, CCL4, TLR9, CXCL10, MYD88, TRAF6, SPP1, PIK3R2, TRAF3, PIK3CB, MAP2K2, MAP2K3, MAP2K4, CD40, STAT1, IFNAR2, CD86, CD80, RIPK1, IRF7, IL12B, CD14
Genetic Information Processing	Folding, sorting and degradation	mmu03050	Proteasome	17	0.816523	1.18049e-05	3.43033	PSMB10, PSMB8, PSMA2, PSMB4, PSMA1, PSMD13, PSME1, PSMD11, PSME2, PSMC3, PSMB3, PSMC2, PSMD1, PSMC1, POMP, PSMD6, PSMD7
Cellular Processes	Transport and catabolism	mmu04145	Phagosome	38	1.82517	3.54186e-05	2.01784	DYNC1LI1, MSR1, RAB5C, TUBA3A, TLR2, H2-D1, ITGB5, TLR4, CALR, RAB7, ATP6V0C, C1RA, STX12, TAP2, ITGAV, TAP1, TUBB6, ATP6V0D1, TCIRG1, H2-K1, NCF1, NCF4, FCGR4, H2-DMB1, ATP6V1H, CTSS, ATP6V1D, M6PR, FCGR1, H2-Q8, FCGR3, ATP6V1C1, ATP6V1A, CTSL, LAMP2, ITGA5, ATP6V0A1, CD14
Human Diseases	Infectious disease (bacterial)	mmu05152	Tuberculosis	38	1.82517	6.80318e-05	1.96052	RAB5C, TLR2, TLR4, NFYA, IL10, RAB7, TLR9, ATP6V0C, VDR, MYD88, IL10RB, ATP6V0D1, TRAF6, IFNGR2, HSPA9, TCIRG1, IRAK2, SPHK2, CEBPG, SPHK1, FCGR4, ATP6V1H, H2-DMB1, CTSS, BAD, STAT1, FCGR1, TRADD, FCGR3, LAMP2, CALM3, ATP6V0A1, CTSD, JAK2, APAF1, HSPD1, IL12B, CD14
Environmental Information Processing	Signal transduction	mmu04630	Jak-STAT signaling pathway	31	1.48895	0.00043222	1.9413	CSF2RB2, GRB2, STAM2, CRLF2, IL21R, IL4RA, BCL2L1, IL10, IL12RB1, IL10RB, SOS1, CSF2RB, IL15RA, IL2RG, IL13RA1, IFNGR2, PIK3R2, PIK3CB, SOCS3, SOCS1, SOCS4, STAT1, STAT2, OSM, IFNAR2, CCND1, CNTF, PIAS4, JAK2, IL12B, IL3RA
Genetic Information Processing	Folding, sorting and degradation	mmu04130	SNARE interactions in vesicular transport	12	0.576369	0.000527092	3.30192	SNAP29, STX6, STX8, STX3, STX2, VAMP8, STX4A, BET1, VTI1B, GOSR2, GOSR1, SNAP23
Human Diseases	Infectious disease (viral)	mmu05169	Epstein-Barr virus infection	29	1.39289	0.000719845	1.93624	NFKBIE, NFKBIB, H2-D1, PSMD1, PSMD6, TRAF6, ENTPD1, PSMD7, PIK3R2, TRAF3, H2-K1, ICAM1, LYN, PIK3CB, MAP2K3, MAP2K4, SKP2, CD40, H2-Q8, TRADD, CDKN1A, PSMD13, PSMC3, PSMD11, RIPK1, PSMC2, PSMC1, MDM2, RBPJ
Metabolism	Nucleotide metabolism	mmu00230	Purine metabolism	35	1.68108	0.000950244	1.77547	XDH, GMPR2, POLR2I, PFAS, ADA, PDE6D, PDE1B, NUDT9, ATIC, NT5M, POLE3, NT5C3, PRIM2, NT5C2, ENTPD6, ENTPD1, PAPSS2, NT5C, POLR3K, NUDT5, POLR1B, POLR3C, GUCY2C, AMPD2, POLR3E, NME7, POLR3D, GART, NME6, NME4, POLD3, ITPA, PDE7B, PGM1, ADSL
Human Diseases	Cancer	mmu05220	Chronic myeloid leukemia	18	0.864553	0.00168201	2.27007	E2F1, E2F3, CTBP2, MAP2K2, PIK3CB, GRB2, TGFBR1, BAD, BCL2L1, CDK4, NRAS, CDKN1A, CCND1, GAB2, SOS1, MDM2, SHC1, PIK3R2
Human Diseases	Infectious disease (viral)	mmu05164	Influenza A	33	1.58501	0.00170907	1.75234	IFIH1, NUP98, CCL2, NFKBIB, RSAD2, TLR3, TLR4, HSPA1A, IVNS1ABP, CXCL10, MYD88, PYCARD, IFNGR2, MX2, PIK3R2, ICAM1, PIK3CB, MAP2K2, SOCS3, MAP2K3, MAP2K4, H2-DMB1, STAT1, FURIN, STAT2, VDAC1, IFNAR2, CCL12, IRF7, JAK2, IL12B, KPNA1, ADAR
Metabolism	Energy metabolism	mmu00190	Oxidative phosphorylation	28	1.34486	0.00219354	1.82912	COX11, UQCRC1, NDUFB6, CYC1, COX5B, ATP6V0C, NDUFS4, NDUFS3, ATP6V0D1, COX15, TCIRG1, NDUFA8, NDUFA9, NDUFC2, ATP6V1H, NDUFC1, LHPP, ATP6V1D, NDUFA12, NDUFA11, PPA1, ATP6V1C1, ATP6V1A, SDHB, SDHC, NDUFV2, SDHD, ATP6V0A1
Genetic Information Processing	Folding, sorting and degradation	mmu04141	Protein processing in endoplasmic reticulum	32	1.53698	0.00251675	1.72958	PDIA3, RAD23A, HSPA1A, CALR, UBQLN1, EDEM1, HSPH1, DNAJB11, ATF6B, FBXO6, DNAJC5, RPN2, SEC24D, DDOST, MAN1A2, RRBP1, CKAP4, NSFL1C, ERP29, UBE2J1, MOGS, MAN1C1, ATF6, UBE2E3, HYOU1, RNF5, SEC13, NFE2L2, SSR4, SEC23B, SSR2, SEL1L
Human Diseases	Immune disease	mmu05323	Rheumatoid arthritis	19	0.912584	0.00296818	2.10397	TCIRG1, ICAM1, CCL2, TLR2, H2-DMB1, ATP6V1H, TLR4, ATP6V1D, ATP6V1C1, ATP6V0C, CTSL, ATP6V1A, CCL12, CD86, TNFRSF11A, TNFSF13B, CD80, ATP6V0A1, ATP6V0D1
Human Diseases	Infectious disease (parasitic)	mmu05140	Leishmaniasis	16	0.768492	0.00332931	2.27007	NCF1, NCF4, NFKBIB, TLR2, FCGR4, H2-DMB1, TLR4, STAT1, FCGR1, IL10, FCGR3, MYD88, JAK2, IL12B, TRAF6, IFNGR2
Environmental Information Processing	Signal transduction	mmu04668	TNF signaling pathway	23	1.10471	0.00333354	1.91602	CFLAR, ICAM1, DNM1L, CCL2, CREB3, SOCS3, PIK3CB, MAP2K3, MAP2K4, IFI47, CREB5, MMP14, TRADD, CXCL10, VCAM1, CCL12, TNFRSF1B, PGAM5, RIPK1, ATF6B, BCL3, PIK3R2, TRAF3
Genetic Information Processing	Replication and repair	mmu03030	DNA replication	11	0.528338	0.00345911	2.8538	POLD3, RFC5, RFC3, RFC4, POLE3, LIG1, PRIM2, RNASEH1, RNASEH2A, RNASEH2B, FEN1
Human Diseases	Infectious disease (parasitic)	mmu05144	Malaria	13	0.6244	0.00476443	2.45924	ICAM1, CCL2, MET, TLR2, TLR4, CD40, HGF, IL10, TLR9, VCAM1, CCL12, LRP1, MYD88
Metabolism	Glycan biosynthesis and metabolism	mmu00510	N-Glycan biosynthesis	13	0.6244	0.00569404	2.40905	MGAT4A, MAN1A2, DPAGT1, MOGS, ALG8, ALG9, MAN1C1, DOLK, MAN2A1, RPN2, ALG11, MGAT5, DDOST
Metabolism	Carbohydrate metabolism	mmu00052	Galactose metabolism	10	0.480307	0.00611437	2.83759	GALK1, GALM, PFKL, GLA, PGM1, GALT, PFKP, HK2, GAA, GLB1
Human Diseases	Infectious disease (viral)	mmu05162	Measles	26	1.2488	0.00660936	1.73594	IFIH1, NFKBIB, TLR2, TLR4, HSPA1A, TLR9, CCNE1, MYD88, IL2RG, MSN, TRAF6, MX2, IFNGR2, PIK3R2, PIK3CB, CSNK2B, STAT1, CDK4, STAT2, DOK1, IFNAR2, CCND1, IRF7, JAK2, IL12B, ADAR
Genetic Information Processing	Replication and repair	mmu03420	Nucleotide excision repair	12	0.576369	0.00676405	2.47644	POLD3, RFC5, ERCC8, RFC3, RFC4, POLE3, CCNH, LIG1, RAD23A, GTF2H4, GTF2H5, ERCC1
Environmental Information Processing	Signaling molecules and interaction	mmu04060	Cytokine-cytokine receptor interaction	40	1.92123	0.00885279	1.50087	CCL2, CSF2RB2, TNFRSF12A, CRLF2, CCR1, IL4RA, IL21R, CXCL9, CCL8, CXCL11, CCL4, CCL7, IL10, CXCL10, CCL24, TNFRSF1B, IL12RB1, TNFRSF11A, IL10RB, CSF2RB, IL15RA, IL2RG, IL13RA1, IFNGR2, TGFBR1, CD40, TNFSF9, OSM, IFNAR2, CCL12, ACVR2A, INHBA, CNTF, TNFSF13B, CCR5, CXCL13, CXCL16, IL12B, IL3RA, ACVR1
Human Diseases	Infectious disease (parasitic)	mmu05145	Toxoplasmosis	21	1.00865	0.00967034	1.81606	IRGM1, NFKBIB, MAP2K3, SOCS1, TLR2, H2-DMB1, TLR4, HSPA1A, BAD, BCL2L1, CD40, STAT1, IL10, IGTP, MYD88, CCR5, IL10RB, JAK2, IL12B, TRAF6, IFNGR2
Organismal Systems	Development and regeneration	mmu04380	Osteoclast differentiation	24	1.15274	0.00974367	1.72958	FOSL2, NCF1, SOCS3, PIK3CB, GRB2, NCF4, TGFBR1, MITF, SOCS1, FCGR4, STAT1, SIRPA, FCGR1, STAT2, FCGR3, SIRPB1A, IFNAR2, TNFRSF11A, GAB2, SQSTM1, TRAF6, IFNGR2, TEC, PIK3R2
Metabolism	Biosynthesis of antibiotics	mmu01130	Biosynthesis of antibiotics	36	1.72911	0.0101917	1.52752	PYCRL, LDHA, BCAT2, PGD, PGAM1, HK2, PFAS, ARG1, ISYNA1, GALM, TPI1, GOT1, ATIC, GCSH, PAPSS2, ODC1, PFKL, PFKP, DLAT, AMPD2, IDH3A, NME7, GART, NME6, NME4, SDHB, PGM3, RPE, ALDH1B1, SDHC, PGM1, SDHD, ADSL, PGK1, PSAT1, G6PD2
Genetic Information Processing	Translation	mmu03013	RNA transport	30	1.44092	0.0104996	1.6024	NUP98, ELAC1, EIF5B, NUP93, NUP188, SUMO3, EIF1AX, MAGOHB, NUP54, GEMIN6, GEMIN5, PAIP1, SNUPN, FMR1, EIF1A, NUPL2, NUP155, FXR2, NUPL1, EIF2B1, SMN1, EIF4E, NUP205, EIF4A1, POP1, THOC6, SEC13, CYFIP1, THOC5, NUP43
Cellular Processes	Transport and catabolism	mmu04144	Endocytosis	42	2.01729	0.0113481	1.4612	VPS29, SNX6, RAB5C, CHMP4B, SNX5, TSG101, CYTH1, CHMP6, AP2S1, STAM2, VPS37A, H2-D1, PIP5K1C, HSPA1A, ARFGEF2, RAB7, AP2B1, DAB2, GBF1, SNF8, SPG21, IL2RG, VPS35, TRAF6, EHD1, IQSEC2, STAMBP, H2-K1, PLD2, TGFBR1, RUFY1, H2-Q8, ARPC1B, ARF1, CCR5, ARF3, IGF2R, MDM2, PDCD6IP, SMURF1, VPS26B, RNF41
Metabolism	Nucleotide metabolism	mmu00240	Pyrimidine metabolism	20	0.960615	0.0117977	1.81606	POLR3K, POLR2I, UPP1, POLR1B, POLR3C, POLR3E, NME7, POLR3D, NME6, POLD3, NME4, UMPS, POLE3, NT5M, NT5C3, PRIM2, NT5C2, ENTPD6, ENTPD1, NT5C
Organismal Systems	Endocrine system	mmu04917	Prolactin signaling pathway	16	0.768492	0.0119069	1.9902	NRAS, CCND1, TNFRSF11A, GRB2, PIK3CB, SOCS3, MAP2K2, SOS1, SOCS1, GALT, IRF1, SOCS4, SHC1, JAK2, STAT1, PIK3R2
Metabolism	Carbohydrate metabolism	mmu00030	Pentose phosphate pathway	9	0.432277	0.0133752	2.72409	RPE, PFKL, H6PD, PGD, PGM1, PFKP, DERA, RBKS, G6PD2
Human Diseases	Cancer	mmu05211	Renal cell carcinoma	15	0.720461	0.0145811	2.003	MAP2K2, PIK3CB, GRB2, VHL, MET, HGF, FLCN, ARNT, NRAS, HIF1A, SOS1, GAB1, SLC2A1, PAK1, PIK3R2
Metabolism	Carbohydrate metabolism	mmu00520	Amino sugar and nucleotide sugar metabolism	12	0.576369	0.0154674	2.22374	GALK1, PGM3, RENBP, GNPDA1, NANS, MPI, PGM1, UGDH, NPL, GALT, HK2, NAGK
Organismal Systems	Immune system	mmu04612	Antigen processing and presentation	17	0.816523	0.0155886	1.8825	H2-K1, PDIA3, LGMN, H2-D1, H2-DMB1, HSPA1A, CTSS, NFYA, CALR, H2-Q8, TAPBP, CTSL, PSME1, PSME2, TAP2, TAP1, CTSB
Human Diseases	Infectious disease (viral)	mmu05161	Hepatitis B	26	1.2488	0.0159746	1.61704	E2F1, E2F3, IFIH1, GRB2, TLR2, TLR3, TLR4, CCNE1, MYD88, ATF6B, PIK3R2, CREB3, MAP2K2, PIK3CB, TGFBR1, MAP2K4, CREB5, BAD, STAT1, CDK4, STAT2, NRAS, CDKN1A, CCND1, IRF7, APAF1
Environmental Information Processing	Signal transduction	mmu04064	NF-kappa B signaling pathway	19	0.912584	0.0176653	1.77861	ICAM1, CFLAR, LYN, CSNK2B, TLR4, BCL2L1, CD40, CCL4, TRADD, VCAM1, TNFRSF11A, MYD88, PIAS4, TNFSF13B, RIPK1, TRAF6, PLAU, CD14, TRAF3
Human Diseases	Cancer	mmu05218	Melanoma	15	0.720461	0.0209221	1.91837	E2F1, E2F3, MAP2K2, PIK3CB, MITF, MET, BAD, HGF, CDK4, NRAS, CDKN1A, CCND1, MDM2, PDGFC, PIK3R2
Human Diseases	Cancer	mmu05214	Glioma	14	0.67243	0.0228637	1.95575	E2F1, NRAS, E2F3, CCND1, CDKN1A, GRB2, PIK3CB, MAP2K2, SOS1, CALM3, MDM2, SHC1, CDK4, PIK3R2
Organismal Systems	Excretory system	mmu04966	Collecting duct acid secretion	8	0.384246	0.0235319	2.69045	TCIRG1, ATP6V1C1, ATP6V0C, ATP6V1A, SLC12A7, ATP6V0A1, ATP6V0D1, ATP6V1D
Human Diseases	Cancer	mmu05215	Prostate cancer	17	0.816523	0.0290593	1.75415	E2F1, E2F3, CREB3, MAP2K2, PIK3CB, GRB2, CREB5, BAD, TCF7L2, NRAS, CCNE1, CDKN1A, CCND1, SOS1, MDM2, PDGFC, PIK3R2
Genetic Information Processing	Replication and repair	mmu03410	Base excision repair	9	0.432277	0.0329448	2.33493	POLD3, APEX2, POLE3, LIG1, LIG3, TDG, PARP3, NTHL1, FEN1
Organismal Systems	Nervous system	mmu04721	Synaptic vesicle cycle	13	0.6244	0.0354805	1.90393	TCIRG1, ATP6V1C1, ATP6V0C, ATP6V1A, AP2B1, STX3, STX2, AP2S1, ATP6V1H, ATP6V0A1, NAPA, ATP6V0D1, ATP6V1D
Metabolism	Amino acid metabolism	mmu00330	Arginine and proline metabolism	11	0.528338	0.0379126	2.03843	LAP3, PYCRL, ARG1, ODC1, GOT1, SRM, P4HA1, ALDH1B1, CNDP2, SMOX, CKB
Organismal Systems	Immune system	mmu04666	Fc gamma R-mediated phagocytosis	16	0.768492	0.0390372	1.72958	PLD2, VAV3, SPHK2, LYN, NCF1, PIK3CB, HCK, SPHK1, PIP5K1C, FCGR1, ARPC1B, GAB2, MARCKS, INPP5D, PAK1, PIK3R2
Organismal Systems;	Nervous system	mmu04722	Neurotrophin signaling pathway	21	1.00865	0.043618	1.563	IRAK2, NFKBIE, MAP2K2, PIK3CB, GRB2, NFKBIB, BAD, YWHAE, NRAS, IRAK3, PRDM4, SOS1, PSEN2, GAB1, CALM3, SHC1, MAPK7, TRAF6, ARHGDIA, MATK, PIK3R2
Human Diseases	Cancer	mmu05230	Central carbon metabolism in cancer	13	0.6244	0.0440902	1.84443	NRAS, HIF1A, PFKL, PIK3CB, MAP2K2, SLC2A1, MET, PFKP, HK2, PGAM1, SLC7A5, G6PD2, PIK3R2
Human Diseases	Infectious disease (viral)	mmu05168	Herpes simplex infection	32	1.53698	0.047763	1.39697	SRSF1, IFIH1, CCL2, NFKBIB, TLR2, H2-D1, TLR3, DAXX, TLR9, CFP, MYD88, TAP2, TAP1, TRAF6, IFNGR2, TRAF3, H2-K1, SOCS3, CSNK2B, SKP2, H2-DMB1, STAT1, H2-Q8, STAT2, IFNAR2, CCL12, IFIT1, C1QBP, IRF7, SRSF9, JAK2, IL12B
Human Diseases	Neurodegenerative disease	mmu05010	Alzheimer's disease	28	1.34486	0.0484148	1.43643	UQCRC1, NDUFB6, APH1C, CYC1, COX5B, APP, NDUFS4, NDUFS3, NDUFA8, NDUFA9, NDUFC2, BAD, NDUFC1, CACNA1S, NDUFA12, NDUFA11, ATF6, SDHB, LRP1, SDHC, NDUFV2, SDHD, PSEN2, CALM3, ADAM17, APAF1, CACNA1F, CACNA1D
Metabolism	Carbon Metabolism	mmu01200	Carbon metabolism	20	0.960615	0.0486977	1.56557	PFKL, PGD, PFKP, ESD, PGAM1, HK2, DLAT, IDH3A, SDHB, TPI1, MTHFR, RPE, GOT1, H6PD, SDHC, SDHD, PSAT1, PGK1, GPT2, G6PD2

## Sheet: D
KEGG ID	KEGG Term	Count	%	PValue	Fold Enrichment	Gene Symbols
mmu00190	Oxidative phosphorylation	26	13.9037	1.69556e-15	7.69307	COX11, UQCRC1, NDUFB6, CYC1, COX5B, ATP6V0C, NDUFS4, NDUFS3, ATP6V0D1, COX15, TCIRG1, NDUFA8, NDUFA9, NDUFC2, ATP6V1H, NDUFC1, ATP6V1D, NDUFA12, NDUFA11, ATP6V1C1, ATP6V1A, SDHB, SDHC, NDUFV2, SDHD, ATP6V0A1
mmu00230	Purine metabolism	25	13.369	5.40141e-12	5.74418	XDH, POLR2I, ADA, PFAS, NT5M, ATIC, POLE3, NT5C3, PRIM2, NT5C2, PAPSS2, NT5C, POLR3K, POLR1B, POLR3C, AMPD2, NME7, GART, NME6, POLR3D, POLD3, NME4, ITPA, PGM1, ADSL
mmu01200	Carbon metabolism	19	10.1604	2.50218e-10	6.73654	PFKL, PGD, PFKP, PGAM1, HK2, DLAT, IDH3A, SDHB, TPI1, MTHFR, RPE, GOT1, H6PD, SDHC, SDHD, PSAT1, PGK1, GPT2, G6PD2
mmu00510	N-Glycan biosynthesis	13	6.95187	1.18616e-09	10.9116	MGAT4A, MAN1A2, DPAGT1, MOGS, ALG8, MAN1C1, ALG9, DOLK, MAN2A1, RPN2, MGAT5, ALG11, DDOST
mmu00240	Pyrimidine metabolism	17	9.09091	1.63678e-09	6.99182	POLR3K, POLR2I, UPP1, POLR1B, POLR3C, NME7, POLR3D, NME6, POLD3, NME4, UMPS, POLE3, NT5M, NT5C3, PRIM2, NT5C2, NT5C
mmu01230	Biosynthesis of amino acids	14	7.48663	2.56594e-08	7.57627	PYCRL, BCAT2, PFKL, PGAM1, PFKP, IDH3A, ARG1, TPI1, RPE, GOT1, MTR, PSAT1, PGK1, GPT2
mmu00564	Glycerophospholipid metabolism	14	7.48663	3.45887e-07	6.1255	PLD2, PLA2G16, PGS1, PLD4, PISD, CDS1, LPIN2, LPCAT2, CHPT1, PLA2G4A, CEPT1, DGKZ, AGPAT2, PTDSS2
mmu00010	Glycolysis	12	6.41711	4.15323e-07	7.47788	GALM, TPI1, LDHA, PFKL, ALDH1B1, PGM1, PFKP, HK2, PGAM1, DLAT, PGK1, ALDH3B1
mmu00052	Galactose metabolism	9	4.81283	6.44153e-07	11.5673	GALK1, GALM, PFKL, PGM1, GALT, PFKP, HK2, GAA, GLB1
mmu00330	Arginine and proline metabolism	10	5.34759	2.07909e-06	8.39354	LAP3, PYCRL, ARG1, ODC1, GOT1, SRM, P4HA1, ALDH1B1, CNDP2, CKB
mmu00760	Nicotinate and nicotinamide metabolism	8	4.27807	1.08404e-05	9.97051	NAMPT, CD38, NT5M, BST1, NT5C3, NT5C2, NMNAT1, NT5C
mmu00270	Cysteine and methionine metabolism	8	4.27807	4.09978e-05	8.22567	DNMT3A, LDHA, GOT1, SRM, MTR, AHCYL1, ENOPH1, APIP
mmu00562	Inositol phosphate metabolism	10	5.34759	4.24941e-05	5.87548	IMPA2, TPI1, ISYNA1, SYNJ1, PI4K2A, PIP5K1C, SYNJ2, PI4K2B, ITPKC, MTMR6
mmu00030	Pentose phosphate pathway	7	3.74332	6.75607e-05	9.59661	RPE, PFKL, H6PD, PGD, PGM1, PFKP, G6PD2
mmu00520	Amino sugar and nucleotide sugar metabolism	8	4.27807	0.000157202	6.71483	GALK1, GNPDA1, NANS, MPI, PGM1, UGDH, GALT, HK2
mmu00604	Glycosphingolipid biosynthesis - ganglio series	5	2.6738	0.000366831	13.7094	ST6GALNAC6, ST6GALNAC4, B3GALT4, GLB1, B4GALNT1
mmu00565	Ether lipid metabolism	7	3.74332	0.000606473	6.54315	PLD2, PLA2G4A, CEPT1, PLA2G16, PLD4, LPCAT2, CHPT1
mmu00670	One carbon pool by folate	5	2.6738	0.000965604	10.8232	MTHFD2, MTHFR, ATIC, MTR, GART
mmu00531	Glycosaminoglycan degradation	5	2.6738	0.00143568	9.79246	GNS, NAGLU, GUSB, GALNS, GLB1
mmu00563	Glycosylphosphatidylinositol(GPI)-anchor biosynthesis	5	2.6738	0.00281396	8.22567	PIGM, PGAP1, GPAA1, PIGA, PIGN
mmu00600	Sphingolipid metabolism	6	3.20856	0.00578148	5.14104	SGPL1, SPHK2, SPHK1, B4GALT6, GBA, GLB1
mmu00020	Citrate cycle (TCA cycle)	5	2.6738	0.00701383	6.4263	SDHB, SDHC, SDHD, DLAT, IDH3A
mmu00051	Fructose and mannose metabolism	5	2.6738	0.00871319	6.04829	TPI1, MPI, PFKL, PFKP, HK2
mmu01210	2-Oxocarboxylic acid metabolism	4	2.13904	0.0101379	8.6586	GOT1, BCAT2, GPT2, IDH3A
mmu00480	Glutathione metabolism	6	3.20856	0.0102587	4.48673	LAP3, ODC1, SRM, PGD, ANPEP, G6PD2
mmu00534	Glycosaminoglycan biosynthesis - heparan sulfate / heparin	4	2.13904	0.0193883	6.85472	EXTL3, B3GALT6, NDST2, EXTL2
mmu00130	Ubiquinone and other terpenoid-quinone biosynthesis	3	1.60428	0.0277187	11.2168	COQ3, COQ7, COQ5
mmu01212	Fatty acid metabolism	5	2.6738	0.0342478	4.03219	ACSL1, HSD17B12, ACSL4, MECR, OXSM
mmu00500	Starch and sucrose metabolism	4	2.13904	0.0413085	5.14104	PGM1, HK2, GAA, AGL
mmu00061	Fatty acid biosynthesis	3	1.60428	0.0437434	8.81322	ACSL1, ACSL4, OXSM
mmu00410	beta-Alanine metabolism	4	2.13904	0.044656	4.98525	SRM, ALDH1B1, CNDP2, ALDH3B1

## Sheet: E
Kegg Class	Kegg Sub-Class	KEGG ID	KEGG Term	Count	%	PValue	Fold Enrichment	Gene Symbols
Cellular Processes	Cellular community - eukaryotes	mmu04510	Focal adhesion	62	0.0197947	8.92293e-14	2.74563	TLN2, BCAR1, PTEN, VCL, ARHGAP5, PIK3CA, PDGFD, PIK3CG, PRKCA, ROCK2, ACTN2, PPP1CB, FLNB, PRKCB, VEGFC, CCND3, CCND2, JUN, COL1A2, PDGFRA, PDGFRB, LAMC2, COL1A1, PARVA, CAV2, CAV1, COL3A1, ITGB3, MYL9, IGF1R, PTK2, RAC2, RAC3, ITGB8, BCL2, COL6A3, COL6A2, PPP1R12A, COL6A1, PIK3R3, LAMB1, THBS3, COL4A3, COL4A2, TNXB, COL4A1, FLT4, ITGA1, MYLPF, MYL12B, ITGA3, BIRC3, COL5A2, BIRC2, KDR, COL4A5, LA…
Human Diseases	Cancer	mmu05200	Pathways in cancer	92	0.0293728	8.61895e-13	2.13507	ADCY3, ADCY4, E2F2, FGF7, MMP9, GNA11, STAT5B, LPAR4, FOXO1, LPAR3, FGF13, MMP2, PTEN, CXCL12, SHH, TGFB2, EDNRB, PLCB4, CDKN2B, PIK3CA, RARB, HHIP, FAS, FGF1, GNG4, PIK3CG, PRKCA, AR, PTGER3, ARHGEF1, ROCK2, RUNX1T1, LEF1, ARHGEF12, MECOM, STK4, PRKCB, JUP, VEGFC, SMO, JUN, PDGFRA, PDGFRB, LAMC2, FGFR2, WNT5A, FGFR3, GNAI1, EGLN3, NFKBIA, GNG11, KIT, TCF7L1, IGF1R, PTK2, RASGRP3, RAC2, RAC3, BCL…
Organismal Systems	Immune system	mmu04670	Leukocyte transendothelial migration	41	0.01309	1.53595e-11	3.1851	CLDN7, ITGAL, CLDN18, OCLN, CLDN3, GNAI1, BCAR1, MMP9, CLDN5, CLDN10, CXCL12, MMP2, CDH5, MYL9, VCL, PTK2, ARHGAP5, RAC2, PIK3CA, RAPGEF4, ESAM, RAPGEF3, PIK3R3, RHOH, PRKCA, PIK3CG, ITK, ROCK2, MYLPF, MYL12B, MAPK11, ACTN2, PRKCB, THY1, PLCG1, MAPK12, PECAM1, CLDN1, TXK, JAM2, JAM3
Environmental Information Processing	Signal transduction	mmu04015	Rap1 signaling pathway	59	0.0188369	1.74797e-11	2.52731	ADCY3, ADCY4, FGF7, EFNA1, TLN2, BCAR1, LPAR4, LPAR3, FGF13, SKAP1, PLCB4, RAPGEF6, RAPGEF5, PIK3CA, RAPGEF4, RAPGEF3, PDGFD, FGF1, INSR, MAP2K6, PIK3CG, PRKCA, MAGI3, PRKCB, PRKD1, VEGFC, PLCE1, KRIT1, PDGFRA, PDGFRB, PRKD3, FGFR2, ITGAL, PARD3, FGFR3, GNAI1, FPR1, ITGB3, KIT, APBB1IP, IGF1R, PFN2, RAC2, RASGRP3, RAC3, TEK, RASGRP2, PIK3R3, PARD6B, FLT4, MAPK11, KITL, KDR, LAT, PLCG1, ADCY9, MAP…
Organismal Systems	Immune system	mmu04640	Hematopoietic cell lineage	29	0.00925882	3.64897e-08	3.12752	IL1R2, FCER2A, IL1R1, CD8A, KIT, ITGB3, CD1D1, IL7R, CD24A, CD9, GP5, DNTT, MS4A1, CD2, CD22, FLT3L, CD5, IL1A, IL6, CD3G, CD8B1, CR2, CD3D, ITGA1, ITGA3, KITL, CD37, CD19, IL5RA
Human Diseases	Infectious disease (parasitic)	mmu05146	Amoebiasis	35	0.0111744	4.52804e-08	2.74222	IL1R2, GNA14, IL1R1, GNA11, COL3A1, SERPINB1A, TGFB2, VCL, PTK2, PLCB4, ARG2, IFNG, PIK3CA, LAMB1, PIK3R3, PRKCA, PIK3CG, COL4A3, IL6, COL4A2, COL4A1, ACTN2, COL5A2, PRKCB, COL4A5, LAMA2, SERPINB9, LAMA4, LAMA5, SERPINB6B, COL1A2, SERPINB2, HSPB1, LAMC2, COL1A1
Organismal Systems	Development and regeneration	mmu04360	Axon guidance	37	0.011813	5.76909e-08	2.62926	ABLIM1, EFNA1, GNAI1, PLXNA2, ABLIM3, L1CAM, CXCL12, EPHB4, SEMA5A, PTK2, RAC2, SEMA3G, RAC3, SEMA3F, SEMA7A, SEMA3E, SEMA3D, SEMA3C, PPP3CC, PPP3CA, PLXNB1, ROCK2, EFNB1, EFNB2, NTN4, NTNG2, ARHGEF12, NTN1, SLIT2, SLIT3, EPHA4, NCK2, SEMA6A, RGS3, SEMA4F, FYN, CFL2
Organismal Systems	Immune system	mmu04611	Platelet activation	36	0.0114937	2.84711e-07	2.51914	ADCY3, ADCY4, GNAI1, TLN2, COL3A1, ITGB3, PRKG2, PRKG1, APBB1IP, PTGIR, GP5, PLCB4, RASGRP2, PPP1R12A, PIK3CA, GUCY1A3, PIK3R3, PIK3CG, ARHGEF1, ROCK2, MYL12B, MAPK11, ARHGEF12, PPP1CB, COL5A2, ITPR2, VWF, ADCY9, MAPK12, FYN, TBXA2R, COL1A2, GUCY1B3, COL1A1, MYLK, F2R
Environmental Information Processing	Signaling molecules and interaction	mmu04512	ECM-receptor interaction	27	0.00862028	1.23089e-06	2.81256	NPNT, COL3A1, ITGB3, GP5, ITGB8, COL6A3, COL6A2, COL6A1, AGRN, LAMB1, THBS3, COL4A3, COL4A2, TNXB, COL4A1, HSPG2, ITGA1, ITGA3, COL5A2, COL4A5, LAMA2, VWF, LAMA4, LAMA5, COL1A2, LAMC2, COL1A1
Human Diseases	Cancer	mmu05222	Small cell lung cancer	26	0.00830101	1.6965e-06	2.83736	FHIT, E2F2, NFKBIA, PTEN, PTK2, CDKN2B, BCL2, PIK3CA, RARB, PIK3R3, LAMB1, TRAF4, PIK3CG, COL4A3, COL4A2, COL4A1, ITGA3, BIRC3, BIRC2, COL4A5, LAMA2, LAMA4, LAMA5, CKS2, LAMC2, IKBKB
Organismal Systems	Immune system	mmu04660	T cell receptor signaling pathway	29	0.00925882	1.98935e-06	2.63207	CD8A, CD247, NFKBIA, ICOS, IFNG, MAP3K8, ZAP70, PIK3CA, PPP3CC, PPP3CA, PIK3R3, CD28, PIK3CG, PTPRC, ITK, CD3G, CD8B1, CD3D, CTLA4, MAPK11, PRKCQ, LAT, NCK2, PLCG1, MAPK12, FYN, JUN, LCK, IKBKB
Human Diseases	Cancer	mmu05205	Proteoglycans in cancer	46	0.0146864	2.00799e-06	2.07722	WNT5A, CAV2, CAV1, MMP9, LUM, RDX, DCN, ITGB3, TIMP3, MMP2, PDCD4, SDC2, TGFB2, IGF1R, CTTN, PTK2, GPC3, ANK3, PPP1R12A, PIK3CA, FASL, FAS, PIK3R3, PRKCA, PIK3CG, ARHGEF1, ROCK2, FZD1, HSPG2, MAPK11, ARHGEF12, FZD4, PPP1CB, FLNB, PRKCB, ITPR2, FZD6, KDR, SMO, PLCE1, PLCG1, MAPK12, RRAS2, ARAF, COL1A2, COL1A1
Environmental Information Processing	Signal transduction	mmu04151	PI3K-Akt signaling pathway	68	0.0217103	2.30169e-06	1.77592	FGF7, EFNA1, OSMR, PPP2R5A, LPAR4, LPAR3, FGF13, PTEN, PKN3, PIK3CA, PDGFD, GNG4, MYB, FGF1, INSR, GHR, PIK3CG, PRKCA, VEGFC, CCND3, CCND2, COL1A2, PDGFRA, PDGFRB, LAMC2, COL1A1, FGFR2, FGFR3, COL3A1, GNG11, ITGB3, KIT, IL7R, IGF1R, PTK2, ITGB8, BCL2, COL6A3, TEK, COL6A2, COL6A1, FASL, PRKAA2, PIK3R3, LAMB1, THBS3, COL4A3, COL4A2, IL2RB, IL6, COL4A1, TNXB, FLT4, ITGA1, NR4A1, ITGA3, COL5A2, KITL,…
Cellular Processes	Cellular community - eukaryotes	mmu04530	Tight junction	25	0.00798174	2.17715e-05	2.54635	CLDN7, PARD3, CLDN18, OCLN, CLDN3, CLDN5, CLDN10, AMOTL1, MYL9, LLGL2, CTTN, PARD6B, MPDZ, MPP5, ACTN2, MYL12B, IGSF5, TJP1, CLDN1, MYH14, PARD6G, JAM2, TJP2, JAM3, MYH10
Environmental Information Processing	Signal transduction	mmu04390	Hippo signaling pathway	35	0.0111744	2.52951e-05	2.12477	WNT5A, PARD3, SOX2, BMPR2, WWC1, WTIP, TCF7L1, LLGL2, TGFB2, FRMD6, CTGF, YAP1, FGF1, AXIN2, BMP4, PARD6B, TCF7, SMAD4, MPP5, FZD1, LEF1, TEAD1, WWTR1, PPP1CB, FZD4, FZD6, AFP, RASSF6, CCND3, CCND2, AMOT, PARD6G, BMP5, BMPR1A, BMP6
Cellular Processes	Cell motility	mmu04810	Regulation of actin cytoskeleton	44	0.0140479	3.96628e-05	1.89362	FGFR2, ITGAL, FGF7, FGFR3, BCAR1, ITGAE, PIP5K1B, RDX, FGF13, ITGB3, MYL9, VCL, PFN2, PTK2, RAC2, GSN, RAC3, ITGB8, ARPC2, PPP1R12A, PIK3CA, PDGFD, PIK3R3, FGF1, ARHGEF4, PIK3CG, ARHGEF1, ROCK2, ITGA1, MYLPF, MYL12B, ACTN2, ITGA3, ARHGEF12, PPP1CB, NCKAP1, CFL2, RRAS2, ARPC5L, ARAF, PDGFRA, PDGFRB, MYLK, F2R
Environmental Information Processing	Signaling molecules and interaction	mmu04514	Cell adhesion molecules (CAMs)	36	0.0114937	4.85926e-05	2.03708	CLDN7, ITGAL, MPZL1, CLDN18, OCLN, CD8A, CLDN3, CLDN5, CLDN10, L1CAM, SDC2, CDH5, ITGB8, ICOS, CD2, CD22, ESAM, CD6, SELPLG, SPN, CD28, SELP, PTPRC, CD8B1, PTPRF, SELL, CTLA4, NTNG2, H2-DMB2, H2-OA, PECAM1, H2-OB, CLDN1, JAM2, CD226, JAM3
Organismal Systems	Immune system	mmu04650	Natural killer cell mediated cytotoxicity	26	0.00830101	0.00011407	2.26989	PRF1, ITGAL, CD247, SH2D1A, RAC2, RAC3, IFNG, ZAP70, PPP3CC, PIK3CA, FASL, FAS, PPP3CA, PIK3R3, KLRD1, PRKCA, PIK3CG, GZMB, NCR1, PRKCB, LAT, TNFSF10, PLCG1, FYN, ARAF, LCK
Organismal Systems	Circulatory system	mmu04270	Vascular smooth muscle contraction	28	0.00893955	0.000453618	2.02104	ADCY3, ADCY4, CALD1, GNA11, PRKG1, MYL9, PTGIR, PLCB4, PPP1R12A, GUCY1A3, CALCRL, RAMP1, PPP1R14A, PRKCA, RAMP3, RAMP2, ARHGEF1, ROCK2, PRKCH, ARHGEF12, PPP1CB, PRKCB, ITPR2, PRKCQ, ADCY9, ARAF, GUCY1B3, MYLK
Environmental Information Processing	Signal transduction	mmu04010	MAPK signaling pathway	46	0.0146864	0.000472731	1.67998	FGFR2, IL1R1, FGF7, FGFR3, DUSP10, MAP4K1, FGF13, TGFB2, RAC2, RASGRP3, RAC3, MAPT, MAP3K1, RASGRP2, DUSP16, MAP3K8, JUND, PPP3CC, FASL, FAS, PPP3CA, FGF1, MAP2K6, HSPA8, IL1A, PRKCA, NR4A1, MAPK11, MECOM, STK4, FLNB, PRKCB, CDC25B, DUSP5, DUSP2, MAPK12, ARRB1, RRAS2, JUN, NTRK2, PDGFRA, PDGFRB, HSPB1, STMN1, IKBKB, GADD45A
Environmental Information Processing	Signal transduction	mmu04310	Wnt signaling pathway	30	0.00957809	0.000507005	1.9504	WNT5A, NKD1, TCF7L1, PLCB4, RAC2, RAC3, FRAT1, FRAT2, PPP3CC, PPP3CA, SOX17, AXIN2, PRKCA, TCF7, VANGL1, ROCK2, SMAD4, FZD1, LEF1, FZD4, PORCN, FZD6, PRKCB, PRICKLE1, CCND3, CCND2, JUN, SIAH1A, PRICKLE2, BAMBI
Organismal Systems	Immune system	mmu04062	Chemokine signaling pathway	38	0.0121322	0.000543683	1.77725	ADCY3, CXCL1, ADCY4, PARD3, GNAI1, BCAR1, CXCL2, STAT5B, NFKBIA, GNG11, CX3CL1, CXCL12, PTK2, PLCB4, RAC2, CXCR5, CXCR6, RASGRP2, PIK3CA, GNG4, PIK3R3, PIK3CG, ITK, ROCK2, CCL21A, CCL17, CCR9, CCL11, CCR7, CCR6, ADCY9, PPBP, ARRB1, CXCL15, GRK6, GRK5, IKBKB, XCL1
Environmental Information Processing	Signal transduction	mmu04071	Sphingolipid signaling pathway	27	0.00862028	0.000716652	1.99601	PPP2R5A, GNAI1, SGPP2, SGMS1, PTEN, S1PR3, S1PR1, PLCB4, RAC2, RAC3, S1PR4, BCL2, S1PR5, PIK3CA, MS4A2, NSMAF, PIK3R3, PRKCA, PIK3CG, FCER1A, ROCK2, ACER2, MAPK11, PRKCB, MAPK12, FYN, DEGS1
Cellular Processes	Cellular community - eukaryotes	mmu04540	Gap junction	21	0.00670466	0.000742274	2.23842	PRKCA, ADCY3, ADCY4, TUBB2B, GNAI1, GNA11, GJA1, PRKG2, PRKG1, PRKCB, ITPR2, TJP1, PLCB4, ADCY9, PDGFRA, PDGFRB, GUCY1A3, GUCY1B3, PDGFD, TUBB1, HTR2C
Human Diseases	Infectious disease (parasitic)	mmu05143	African trypanosomiasis	12	0.00383123	0.000853434	3.14293	PRKCA, HBA-A1, IL6, LAMA4, PLCB4, IL18, F2RL1, IFNG, HBB-B1, FASL, FAS, PRKCB
Environmental Information Processing	Signal transduction	mmu04068	FoxO signaling pathway	28	0.00893955	0.00108444	1.91546	FOXO1, IL7R, CCNG2, PTEN, TGFB2, IGF1R, S1PR1, CDKN2B, S1PR4, CDKN2D, PIK3CA, FASL, PRKAA2, CAT, PIK3R3, INSR, PIK3CG, IL6, PRKAB1, SMAD4, MAPK11, STK4, TNFSF10, MAPK12, CCND2, ARAF, IKBKB, GADD45A
Cellular Processes	Cellular community - eukaryotes	mmu04520	Adherens junction	18	0.00574685	0.00151537	2.29172	PTPRB, TCF7, PARD3, PTPRF, SMAD4, LMO7, LEF1, ACTN2, TCF7L1, VCL, IGF1R, TJP1, SORBS1, RAC2, FYN, RAC3, YES1, INSR
Environmental Information Processing	Signal transduction	mmu04370	VEGF signaling pathway	16	0.00510831	0.0015319	2.4445	PRKCA, PIK3CG, MAPK11, PRKCB, KDR, SH2D2A, PTK2, MAPK12, RAC2, PLCG1, RAC3, HSPB1, PPP3CC, PIK3CA, PPP3CA, PIK3R3
Cellular Processes	Cell growth and death	mmu04115	p53 signaling pathway	17	0.00542758	0.00181901	2.32592	ATR, RRM2B, PTEN, CCNG2, SESN1, SESN3, PPM1D, CCND3, CCND2, CD82, SIAH1A, DDB2, RCHY1, FAS, PERP, IGFBP3, GADD45A
Human Diseases	Infectious disease (viral)	mmu05166	HTLV-I infection	47	0.0150057	0.0020122	1.56102	ADCY3, WNT5A, IL1R2, ADCY4, ITGAL, E2F2, IL1R1, TLN2, STAT5B, NFKBIA, NFYB, PTTG1, TGFB2, CDKN2B, MAP3K1, PPP3CC, PIK3CA, PPP3CA, PIK3R3, MYB, EGR1, PIK3CG, IL2RB, IL6, CD3G, EGR2, CD3D, FZD1, SMAD4, ATR, FZD4, H2-DMB2, FZD6, CCND3, ADCY9, H2-OA, CCND2, ETS1, POLD1, RRAS2, JUN, LCK, H2-OB, PDGFRA, PDGFRB, JAK1, IKBKB
Organismal Systems	Digestive system	mmu04974	Protein digestion and absorption	20	0.00638539	0.0025219	2.08338	COL4A3, COL4A2, COL4A1, COL3A1, ELN, ATP1A2, COL5A2, KCNJ13, COL4A5, SLC1A5, COL6A3, COL6A2, COL1A2, COL6A1, CPA3, COL12A1, COL1A1, KCNQ1, SLC1A1, KCNE3
Environmental Information Processing	Signaling molecules and interaction	mmu04060	Cytokine-cytokine receptor interaction	42	0.0134093	0.00253982	1.59094	CXCL1, IL1R2, IL1R1, TNFRSF25, IL6ST, OSMR, LEPR, IL18, CXCL2, BMPR2, CX3CL1, IL7R, CXCL12, TGFB2, IL23A, CXCR5, IFNG, CXCR6, TNFRSF18, FASL, FAS, CD27, IL1A, GHR, AMHR2, IL18R1, IL2RB, IL6, CCL21A, CCL17, CCL11, CCR9, TSLP, CCR7, TNFSF10, CCR6, TNFSF11, PPBP, CXCL15, IL5RA, XCL1, BMPR1A
Human Diseases	Immune disease	mmu05340	Primary immunodeficiency	11	0.00351196	0.00254762	2.96575	PTPRC, CD19, CD8B1, CD3D, CD8A, ICOS, LCK, ZAP70, CD79A, IL7R, BLNK
Human Diseases	Infectious disease (parasitic)	mmu05323	Rheumatoid arthritis	19	0.00606612	0.00267409	2.12403	ITGAL, IL6, IL18, CTLA4, MMP3, CXCL12, H2-DMB2, TGFB2, ATP6V0E2, TNFSF11, IL23A, H2-OA, JUN, IFNG, TEK, H2-OB, ATP6V0D2, IL1A, CD28
Environmental Information Processing	Signal transduction	mmu04014	Ras signaling pathway	40	0.0127708	0.0029099	1.6012	FGFR2, FGF7, FGFR3, EFNA1, FGF13, GNG11, KIT, RASAL2, IGF1R, RAC2, RASGRP3, RAC3, RASGRP2, TEK, ZAP70, RAPGEF5, PIK3CA, FASL, PDGFD, RASA3, PIK3R3, FGF1, GNG4, INSR, PRKCA, PIK3CG, FLT4, STK4, KITL, PRKCB, KDR, LAT, VEGFC, PLCE1, PLCG1, ETS1, RRAS2, PDGFRA, PDGFRB, IKBKB
Human Diseases	Infectious disease (viral)	mmu05162	Measles	26	0.00830101	0.00585981	1.75249	PIK3CG, IL2RB, IL6, CD3G, CD3D, STAT5B, NFKBIA, CD209C, SLAMF1, PRKCQ, TNFSF10, SH2D1A, CCND3, CCND2, FYN, IFNG, PIK3CA, JAK1, FASL, RCHY1, FAS, PIK3R3, EIF2AK3, IL1A, HSPA8, CD28
Human Diseases	Cancer	mmu05215	Prostate cancer	19	0.00606612	0.00591566	1.97921	FGFR2, PIK3CG, E2F2, TCF7, AR, NFKBIA, LEF1, FOXO1, PTEN, TCF7L1, IGF1R, BCL2, ARAF, PDGFRA, PDGFRB, PIK3CA, PDGFD, IKBKB, PIK3R3
Human Diseases	Cancer	mmu05202	Transcriptional misregulation in cancer	30	0.00957809	0.0060932	1.6667	FUS, IL1R2, KDM6A, MMP9, FOXO1, PAX5, TSPAN7, MMP3, MLF1, IGF1R, PTK2, LYL1, RUNX2, MLLT3, PLAT, NFKBIZ, TMPRSS2, IL2RB, IL6, RUNX1T1, GRIA3, GZMB, MYCN, JUP, HHEX, CCND2, HIST1H3A, HIST1H3F, IGFBP3, NCOR1
Human Diseases	Infectious disease (parasitic)	mmu05142	Chagas disease (American trypanosomiasis)	21	0.00670466	0.00703993	1.86897	PIK3CG, GNA14, IL6, CD3G, CD3D, GNAI1, GNA11, CD247, NFKBIA, MAPK11, TGFB2, ACE, PLCB4, MAPK12, JUN, IFNG, PIK3CA, FASL, FAS, IKBKB, PIK3R3
Organismal Systems	Immune system	mmu04662	B cell receptor signaling pathway	16	0.00510831	0.00739887	2.09528	PIK3CG, CR2, NFKBIA, CD19, RASGRP3, RAC2, RAC3, JUN, PPP3CC, CD22, PIK3CA, PPP3CA, CD79A, IKBKB, PIK3R3, BLNK
Environmental Information Processing	Signal transduction	mmu04070	Phosphatidylinositol signaling system	20	0.00638539	0.00772432	1.89008	PRKCA, PIK3CG, INPP1, IMPAD1, PIP5K1B, PTEN, PRKCB, ITPR2, CDS2, MTM1, PLCE1, PLCB4, DGKE, PLCG1, DGKD, DGKG, PIK3CA, INPP4B, PIK3R3, INPP5A
Metabolism	Xenobiotics biodegradation and metabolism	mmu00980	Metabolism of xenobiotics by cytochrome P450	15	0.00478904	0.00788294	2.14848	GSTA3, CYP1B1, GSTA4, CYP1A1, CYP2F2, CYP2S1, EPHX1, CYP2E1, GSTM1, GSTM2, CBR2, ADH1, HSD11B1, GSTP1, MGST2
Organismal Systems	Development and regeneration	mmu04380	Osteoclast differentiation	24	0.00766247	0.00872604	1.74607	PIK3CG, IL1R1, NFKBIA, MAPK11, ITGB3, JUNB, TGFB2, TNFSF11, MAPK12, CAMK4, FYN, JUN, JUND, IFNG, LCK, PIK3CA, JAK1, PPP3CC, PPP3CA, IKBKB, PIK3R3, IL1A, MAP2K6, BLNK
Human Diseases	Infectious disease (parasitic)	mmu05145	Toxoplasmosis	21	0.00670466	0.0087388	1.83337	GNAI1, NFKBIA, MAPK11, BIRC3, BIRC2, H2-DMB2, TGFB2, LAMA2, LAMA4, MAPK12, H2-OA, LAMA5, BCL2, IFNG, H2-OB, JAK1, LAMC2, IKBKB, LAMB1, HSPA8, MAP2K6
Human Diseases	Infectious disease (bacterial)	mmu05132	Salmonella infection	17	0.00542758	0.00891403	1.99791	CXCL1, IL6, ROCK2, IL18, CXCL2, MAPK11, FLNB, TJP1, PFN2, MAPK12, PKN3, ARPC2, JUN, ARPC5L, IFNG, LBP, IL1A
Environmental Information Processing	Signal transduction	mmu04350	TGF-beta signaling pathway	18	0.00574685	0.00924822	1.94122	AMHR2, BMP4, LTBP1, SMAD7, SMAD6, SMAD4, BMPR2, DCN, TGFB2, CDKN2B, IFNG, ID4, TGIF2, ID3, BAMBI, BMP5, BMPR1A, BMP6
Human Diseases	Immune disease	mmu05321	Inflammatory bowel disease (IBD)	14	0.00446977	0.00964841	2.17519	IL18R1, IL6, IL18, TBX21, RORA, H2-DMB2, TGFB2, STAT4, IL23A, H2-OA, JUN, H2-OB, IFNG, IL1A
Human Diseases	Cancer	mmu05231	Choline metabolism in cancer	20	0.00638539	0.0118956	1.81522	PRKCA, PIK3CG, SLC44A1, SLC44A2, CHKB, PIP5K1B, GPCPD1, PRKCB, DGKE, RAC2, PLCG1, DGKD, RAC3, JUN, DGKG, PDGFRA, PDGFRB, PIK3CA, PDGFD, PIK3R3
Environmental Information Processing	Signal transduction	mmu04668	TNF signaling pathway	21	0.00670466	0.0131261	1.76609	PIK3CG, CXCL1, IL18R1, IL6, MMP9, CXCL2, NFKBIA, MAPK11, CX3CL1, BIRC3, MMP3, BIRC2, JUNB, MAPK12, JUN, MAP3K8, PIK3CA, FAS, IKBKB, PIK3R3, MAP2K6
Organismal Systems	Immune system	mmu04664	Fc epsilon RI signaling pathway	15	0.00478904	0.0134882	2.0221	PRKCA, FCER1A, PIK3CG, MAPK11, PRKCB, LAT, MAPK12, RAC2, PLCG1, FYN, RAC3, PIK3CA, MS4A2, PIK3R3, MAP2K6
Human Diseases	Infectious disease (viral)	mmu05161	Hepatitis B	26	0.00830101	0.014308	1.63246	E2F2, MMP9, STAT5B, NFKBIA, PTEN, TGFB2, STAT4, DDX3X, BCL2, MAP3K1, PIK3CA, FASL, FAS, PIK3R3, PIK3CG, PRKCA, IL6, EGR3, EGR2, SMAD4, HSPG2, PRKCB, JUN, DDB2, JAK1, IKBKB
Human Diseases	Cancer	mmu05221	Acute myeloid leukemia	13	0.0041505	0.0157174	2.12802	PIK3CG, JUP, TCF7, STAT5B, ARAF, RUNX1T1, PIK3CA, LEF1, PIM2, KIT, IKBKB, PIK3R3, TCF7L1
Organismal Systems	Endocrine system	mmu04923	Regulation of lipolysis in adipocytes	13	0.0041505	0.0180006	2.09069	ADCY3, PIK3CG, ADCY4, PTGER3, GNAI1, PDE3B, PRKG2, PRKG1, ADCY9, PIK3CA, MGLL, PIK3R3, INSR
Human Diseases	Cancer	mmu05210	Colorectal cancer	14	0.00446977	0.018853	2.00525	PIK3CG, TCF7, RAC2, RAC3, JUN, BCL2, ARAF, SMAD4, PIK3CA, LEF1, AXIN2, PIK3R3, TCF7L1, TGFB2
Cellular Processes	Cellular community - eukaryotes	mmu04550	Signaling pathways regulating pluripotency of stem cells	24	0.00766247	0.0245508	1.59424	FGFR2, BMP4, PIK3CG, WNT5A, FGFR3, TBX3, IL6ST, SOX2, SMAD4, FZD1, BMPR2, MAPK11, FZD4, FZD6, IGF1R, MAPK12, RIF1, PIK3CA, JAK1, ID4, ID3, AXIN2, PIK3R3, BMPR1A
Human Diseases	Cancer	mmu05217	Basal cell carcinoma	12	0.00383123	0.0288568	2.03708	BMP4, WNT5A, SMO, TCF7, FZD1, LEF1, HHIP, AXIN2, FZD4, TCF7L1, SHH, FZD6
Organismal Systems	Nervous system	mmu04730	Long-term depression	13	0.0041505	0.0296674	1.95359	PRKCA, GNAI1, GNA11, GRIA3, PRKG2, PRKG1, ITPR2, PRKCB, IGF1R, PLCB4, ARAF, GUCY1A3, GUCY1B3
Human Diseases	Infectious disease (viral)	mmu05164	Influenza A	28	0.00893955	0.0299674	1.50101	IL18, NFKBIA, IL33, IFNG, PIK3CA, FASL, FAS, PIK3R3, HSPA8, IL1A, MAP2K6, PRKCA, PIK3CG, TMPRSS2, IL6, MAPK11, NXF1, H2-DMB2, PRKCB, TNFSF10, H2-OA, MAPK12, JUN, H2-OB, JAK1, DNAJB1, IKBKB, EIF2AK3
Human Diseases	Infectious disease (parasitic)	mmu05144	Malaria	11	0.00351196	0.0314691	2.10074	HBA-A1, ITGAL, SELP, IL6, IL18, PECAM1, IFNG, HBB-B1, SDC2, THBS3, TGFB2
Organismal Systems	Immune system	mmu04666	Fc gamma R-mediated phagocytosis	16	0.00510831	0.0363136	1.74607	PRKCA, PIK3CG, PTPRC, PIP5K1B, ASAP1, AMPH, PRKCB, LAT, RAC2, PLCG1, ARPC2, GSN, ARPC5L, CFL2, PIK3CA, PIK3R3
Human Diseases	Infectious disease (bacterial)	mmu05100	Bacterial invasion of epithelial cells	15	0.00478904	0.0406164	1.76286	PIK3CG, CAV2, CAV1, BCAR1, SEPT11, ELMO2, VCL, PTK2, CTTN, ARPC2, ARPC5L, PIK3CA, PIK3R3, SEPT6, SEPT9
Organismal Systems	Digestive system	mmu04971	Gastric acid secretion	14	0.00446977	0.0454523	1.78245	ADCY3, PRKCA, KCNJ15, ADCY4, GNAI1, ATP1A2, ITPR2, PRKCB, PLCB4, ADCY9, KCNE2, KCNQ1, CAR2, MYLK
Environmental Information Processing	Signal transduction	mmu04022	cGMP-PKG signaling pathway	26	0.00830101	0.0482757	1.4622	ADCY3, ADCY4, GNAI1, ROCK2, GNA11, PDE3B, PRKG2, ATP1A2, PRKG1, PPP1CB, ITPR2, MYL9, EDNRB, PLCB4, ADCY9, PDE2A, KCNJ8, ATP2A3, GTF2IRD1, PPP1R12A, PPP3CC, GUCY1A3, GUCY1B3, PPP3CA, INSR, MYLK
Metabolism	Nucleotide metabolism	mmu00230	Purine metabolism	28	0.00893955	0.0493891	1.43392	ADCY3, FHIT, ADCY4, POLR2E, ENPP3, PDE3B, RRM2B, POLR2A, PDE4B, ENTPD5, GUCY1A3, ENTPD3, PRPS1L1, ENTPD2, AK3, POLR3GL, DGUOK, GMPR, AK7, AMPD3, PDE2A, ADCY9, PDE7A, ADK, POLD1, PDE9A, GUCY1B3, GUK1

## Sheet: F
Function in KEGG Pathway
Protein	Immune Pathway (↑)	Influenza A Pathway (↑)	Immune Pathway (↓)	Influenza A Pathway (↓)
Chemokine Ligand	11	4	11	1
chemokine (C motif) ligand 1(Xcl1)			1
chemokine (C-C motif) ligand 11(Ccl11)			1
chemokine (C-C motif) ligand 12(Ccl12)	1	1
chemokine (C-C motif) ligand 17(Ccl17)			1
chemokine (C-C motif) ligand 2(Ccl2)	1	1
chemokine (C-C motif) ligand 21A (Ccl21a)			1
chemokine (C-C motif) ligand 24(Ccl24)	1
chemokine (C-C motif) ligand 4(Ccl4)	1
chemokine (C-C motif) ligand 7(Ccl7)	1
chemokine (C-C motif) ligand 8(Ccl8)	1
chemokine (C-X3-C motif) ligand 1(Cx3cl1)			1
chemokine (C-X-C motif) ligand 1(Cxcl1)			1
chemokine (C-X-C motif) ligand 10(Cxcl10)	1	1
chemokine (C-X-C motif) ligand 11(Cxcl11)	1
chemokine (C-X-C motif) ligand 12(Cxcl12)			1
chemokine (C-X-C motif) ligand 13(Cxcl13)	1
chemokine (C-X-C motif) ligand 15(Cxcl15)			1
chemokine (C-X-C motif) ligand 16(Cxcl16)	1
chemokine (C-X-C motif) ligand 2(Cxcl2)			1
Chemokine (C-X-C motif) ligand 7, pro-platelet basic protein(Ppbp)			1
chemokine (C-X-C motif) ligand 9(Cxcl9)	1
Fas ligand (TNF superfamily, member 6)(Fasl)			1	1
intercellular adhesion molecule 1(Icam1)		1
Chemokine Receptor	2		5
chemokine (C-C motif) receptor 1(Ccr1)	1
chemokine (C-C motif) receptor 5(Ccr5)	1
chemokine (C-C motif) receptor 6(Ccr6)			1
chemokine (C-C motif) receptor 7(Ccr7)			1
chemokine (C-C motif) receptor 9(Ccr9)			1
chemokine (C-X-C motif) receptor 5(Cxcr5)			1
chemokine (C-X-C motif) receptor 6(Cxcr6)			1
Cytokine	7	1	9	6
ciliary neurotrophic factor(Cntf)	1
inhibin beta-A(Inhba)	1
interferon gamma(Ifng)			1	1
interleukin 1 alpha(Il1a)			1	1
interleukin 10(Il10)	1
interleukin 12b(Il12b)	1	1
interleukin 18(Il18)			1	1
interleukin 23, alpha subunit p19(Il23a)			1
interleukin 33(Il33)				1
interleukin 6 signal transducer(Il6st)			1
interleukin 6(Il6)			1	1
oncostatin M(Osm)	1
TRAIL, tumor necrosis factor ligand 10 (Tnfsf10)			1	1
transforming growth factor, beta 2(Tgfb2)			1
tumor necrosis factor ligand 11 (Tnfsf11)			1
tumor necrosis factor ligand 13b (Tnfsf13b)	1
tumor necrosis factor ligand 9 (Tnfsf9)	1
Cytokine Receptor	20	2	17	1
activin A receptor, type 1(Acvr1)	1
activin receptor IIA(Acvr2a)	1
anti-Mullerian hormone type 2 receptor(Amhr2)			1
bone morphogenetic protein receptor, type 1A(Bmpr1a)			1
bone morphogenetic protein receptor, type II (Bmpr2)			1
CD27 antigen(Cd27)			1
CD40 antigen(Cd40)	1
colony stimulating factor 2 receptor, beta 2(Csf2rb2)	1
colony stimulating factor 2 receptor, beta(Csf2rb)	1
cytokine receptor-like factor 2(Crlf2)	1
Fas (TNF receptor superfamily member 6)(Fas)			1	1
growth hormone receptor(Ghr)			1
interferon (alpha and beta) receptor 2(Ifnar2)	1	1
interferon gamma receptor 2(Ifngr2)	1	1
interleukin 1 receptor, type I(Il1r1)			1
interleukin 1 receptor, type II(Il1r2)			1
interleukin 10 receptor, beta(Il10rb)	1
interleukin 12 receptor, beta 1(Il12rb1)	1
interleukin 13 receptor, alpha 1(Il13ra1)	1
interleukin 15 receptor, alpha chain(Il15ra)	1
interleukin 18 receptor 1(Il18r1)			1
interleukin 2 receptor, beta chain(Il2rb)			1
interleukin 2 receptor, gamma chain(Il2rg)	1
interleukin 21 receptor(Il21r)	1
interleukin 3 receptor, alpha chain(Il3ra)	1
interleukin 4 receptor, alpha(Il4ra)	1
interleukin 5 receptor, alpha(Il5ra)			1
interleukin 7 receptor(Il7r)			1
leptin receptor(Lepr)			1
oncostatin M receptor(Osmr)			1
thymic stromal lymphopoietin(Tslp)			1
transforming growth factor, beta receptor I(Tgfbr1)	1
tumor necrosis factor receptor 11a (Tnfrsf11a)	1
tumor necrosis factor receptor 12a (Tnfrsf12a)	1
tumor necrosis factor receptor 18(Tnfrsf18)			1
tumor necrosis factor receptor 1b (Tnfrsf1b)	1
tumor necrosis factor receptor 25(Tnfrsf25)			1
Immune Signal Transduction		8		11
eukaryotic translation initiation factor 2 alpha kinase 3(Eif2ak3)				1
inhibitor of kappaB kinase beta(Ikbkb)				1
interferon regulatory factor 7(Irf7)		1
Janus kinase 1(Jak1)				1
Janus kinase 2(Jak2)		1
jun proto-oncogene(Jun)				1
mitogen-activated protein kinase 11(Mapk11)				1
mitogen-activated protein kinase 12(Mapk12)				1
mitogen-activated protein kinase kinase 6(Map2k6)				1
nuclear factor of kappa B cells inhibitor, alpha(Nfkbia)				1
nuclear factor of kappa B cells inhibitor, beta(Nfkbib)		1
phosphatidylinositol 3 kinase, regulatory subunit 3(Pik3r3)				1
phosphatidylinositol 3-kinase, catalytic alpha (Pik3ca)				1
phosphatidylinositol 3-kinase, catalytic beta(Pik3cb)		1
phosphatidylinositol 3-kinase, regulatory 2 (Pik3r2)		1
phosphoinositide-3-kinase, catalytic gamma (Pik3cg)				1
PYD and CARD domain (Pycard)		1
signal transducer and activator of transcription 1(Stat1)		1
signal transducer and activator of transcription 2(Stat2)		1
MHC II		1		3
histocompatibility 2, class II, locus Mb1(H2-DMb1)		1
histocompatibility 2, class II, locus Mb2(H2-DMb2)				1
histocompatibility 2, O region alpha locus(H2-Oa)				1
histocompatibility 2, O region beta locus(H2-Ob)				1
Pattern Recognition Receptor		2
toll-like receptor 3(Tlr3)		1
toll-like receptor 4(Tlr4)		1
Phagocytosis Cytoskeleton Regulation	2		5
actin related protein 2/3 complex, subunit 1B(Arpc1b)	1
actin related protein 2/3 complex, subunit 2(Arpc2)			1
actin related protein 2/3 complex, subunit 5-like(Arpc5l)			1
ArfGAP with SH3 domain, ankyrin repeat and PH domain1(Asap1)			1
cofilin 2, muscle(Cfl2)			1
gelsolin(Gsn)			1
myristoylated alanine rich protein kinase C substrate(Marcks)	1
Phagocytosis Receptor	1		1
Fc receptor, IgG, high affinity I(Fcgr1)	1
protein tyrosine phosphatase receptor C(Ptprc, CD45)			1
Phagocytosis Signal Transduction	10		10
amphiphysin(Amph)			1
growth factor receptor bound protein 2-associated protein 2(Gab2)	1
hemopoietic cell kinase(Hck)	1
inositol polyphosphate-5-phosphatase D(Inpp5d)	1
linker for activation of T cells(Lat)			1
LYN proto-oncogene, Src family tyrosine kinase(Lyn)	1
p21 protein (Cdc42/Rac)-activated kinase 1(Pak1)	1
phosphatidylinositol 3 kinase, regulatory subunit, polypeptide 3 (p55)(Pik3r3)			1
phosphatidylinositol 3-kinase, catalytic, alpha polypeptide(Pik3ca)			1
phosphatidylinositol 3-kinase, catalytic, beta polypeptide(Pik3cb)	1
phosphatidylinositol 3-kinase, regulatory subunit, polypeptide 2 (p85 beta)(Pik3r2)	1
phosphatidylinositol-4-phosphate 5-kinase, type 1 beta(Pip5k1b)			1
phosphatidylinositol-4-phosphate 5-kinase, type 1 gamma(Pip5k1c)	1
phosphoinositide-3-kinase, catalytic, gamma polypeptide(Pik3cg)			1
phospholipase C, gamma 1(Plcg1)			1
phospholipase D2(Pld2)	1
protein kinase C, alpha(Prkca)			1
protein kinase C, beta(Prkcb)			1
RAS-related C3 botulinum substrate 2(Rac2)			1
vav 3 oncogene(Vav3)	1
Phagosome Respiratory Burst	3
neutrophil cytosolic factor 1(Ncf1)	1
sphingosine kinase 1(Sphk1)	1
sphingosine kinase 2(Sphk2)	1
Viral Endosome Sorting				1
protein kinase C, beta(Prkcb)				1
Viral Factor-Anti		6
adenosine deaminase, RNA-specific(Adar)		1
heat shock protein 1A(Hspa1a)		1
MX dynamin-like GTPase 2(Mx2)		1
myeloid differentiation primary response gene 88(Myd88)		1
nucleoporin 98(Nup98)		1
radical S-adenosyl methionine domain 2(Rsad2)		1
Viral Factor-Pro		4		1
furin (Furin)		1
influenza virus NS1A binding protein(Ivns1abp)		1
karyopherin (importin) alpha 1(Kpna1)		1
transmembrane protease, serine 2(Tmprss2)				1
voltage-dependent anion channel 1(Vdac1)		1
Viral Protein Complex		2		3
heat shock protein 8(Hspa8)				1
heat shock protein40 (Hsp40, DnaJB1)				1
interferon induced with helicase C domain 1(Ifih1)		1
nuclear RNA export factor 1(Nxf1)				1
suppressor of cytokine signaling 3(Socs3)		1
Viral RNP Export & Protein Expression		3		1
mitogen-activated protein kinase kinase 2(Map2k2)		1
mitogen-activated protein kinase kinase 3(Map2k3)		1
mitogen-activated protein kinase kinase 4(Map2k4)		1
protein kinase C, alpha(Prkca)				1
Grand Total	56	33	58	28

## Sheet: G
KEGG Metabolic Pathway
	Down		Down Total	Up		Up Total	Grand Total
Gene Symbols	BMDC	TipDC		BMDC	TipDC
Alanine, aspartate and glutamate metabolism	5		5				5
GLUL, GOT1, ASS1, GLUD1, ASL	5		5				5
Amino sugar and nucleotide sugar metabolism				16	12	28	28
GALK1, PGM3, RENBP, GNPDA1, NANS, MPI, PGM1, UGDH, NPL, GALT, HK2, NAGK					12	12	12
GNPDA1, GNPDA2, GMDS, HEXA, NPL, UAP1L1, GPI1, PMM2, PGM2, NANS, MPI, HK3, PGM1, GMPPA, GALE, UGP2				16		16	16
Arginine and proline metabolism					11	11	11
LAP3, PYCRL, ARG1, ODC1, GOT1, SRM, P4HA1, ALDH1B1, CNDP2, SMOX, CKB					11	11	11
Arginine biosynthesis	5		5				5
GLUL, GOT1, ASS1, GLUD1, ASL	5		5				5
Biosynthesis of amino acids	7		7	17		17	24
ALDOART1, TALDO1, ACY1, PFKL, MAT2A, ACO1, PGAM1, TKT, ASL, PKM, ARG1, RPE, TPI1, GOT1, PGK1, GAPDH, ENO1				17		17	17
GLUL, SHMT2, GOT1, PFKL, ASS1, PHGDH, ASL	7		7				7
Biosynthesis of antibiotics					36	36	36
PYCRL, LDHA, BCAT2, PGD, PGAM1, HK2, PFAS, ARG1, ISYNA1, GALM, TPI1, GOT1, ATIC, GCSH, PAPSS2, ODC1, PFKL, PFKP, DLAT, AMPD2, IDH3A, NME7, GART, NME6, NME4, SDHB, PGM3, RPE, ALDH1B1, SDHC, PGM1, SDHD, ADSL, PGK1, PSAT1, G6PD2					36	36	36
Carbon metabolism	31		31	20	20	40	71
ACADM, ACADS, SUCLG2, SUCLG1, GLUD1, OGDHL, CS, ESD, ECHS1, PDHB, SDHA, IDH3G, SDHC, MCEE, DLD, IDH2, PDHA1, CAT, SUCLA2, GPT2, PCCA, MDH2	22		22				22
ALDOART1, TALDO1, PFKL, ACO1, G6PDX, PGD, PGAM1, TKT, GPI1, PKM, PGP, TPI1, PGLS, RPE, GOT1, HK3, PGK1, GAPDH, ENO1, MDH1				20		20	20
PFKL, PGD, PFKP, ESD, PGAM1, HK2, DLAT, IDH3A, SDHB, TPI1, MTHFR, RPE, GOT1, H6PD, SDHC, SDHD, PSAT1, PGK1, GPT2, G6PD2					20	20	20
PGLS, SHMT2, GOT1, PFKL, GLUD1, PHGDH, HK2, FH1, CAT	9		9				9
Citrate cycle (TCA cycle)	13		13				13
SUCLG2, SUCLG1, OGDHL, CS, PDHB, SDHA, IDH3G, SDHC, DLD, IDH2, PDHA1, SUCLA2, MDH2	13		13				13
Cysteine and methionine metabolism				7		7	7
MRI1, AHCY, GOT1, SRM, MAT2A, AHCYL1, MDH1				7		7	7
Ether lipid metabolism				7		7	7
PLD3, PLA2G4A, LPCAT1, PLD4, PAFAH1B3, PAFAH1B1, LPCAT4				7		7	7
Fatty acid degradation	14		14				14
ACOX1, ACSL1, ACAA1A, ALDH9A1, ACSL5, ACOX3	6		6				6
ECI1, ACADM, ALDH1B1, ACADS, ECHS1, ACADL, HADH, ACAA1A	8		8				8
Fatty acid metabolism	10		10				10
ACADM, ACADS, FADS1, MCAT, ECHS1, ACADL, HADH, ACAA1A, MECR, OXSM	10		10				10
Fructose and mannose metabolism				8		8	8
ALDOART1, TPI1, MPI, PFKL, GMDS, HK3, GMPPA, PMM2				8		8	8
Galactose metabolism				8	10	18	18
GALK1, GALM, PFKL, GLA, PGM1, GALT, PFKP, HK2, GAA, GLB1					10	10	10
PGM2, GALM, PFKL, HK3, PGM1, GALE, UGP2, GLB1				8		8	8
Glutathione metabolism				9		9	9
GSTM1, GSTA2, GPX1, SRM, PGD, G6PDX, GSTO1, GCLM, GSTP1				9		9	9
Glycolysis / Gluconeogenesis				14		14	14
ALDOART1, PFKL, PGAM1, GPI1, PKM, PGM2, TPI1, GALM, AKR1A1, HK3, PGM1, PGK1, GAPDH, ENO1				14		14	14
Glycosaminoglycan degradation				6		6	6
ARSB, NAGLU, GUSB, HEXA, GALNS, GLB1				6		6	6
Glyoxylate and dicarboxylate metabolism	7		7				7
MCEE, DLD, CS, GCSH, CAT, MDH2, PCCA	7		7				7
Metabolism of xenobiotics by cytochrome P450		15	15				15
GSTA3, CYP1B1, GSTA4, CYP1A1, CYP2F2, CYP2S1, EPHX1, CYP2E1, GSTM1, GSTM2, CBR2, ADH1, HSD11B1, GSTP1, MGST2		15	15				15
N-Glycan biosynthesis	7		7		13	13	20
MGAT2, MAN2A1, RPN1, DPAGT1, ALG5, DPM3, ALG11	7		7				7
MGAT4A, MAN1A2, DPAGT1, MOGS, ALG8, ALG9, MAN1C1, DOLK, MAN2A1, RPN2, ALG11, MGAT5, DDOST					13	13	13
Other glycan degradation	5		5				5
AGA, MAN2B2, MAN2B1, MANBA, GLB1	5		5				5
Oxidative phosphorylation	39		39	15	28	43	82
ATP6V0C, ATP6V1A, ATP5B, ATP5F1, ATP6V0A1, ATP6V1H, ATP5A1, ATP6V1B2, ATP6V0D1, ATP6V0D2	10		10				10
COX11, UQCRC1, NDUFB6, CYC1, COX5B, ATP6V0C, NDUFS4, NDUFS3, ATP6V0D1, COX15, TCIRG1, NDUFA8, NDUFA9, NDUFC2, ATP6V1H, NDUFC1, LHPP, ATP6V1D, NDUFA12, NDUFA11, PPA1, ATP6V1C1, ATP6V1A, SDHB, SDHC, NDUFV2, SDHD, ATP6V0A1					28	28	28
NDUFB3, ATP5E, NDUFB5, NDUFB6, NDUFB8, NDUFB9, ATP5B, CYC1, UQCRFS1, NDUFB2, NDUFS7, NDUFS6, ATP5K, ATP5J, NDUFA4, NDUFA5, NDUFB11, COX7A2, NDUFA7, ATP5F1, PPA2, NDUFA11, SDHA, NDUFV3, UQCRH, SDHC, NDUFV1, ATP5A1, UQCRB	29		29				29
TCIRG1, ATP5J2, NDUFA2, ND4, NDUFA6, NDUFA13, COX5A, PPA1, ATP6V1F, ATP6V0C, ATP6V1C1, NDUFS8, NDUFS3, NDUFS2, ATP6V0A2				15		15	15
Pentose phosphate pathway				12	9	21	21
ALDOART1, PGM2, RPE, PGLS, TALDO1, PFKL, PGD, G6PDX, PGM1, DERA, TKT, GPI1				12		12	12
RPE, PFKL, H6PD, PGD, PGM1, PFKP, DERA, RBKS, G6PD2					9	9	9
Propanoate metabolism	7		7				7
ACADM, SUCLG2, SUCLG1, MCEE, ECHS1, SUCLA2, PCCA	7		7				7
Purine metabolism		28	28	27	35	62	90
ADCY3, FHIT, ADCY4, POLR2E, ENPP3, PDE3B, RRM2B, POLR2A, PDE4B, ENTPD5, GUCY1A3, ENTPD3, PRPS1L1, ENTPD2, AK3, POLR3GL, DGUOK, GMPR, AK7, AMPD3, PDE2A, ADCY9, PDE7A, ADK, POLD1, PDE9A, GUCY1B3, GUK1		28	28				28
GDA, GMPR2, HPRT, DCK, PNP, PFAS, PKM, PDE6D, ATIC, NT5C3, PAPSS1, NT5E, PRUNE1, NT5C, ADSSL1, NUDT5, AMPD2, GMPS, AMPD3, APRT, PGM2, ITPA, NME1, ADK, PGM1, ADSL, PAICS				27		27	27
XDH, GMPR2, POLR2I, PFAS, ADA, PDE6D, PDE1B, NUDT9, ATIC, NT5M, POLE3, NT5C3, PRIM2, NT5C2, ENTPD6, ENTPD1, PAPSS2, NT5C, POLR3K, NUDT5, POLR1B, POLR3C, GUCY2C, AMPD2, POLR3E, NME7, POLR3D, GART, NME6, NME4, POLD3, ITPA, PDE7B, PGM1, ADSL					35	35	35
Pyrimidine metabolism					20	20	20
POLR3K, POLR2I, UPP1, POLR1B, POLR3C, POLR3E, NME7, POLR3D, NME6, POLD3, NME4, UMPS, POLE3, NT5M, NT5C3, PRIM2, NT5C2, ENTPD6, ENTPD1, NT5C					20	20	20
Sphingolipid metabolism	6		6				6
SGPL1, GLA, SGPP1, GALC, CERS5, ASAH1	6		6				6
Starch and sucrose metabolism				8		8	8
PGM2, PYGL, HK3, PGM1, GYS1, GPI1, UGP2, AGL				8		8	8
Tryptophan metabolism	7		7				7
ALDH1B1, MAOA, OGDHL, ECHS1, KMO, CAT, HADH	7		7				7
Valine, leucine and isoleucine degradation	13		13	4		4	17
BCKDHA, ACADM, ALDH1B1, ACADS, MCEE, OXCT1, DLD, ECHS1, ACAD8, HADH, ACAA1A, ACSF3, PCCA	13		13				13
MUT, BCAT2, HMGCL, HIBADH				4		4	4
Grand Total	176	43	219	178	194	372	591
